# Supplementary material for: Identifying Inhibitors of −1 Programmed Ribosomal Frameshifting in a Broad Spectrum of Coronaviruses
Source: Viruses. 2022 Jan 18;14(2):177. doi: 10.3390/v14020177 (PMC8876150; doi:10.3390/v14020177)
Supplement: Supplementary file 1 [file viruses-14-00177-s001.zip]

Archive with 3 entries (3 files):
- TableS4.xlsx
- Munshi_etal_PanCoVFrameshiftInhibitors_SI.pdf
- SupplementaryDataset.xlsx
