# Supplementary material for: Identifying Inhibitors of −1 Programmed Ribosomal Frameshifting in a Broad Spectrum of Coronaviruses
Source: Viruses. 2022 Jan 18;14(2):177. doi: 10.3390/v14020177 (PMC8876150; doi:10.3390/v14020177)
Supplement: Supplementary file 1 [file viruses-14-00177-s001.zip › TableS4.xlsx]

## Sheet: Library Detailed Information
Product Name	CAS No.	M.Wt	Target	Saltdata	Information	Smiles	Solubility	Solvent
Metergoline	17692-51-2	403.52	5-HT Receptor	Free Base	Metergoline is a psychoactive drug of the ergoline chemical class which acts as a ligand for various serotonin and dopamine receptors.	O=C(OCC1=CC=CC=C1)NC[C@H](C[C@@]23[H])CN(C)[C@]2([H])CC4=CN(C)C5=CC=CC3=C54	H2O : < 0.1 mg/mL (insoluble); DMSO : 50 mg/mL (123.91 mM; Need ultrasonic)	DMSO Solution
Cefmetazole (sodium)	56796-39-5	493.52	Bacterial	Sodium	Cefmetazole sodium is a semisynthetic cephamycin antibiotic. _x000D_ Target: Antibacterial_x000D_ Cefmetazole sodium has a broad spectrum of activity comparable to that of the second-generation cephalosporins, covering gram-positive, gram-negative, and anaerobic bacteria. Unlike the second-generation cephalosporins, cephamycins such as cefmetazole are usually active against Bacteroides fragilis. …	O=C(C(N12)=C(CSC3=NN=NN3C)CS[C@]2([H])[C@](OC)(NC(CSCC#N)=O)C1=O)[O-].[Na+]	DMSO : ≥ 39 mg/mL (79.02 mM)	DMSO Solution
Nateglinide	105816-04-4	317.42	Dipeptidyl Peptidase; Potassium Channel	Free Acid	Nateglinide, a D-phenylalanine derivative, is an orally active and short-acting insulinotropic agent and a DPP IV inhibitor. Nateglinide inhibits ATP-sensitive K+ channels in pancreatic β-cells. Nateglinide is used for the treatment of type 2 (non-insulin-dependent) diabetes mellitus[1][2].	O=C(O)[C@@H](CC1=CC=CC=C1)NC([C@H]2CC[C@H](C(C)C)CC2)=O	DMSO : 100 mg/mL (315.04 mM; Need ultrasonic)	DMSO Solution
Indomethacin	53-86-1	357.79	Autophagy; COX	Free Acid	Indomethacin is a potent and nonselective inhibitor of COX1 and COX2, with IC50s of 18 nM and 26 nM for human COX-1 and COX-2, respectively, in CHO cells.	COC1=CC=C(N(C(C2=CC=C(Cl)C=C2)=O)C(C)=C3CC(O)=O)C3=C1	H2O : < 0.1 mg/mL (insoluble); Ethanol : 12.5 mg/mL (34.94 mM; Need ultrasonic); DMSO : 100 mg/mL (279.49 mM; Need ultrasonic)	DMSO Solution
Menaquinone-4	863-61-6	444.65	Others	Free Base	Menaquinone-4 is a vitamin K, used as a hemostatic agent, and also a adjunctive therapy for the pain of osteoporosis.	O=C1C(C)=C(C/C=C(C)/CC/C=C(C)/CC/C=C(C)/CC/C=C(C)\C)C(C2=C1C=CC=C2)=O	H2O : < 0.1 mg/mL (insoluble); DMSO : 20.83 mg/mL (46.85 mM; Need ultrasonic)	DMSO Solution
Palonosetron (Hydrochloride)	135729-62-3	332.87	5-HT Receptor	Hydrochloride	Palonosetron Hcl is a 5-HT3 antagonist used in the prevention and treatment of chemotherapy-induced nausea and vomiting (CINV)._x000D_ IC50 Value:_x000D_ Target: 5-HT Receptor_x000D_ Palonosetron is the most effective of the 5-HT3 antagonists in controlling delayed CINV nausea and vomiting that appear more than 24 hours after the first dose of a course of chemotherapy.	O=C1N(C[C@@]([H])(CCC2)C3=C2C=CC=C13)[C@@H]4CN5CCC4CC5.[H]Cl	DMSO : 6.8 mg/mL (20.43 mM; Need ultrasonic and warming)	DMSO Solution
Ethamsylate	2624-44-4	263.31	Prostaglandin Receptor	Free Acid	Ethamsylate is a haemostatic drug, also inhibits biosynthesis and action of those prostaglandins.	O=S(C1=CC(O)=CC=C1O)(O)=O.CCNCC	DMSO : ≥ 43 mg/mL (163.31 mM)	DMSO Solution
Thio-TEPA	52-24-4	189.22	DNA Alkylator/Crosslinker	Free Base	Thio-TEPA is a DNA alkylating agent, with antitumor activity.	S=P(N1CC1)(N2CC2)N3CC3	DMSO : ≥ 50 mg/mL (264.24 mM); H2O : < 0.1 mg/mL (insoluble)	DMSO Solution
Naphazoline (hydrochloride)	550-99-2	246.74	Adrenergic Receptor	Hydrochloride	Naphazoline hydrochloride is an ocular vasoconstrictor and imidazoline derivative sympathomimetic amine._x000D_ Target: Adrenergic Receptor_x000D_ Naphazoline hydrochloride is the common name for 2-(1-naphthylmethyl)-2-imidazoline hydrochloride. It is a sympathomimetic agent with marked alpha adrenergic activity. It is a vasoconstrictor with a rapid action in reducing swelling when applied to muc…	C1(CC2=NCCN2)=CC=CC3=CC=CC=C13.Cl	DMSO : ≥ 25 mg/mL (101.32 mM); H2O : 50 mg/mL (202.64 mM; Need ultrasonic)	DMSO Solution
Eplerenone	107724-20-9	414.49	Mineralocorticoid Receptor	Free Base	Eplerenone is an aldosterone antagonist with an IC50 of 0.36 μM._x000D_ Target: Mineralocorticoid Receptor_x000D_ Eplerenone is a selective mineralocorticoid receptor antagonist, which has been shown to produce sustained increases in plasma renin and serum aldosterone, consistent with inhibition of the negative regulatory feedback of aldosterone on renin secretion. The resulting increased plasma …	O=C(CC1)O[C@@]21CC[C@@]3([H])[C@]4([H])[C@H](C(OC)=O)CC5=CC(CC[C@]5(C)[C@@]46[C@H](O6)C[C@@]32C)=O	DMSO : 9.33 mg/mL (22.51 mM; Need ultrasonic and warming)	DMSO Solution
Cabozantinib	849217-68-1	501.51	Apoptosis; c-Kit; c-Met/HGFR; FLT3; TAM Receptor; VEGFR	Free Base	Cabozantinib is a potent multiple receptor tyrosine kinases (RTKs) inhibitor that inhibits VEGFR2, c-Met, Kit, Axl and Flt3 with IC50s of 0.035, 1.3, 4.6, 7 and 11.3 nM, respectively.	O=C(C1(CC1)C(NC2=CC=C(F)C=C2)=O)NC3=CC=C(C=C3)OC4=C5C=C(OC)C(OC)=CC5=NC=C4	DMSO : ≥ 30 mg/mL (59.82 mM)	DMSO Solution
Sunitinib	557795-19-4	398.47	Apoptosis; Autophagy; IRE1; Mitophagy; PDGFR; VEGFR	Free Base	Sunitinib (SU 11248) is a multi-targeted receptor tyrosine kinase inhibitor with IC50s of 80 nM and 2 nM for VEGFR2 and PDGFRβ, respectively[1]. Sunitinib, an ATP-competitive inhibitor, effectively inhibits autophosphorylation of Ire1α by inhibiting autophosphorylation and consequent RNase activation[2].	O=C(NCCN(CC)CC)C1=C(NC(/C=C2C(NC3=C\2C=C(C=C3)F)=O)=C1C)C	DMSO : 25 mg/mL (62.74 mM; Need ultrasonic and warming)	DMSO Solution
Chenodeoxycholic Acid	474-25-9	392.57	Autophagy; Endogenous Metabolite; FXR	Free Acid	Chenodeoxycholic Acid is a hydrophobic primary bile acid that activates nuclear receptors (FXR) involved in cholesterol metabolism.	O=C(O)CC[C@@H](C)[C@]1([H])[C@]2(C)[C@](CC1)([H])[C@]3([H])[C@H](O)C[C@@](C4)([H])[C@@](CC[C@H]4O)(C)[C@]([H])3CC2	DMSO : ≥ 50 mg/mL (127.37 mM)	DMSO Solution
Ceritinib	1032900-25-6	558.14	ALK; IGF-1R; Insulin Receptor	Free Base	Ceritinib (LDK378) is a selective, orally bioavailable, and ATP-competitive ALK tyrosine kinase inhibitor with an IC50 of 200 pM. Ceritinib (LDK378) also inhibits IGF-1R, InsR, and STK22D with IC50 values of 8, 7, and 23 nM, respectively. Ceritinib (LDK378) shows great antitumor potency[1][2].	CC(C)OC1=CC(C2CCNCC2)=C(C)C=C1NC3=NC=C(Cl)C(NC4=CC=CC=C4S(=O)(C(C)C)=O)=N3	DMSO : 5.6 mg/mL (10.03 mM; Need ultrasonic); Ethanol : ≥ 3.33 mg/mL (5.97 mM)	DMSO Solution
Cefdinir	91832-40-5	395.41	Bacterial	Free Acid	Cefdinir (FK-482) is a semi-synthetic, broad-spectrum antibiotic, which is proved to be effective for common bacterial infections of the ear, sinus, throat, and skin.	O=C(C(N12)=C(C=C)CS[C@]2([H])[C@H](NC(/C(C3=CSC(N)=N3)=N\O)=O)C1=O)O	H2O : < 0.1 mg/mL (insoluble); DMSO : 33.33 mg/mL (84.29 mM; Need ultrasonic)	DMSO Solution
Pemetrexed (disodium)	150399-23-8	471.37	Antifolate; Apoptosis; Autophagy	Sodium	Pemetrexed disodium (LY231514 disodium) is a novel antifolate, the Kis of the pentaglutamate of Pemetrexed disodium (LY231514 disodium) are 1.3, 7.2, and 65 nM for inhibits thymidylate synthase (TS), dihydrofolate reductase (DHFR), and glycinamide ribonucleotide formyltransferase (GARFT), respectively.	O=C1NC(N)=NC2=C1C(CCC3=CC=C(C(N[C@H](C([O-])=O)CCC([O-])=O)=O)C=C3)=CN2.[Na+].[Na+]	H2O : ≥ 100 mg/mL (212.15 mM)	DMSO Solution
Adiphenine (hydrochloride)	50-42-0	347.88	nAChR	Hydrochloride	Adiphenine hydrochloride is a nicotinic receptor inhibitor, used as an antispasmodic drug._x000D_ Target: nAChR_x000D_ Adiphenine hydrochloride decreased the frequency of ACh-induced single-channel currents. adiphenine decreased cluster duration (36-fold at 100 micromolxL(-1)). _x000D_ Adiphenine hydrochloride did not change amplitude but increased the decay rate (IC(50)= 15 micromolxL(-1)) [1]. …	O=C(OCCN(CC)CC)C(C1=CC=CC=C1)C2=CC=CC=C2.Cl	DMSO : ≥ 100 mg/mL (287.46 mM); H2O : ≥ 50 mg/mL (143.73 mM)	DMSO Solution
Niacin	59-67-6	123.11	Autophagy; Endogenous Metabolite	Free Acid	Niacin (Vitamin B3) is a water-soluble vitamin and is part of the vitamin B group._x000D_ Target: Others_x000D_ Niacin (also known as vitamin B3 and nicotinic acid) is an organic compound with the formula C6H5NO2 and, depending on the definition used, one of the 20 to 80 essential human nutrients. Not enough niacin in the diet can cause nausea, skin and mouth lesions, anemia, headaches, and tired…	O=C(C1=CC=CN=C1)O	H2O : 15 mg/mL (121.84 mM; Need ultrasonic and warming)	DMSO Solution
Benzydamine (hydrochloride)	132-69-4	345.87	Bacterial; PGE synthase	Hydrochloride	Benzydamine hydrochloride is a locally-acting nonsteroidal anti-inflammatory drug with local anaesthetic and analgesic properties; selectively binds to prostaglandin synthetase and has notable in vitro antibacterial activity.	CN(C)CCCOC1=NN(CC2=CC=CC=C2)C3=C1C=CC=C3.[H]Cl	H2O : ≥ 41 mg/mL (118.54 mM)	DMSO Solution
Cetilistat	282526-98-1	401.58	Others	Free Base	Cetilistat is an inhibitor of pancreatic and gastrointestinal lipases. It has great treatment of obesity in both diabetic and non-diabetic patients.	CC1=CC=C(N=C(OCCCCCCCCCCCCCCCC)OC2=O)C2=C1	H2O : < 0.1 mg/mL (insoluble); DMSO : < 1 mg/mL (insoluble or slightly soluble)	DMSO Solution
Diphenylpyraline (hydrochloride)	132-18-3	317.85	Histamine Receptor	Hydrochloride	Diphenylpyraline hydrochloride (4-Diphenylmethoxy-1-methylpiperidine hydrochloride) is a first-generation antihistamine with anticholinergic effects, acts as a dopamine reuptake inhibitor, shows to be useful in the treatment of Parkinsonism.	CN1CCC(OC(C2=CC=CC=C2)C3=CC=CC=C3)CC1.[H]Cl	H2O : ≥ 36 mg/mL (113.26 mM)	DMSO Solution
Sodium stibogluconate	16037-91-5	910.90	Phosphatase	Sodium	Sodium stibogluconate (Stibogluconate trisodium nonahydrate) is a potent inhibitor of protein tyrosine phosphatase. Sodium stibogluconate inhibits 99% of SHP-1, SHP-2 and PTP1B activity at 10, 100, 100 μg/mL, respectively.	O=[Sb](O[C@]1([H])[C@H](O)CO)(O[C@@H](C(O)=O)[C@H]1O)O[Sb](O[C@]2([H])[C@H](O)CO)(O[C@@H](C(O)=O)[C@H]2O)=O.[9H2O].[3Na]	DMSO : < 1 mg/mL (insoluble or slightly soluble); H2O : 9.1 mg/mL (9.99 mM; Need warming); H2O : 6.67 mg/mL (7.32 mM; ultrasonic and adjust pH to 3 with 1M HCl)	DMSO Solution
Cromolyn (sodium)	15826-37-6	512.33	Calcium Channel; GSK-3	Sodium	Cromolyn sodium is an antiallergic drug. Cromolyn sodium is a GSK-3β inhibitor with an IC50 of 2.0 μM.	OC(COC1=C2C(C=C(C([O-])=O)OC2=CC=C1)=O)COC3=C4C(C=C(C([O-])=O)OC4=CC=C3)=O.[Na+].[Na+]	H2O : ≥ 32 mg/mL (62.46 mM)	DMSO Solution
Levodropropizine	99291-25-5	236.31	Histamine Receptor	Free Base	Levodropropizine (DF-526) is a histamine receptor inhibitor, Levodropropizine is an effective and very well tolerated peripheral antitussive drug.	OC[C@@H](O)CN1CCN(C2=CC=CC=C2)CC1	H2O : 10 mg/mL (42.32 mM; Need ultrasonic); DMSO : ≥ 50 mg/mL (211.59 mM)	DMSO Solution
Fertirelin	38234-21-8	1153.29	Others	Free Base	Fertirelin is a GnRH and LH-RH analogue; it also becomes the treatment choice for reversing cow follicular cysts.	[{Glp}-HWSYGLRP]	DMSO : ≥ 11.6 mg/mL (10.06 mM)	DMSO Solution
Cilnidipine	132203-70-4	492.52	Calcium Channel	Free Base	Cilnidipine(FRC8653) is a dual L- and N-type calcium channel blocker and displays antihypertensive, sympatholytic and neuroprotective activity. _x000D_ IC50 value:_x000D_ Target: calcium channel_x000D_ Cilnidipine has displayed renal and vascular protective effects and improved baroreflex sensitivity in patients with hypertension. It has also demonstrated neuroprotective effects in a rat focal br…	O=C(C1=C(C)NC(C)=C(C(OC/C=C/C2=CC=CC=C2)=O)C1C3=CC=CC([N+]([O-])=O)=C3)OCCOC	H2O : < 0.1 mg/mL (insoluble); DMSO : ≥ 100 mg/mL (203.04 mM)	DMSO Solution
Verapamil (hydrochloride)	152-11-4	491.06	Calcium Channel	Hydrochloride	Verapamil hydrochloride is a calcium channel antagonist.	[H]Cl.COC1=CC=C(C(C#N)(C(C)C)CCCN(CCC2=CC=C(OC)C(OC)=C2)C)C=C1OC	DMSO : ≥ 31 mg/mL (63.13 mM)	DMSO Solution
Trazodone (hydrochloride)	25332-39-2	408.32	5-HT Receptor	Hydrochloride	Trazodone (hydrochloride) (AF-1161) is an antidepressant belonging to the class of serotonin receptor antagonists and reuptake inhibitors for treatment of anxiety disorders.	O=C1N(CCCN2CCN(C3=CC=CC(Cl)=C3)CC2)N=C4C=CC=CN41.Cl	DMSO : ≥ 4.1 mg/mL (10.04 mM)	DMSO Solution
Solifenacin	242478-37-1	362.46	mAChR	Free Base	Solifenacin (YM905 free base) is a novel muscarinic receptor antagonist with pKis of 7.6, 6.9 and 8.0 for M1, M2 and M3 receptors, respectively.	O=C(O[C@@]1([H])C[N@]2CC[C@@H]1CC2)N3CCC4=CC=CC=C4[C@@H]3C5=CC=CC=C5	H2O : < 0.1 mg/mL (insoluble); DMSO : ≥ 50 mg/mL (137.95 mM)	DMSO Solution
Diphenhydramine (hydrochloride)	147-24-0	291.82	Histamine Receptor	Hydrochloride	Diphenhydramine hydrochloride, a histamine H1 antagonist used as an antiemetic, antitussive, for dermatoses and pruritus, for hypersensitivity reactions, as a hypnotic, an antiparkinson, and as an ingredient in common cold preparations._x000D_ Target: Histamine H1 receptor_x000D_ Diphenhydramine hydrochloride, a histamine H1 antagonist used as an antiemetic, antitussive, for dermatoses and prurit…	CN(C)CCOC(C1=CC=CC=C1)C2=CC=CC=C2.Cl	DMSO : 18 mg/mL (61.68 mM; Need ultrasonic and warming)	DMSO Solution
Ornidazole	16773-42-5	219.63	Bacterial; Parasite	Free Base	Ornidazole(Ro 7-0207) is a 5-nitroimidazole derivative with antiprotozoal and antibacterial properties against anaerobic bacteria. _x000D_ Target: Antibacterial; Antiparasitic_x000D_ Ornidazole is a drug that cures some protozoan infections. Ornidazole 1 g/day is effective for the prevention of recurrence of Crohn's disease after ileocolonic resection [1]. Ornidazole is converted to reduction pro…	CC1=NC=C([N+]([O-])=O)N1CC(CCl)O	H2O : 10 mg/mL (45.53 mM; Need ultrasonic); DMSO : ≥ 100 mg/mL (455.31 mM)	DMSO Solution
Iohexol	66108-95-0	821.14	Autophagy; Mitophagy	Free Base	Iohexol is a contrast agent._x000D_ Target: Others_x000D_ Iohexol is a contrast agent. The osmolality of iohexol ranges from 322 mOsm/kg-approximately 1.1 times that of blood plasma-to 844 mOsm/kg, almost three times that of blood. Despite this difference, iohexol is still considered a low-osmolality contrast agent; the osmolality of older agents, such as diatrizoate, may be more than twice as hi…	O=C(C1=C(I)C(N(C(C)=O)CC(O)CO)=C(I)C(C(NCC(O)CO)=O)=C1I)NCC(O)CO	DMSO : 50 mg/mL (60.89 mM; Need ultrasonic); H2O : ≥ 50 mg/mL (60.89 mM)	DMSO Solution
Perphenazine	58-39-9	403.97	5-HT Receptor; Adrenergic Receptor; Dopamine Receptor; Histamine Receptor	Free Base	Perphenazine is a typical antipsychotic drug, inhibits 5-HT2Areceptor, Alpha-1A adrenergic receptor, Dopamine receptor D2/D3, D2L receptor, and Histamine H1 receptor, with Ki values of 5.6, 10, 0.765/0.13, 3.4, and 8 nM, respectively.	OCCN1CCN(CCCN2C3=C(C=CC=C3)SC4=CC=C(Cl)C=C24)CC1	DMSO : ≥ 4.1 mg/mL (10.15 mM)	DMSO Solution
Betahistine (dihydrochloride)	5579-84-0	209.12	Histamine Receptor	Hydrochloride	Betahistine dihydrochloride is a histamine H3 receptors inhibitor used as an antivertigo drug._x000D_ Target: Histamine Receptor_x000D_ Betahistine dihydrochloride, a structural analogue of histamine with weak histamine H(1) receptor agonist and more potent H(3) receptor antagonist properties. _x000D_ Betahistine dihydrochloride acts centrally by enhancing histamine synthesis within tuberomammill…	CNCCC1=CC=CC=N1.Cl.Cl	DMF : 5 mg/mL (23.91 mM; Need ultrasonic); H2O : ≥ 50 mg/mL (239.10 mM); DMSO : 33.33 mg/mL (159.38 mM; Need ultrasonic)	DMSO Solution
Decitabine	2353-33-5	228.21	Apoptosis; DNA Methyltransferase	Free Base	Decitabine (NSC 127716) is a DNA methyltransferase inhibitor commonly used to treat myelodysplastic syndromes (MDS) and acute myeloid leukemia (AML). Decitabine (NSC 127716) incorporates into DNA in place of cytosine can covalently trap DNA methyltransferase to DNA causing irreversible inhibition of the enzyme.	O=C1N=C(N)N=CN1[C@H](O[C@@H]2CO)C[C@@H]2O	DMSO : ≥ 50 mg/mL (219.10 mM)	DMSO Solution
Reserpine	50-55-5	608.68	Autophagy; Monoamine Transporter	Free Base	Reserpine is an inhibitor of the vesicular monoamine transporter 2 (VMAT2).	O=C([C@H]([C@@H](OC)[C@H](OC(C1=CC(OC)=C(OC)C(OC)=C1)=O)C[C@]2([H])CN3CC4)[C@@]2([H])C[C@]3([H])C5=C4C(C=CC(OC)=C6)=C6N5)OC	DMSO : 7 mg/mL (11.50 mM; Need ultrasonic)	DMSO Solution
Amoxapine	14028-44-5	313.78	Others	Free Base	Amoxapine is a tetracyclic antidepressant of the dibenzoxazepine family, though it is often classified as a secondary amine tricyclic antidepressant.	ClC1=CC=C(OC2=CC=CC=C2N=C3N4CCNCC4)C3=C1	DMSO : 30 mg/mL (95.61 mM; Need ultrasonic)	DMSO Solution
Dolasetron	115956-12-2	324.37	5-HT Receptor	Free Base	Dolasetron(MDL-73147) is a serotonin 5-HT3 receptor antagonist used to treat nausea and vomiting following chemotherapy.	O=C(C1=CNC2=C1C=CC=C2)O[C@@H]3C[C@@](CC4C5)([H])[N@](CC4=O)[C@@]5([H])C3	DMSO : ≥ 300 mg/mL (924.87 mM)	DMSO Solution
Fenspiride (Hydrochloride)	5053-08-7	296.79	Adrenergic Receptor; Histamine Receptor	Hydrochloride	Fenspiride Hcl is an α adrenergic and H1 histamine receptor antagonist._x000D_ IC50 value:_x000D_ Target: Adrenergic receptor; H1 receptor_x000D_ Fenspiride hydrochloride is a bronchodilator with anti-inflammatory properties. Fenspiride hydrochloride inhibits mucus secretion and reduces the release of tachykinins at a prejunctional level. Fenspiride hydrochloride also may be an antagonist at α ad…	O=C1OC2(CCN(CCC3=CC=CC=C3)CC2)CN1.[H]Cl	H2O : 50 mg/mL (168.47 mM; Need ultrasonic); DMSO : 33.33 mg/mL (112.30 mM; Need ultrasonic)	DMSO Solution
Clofazimine	2030-63-9	473.40	Bacterial	Free Base	Clofazimine is a fat-soluble iminophenazine dye, has a marked anti-inflammatory effect, has been used in combination with other antimycobacterial drugs to treat AIDS and Crohn's disease.	CC(/N=C1C(NC2=CC=C(Cl)C=C2)=CC3=NC4=C(C=CC=C4)N(C5=CC=C(Cl)C=C5)C3=C/1)C	DMSO : 9.4 mg/mL (19.86 mM; Need ultrasonic and warming)	DMSO Solution
Apronal	528-92-7	184.24	Others	Free Base	Apronal (Allylisopropylacetylurea, Apronalide) is a hypnotic and sedative drug that has been withdrawn in several countries due to side effects.	C=CCC(C(C)C)C(NC(N)=O)=O	DMSO : ≥ 165 mg/mL (895.57 mM)	DMSO Solution
Idelalisib	870281-82-6	415.42	Autophagy; PI3K	Free Base	Idelalisib (CAL-101; GS-1101) is a highly selective and orally bioavailable p110δ inhibitor with an IC50 of 2.5 nM, showing 40- to 300-fold selectivity for p110δ over other PI3K class I enzymes.	O=C1N(C2=CC=CC=C2)C([C@@H](NC3=C4N=CNC4=NC=N3)CC)=NC5=C1C(F)=CC=C5	DMSO : ≥ 59.7 mg/mL (143.71 mM)	DMSO Solution
Anagrelide (hydrochloride)	58579-51-4	292.55	Phosphodiesterase (PDE)	Hydrochloride	Anagrelide hydrochloride (BL4162A) is a drug used for the treatment of essential thrombocytosis._x000D_ Target: PDE_x000D_ Anagrelide hydrochloride is an oral imidazoquinazoline agent that has been shown to reduce elevated platelet counts and the risk of thrombosis in patients with thrombocythaemia in various myeloproliferative disorders (MPD). It is currently approved by the FDA as oral treatmen…	ClC1=C(CN(C2)C3=NC2=O)C(N3)=CC=C1Cl.Cl	DMSO : 7.69 mg/mL (26.29 mM; Need ultrasonic); H2O : < 0.1 mg/mL (insoluble)	DMSO Solution
Cefprozil (monohydrate)	121123-17-9	407.44	Bacterial	Free Acid	Cefprozil monohydrate (Cefzil) is a second-generation cephalosporin type antibiotic._x000D_ Target: Antibacterial_x000D_ Cefprozil , sometimes spelled cefproxil and marketed under the trade name Cefzil, is a second-generation cephalosporin type antibiotic. In Europe it is marketed using the trade names Procef and Cronocef. It can be used to treat bronchitis, ear infections, skin infections, and o…	OC(C(N1[C@@]2([H])[C@H](NC([C@@H](C3=CC=C(O)C=C3)N)=O)C1=O)=C(CS2)/C=C/C)=O.O	DMSO : ≥ 34 mg/mL (83.45 mM)	DMSO Solution
Flecainide (acetate)	54143-56-5	474.39	Sodium Channel	Acetate	Flecainide acetate (R-818) is a class 1C antiarrhythmic drug especially used for the management of supraventricular arrhythmia; works by blocking the Nav1.5 sodium channel in the heart, causing prolongation of the cardiac action potential.	O=C(NCC1NCCCC1)C2=CC(OCC(F)(F)F)=CC=C2OCC(F)(F)F.CC(O)=O	H2O : 20 mg/mL (42.16 mM; Need ultrasonic); DMSO : 50 mg/mL (105.40 mM; Need ultrasonic)	DMSO Solution
Vorapaxar	618385-01-6	492.58	Protease-Activated Receptor (PAR)	Free Base	Vorapaxar (SCH 530348), an antiplatelet agent, is a selective, orally active, and competitive thrombin receptor protease-activated receptor (PAR-1) antagonist (Ki=8.1 nM). Vorapaxar (SCH 530348) inhibits thrombin receptor-activating peptide (TRAP)-induced platelet aggregation in a dose-dependent manner[1].	O=C(O[C@@H]1C)[C@@]2([H])[C@]1([H])[C@@H](/C=C/C3=NC=C(C=C3)C4=CC=CC(F)=C4)[C@]([C@](C5)([H])C2)([H])CC[C@H]5NC(OCC)=O	DMSO : ≥ 150 mg/mL (304.52 mM)	DMSO Solution
Naftidrofuryl (oxalate)	3200-06-4	473.56	5-HT Receptor	Oxalate	Naftidrofuryl oxalate (Nafronyl oxalate salt) is a drug used in the management of peripheral and cerebral vascular disorders as a vasodilator, enhance cellular oxidative capacity, and may also be a 5-HT2 receptor antagonist.	O=C(OCCN(CC)CC)C(CC1=C2C=CC=CC2=CC=C1)CC3OCCC3.O=C(O)C(O)=O	DMSO : 10 mg/mL (21.12 mM; Need ultrasonic and warming)	DMSO Solution
Ruxolitinib	941678-49-5	306.37	Autophagy; JAK; Mitophagy	Free Base	Ruxolitinib (INCB18424) is a potent and selective JAK1/2 inhibitor with IC50s of 3.3 nM and 2.8 nM in cell-free assays, and has 130-fold selectivity for JAK1/2 over JAK3.	N#CC[C@H](C1CCCC1)N2N=CC(C3=C4C=CNC4=NC=N3)=C2	H2O : < 0.1 mg/mL (insoluble); DMSO : ≥ 100 mg/mL (326.40 mM)	DMSO Solution
Avibactam (sodium)	1192491-61-4	287.23	Bacterial	Sodium	Avibactam sodium (NXL-104) is a covalent and reversible non-β-lactam β-lactamase inhibitor which inhibits β-lactamase TEM-1 and CTX-M-15 with IC50s of 8 nM and 5 nM, respectively.	O=S(ON1[C@]2([H])CC[C@@H](C(N)=O)[N@@](C2)C1=O)([O-])=O.[Na+]	H2O : 50 mg/mL (174.08 mM; Need ultrasonic); DMSO : ≥ 30 mg/mL (104.45 mM)	DMSO Solution
Thonzonium (bromide)	553-08-2	591.71	Bacterial	Bromide	Thonzonium bromide is a monocationic detergent. _x000D_ Target: Antibacterial_x000D_ A solution of Thonzonium bromide is a surfactant and a detergent that promotes tissue contact by dispersion and penetration of the cellular debris and exudate of the containing solution. Thonzonium bromide is used in cortisporin-TC ear drops to help penetration of active ingredients through cellular debris for it…	CCCCCCCCCCCCCCCC[N+](C)(CCN(CC1=CC=C(OC)C=C1)C2=NC=CC=N2)C.[Br-]	DMSO : ≥ 30 mg/mL (50.70 mM)	DMSO Solution
Fexofenadine (hydrochloride)	153439-40-8	538.12	Histamine Receptor	Hydrochloride	Fexofenadine hydrochloride (MDL-16455 hydrochloride), a H1R antagonist, is an anti-allergic agent used in seasonal allergic rhinitis and chronic idiopathic urticarial (person aged ≥16 years)[1].	O=C(O)C(C)(C)C1=CC=C(C(O)CCCN2CCC(C(C3=CC=CC=C3)(O)C4=CC=CC=C4)CC2)C=C1.[H]Cl	DMSO : ≥ 100 mg/mL (185.83 mM)	DMSO Solution
Abacavir (sulfate)	188062-50-2	670.74	Reverse Transcriptase	Sulfate	Abacavir sulfate (ABC) is a powerful nucleoside analog reverse transcriptase inhibitor (NRTI) used to treat HIV and AIDS. _x000D_ Target: NRTI_x000D_ Abacavir is a nucleoside reverse transcriptase inhibitor marketed since 1999 for the treatment of infection with the human immunodeficiency virus type 1 (HIV). Despite its clinical efficacy, abacavir administration has been associated with serious a…	NC1=NC(NC2CC2)=C3N=CN([C@H]4C=C[C@@H](CO)C4)C3=N1.O=S(O)(O)=O.NC5=NC(NC6CC6)=C7N=CN([C@H]8C=C[C@@H](CO)C8)C7=N5	DMSO : ≥ 45 mg/mL (67.09 mM)	DMSO Solution
Thiamine hydrochloride	67-03-8	337.27	Apoptosis; Endogenous Metabolite; HBV	Hydrochloride	Thiamine hydrochloride is an essential micronutrient needed as a cofactor for many central metabolic enzymes.	CC1=C(CCO)SC=[N+]1CC2=CN=C(C)N=C2N.[Cl-].Cl	DMSO : 10 mg/mL (29.65 mM; Need ultrasonic)	DMSO Solution
Flavin Adenine Dinucleotide Disodium	84366-81-4	829.51	Endogenous Metabolite	Sodium	Flavin Adenine Dinucleotide Disodium is a redox cofactor, more specifically a prosthetic group of a protein, involved in several important enzymatic reactions in metabolism.	CC1=CC(N=C2C(N3)=O)=C(C=C1C)N(C[C@@H]([C@@H]([C@@H](COP([O-])(OP([O-])(OC[C@H]4O[C@@H](N5C=NC6=C(N=CN=C56)N)[C@@H]([C@@H]4O)O)=O)=O)O)O)O)C2=NC3=O.[Na+].[Na+]	H2O : 125 mg/mL (150.69 mM; Need ultrasonic)	DMSO Solution
Sulindac	38194-50-2	356.41	Autophagy; COX	Free Acid	Sulindac (MK-231) is a non-steroidal antiinflammatory agent, acts as a COX-2 inhibitor, and inhibits overexpression of COX-2.	O=C(CC(C1=C2C=CC(F)=C1)=C(/C2=C/C3=CC=C(C=C3)S(C)=O)C)O	DMSO : ≥ 31 mg/mL (86.98 mM)	DMSO Solution
Tiopronin	1953-02-2	163.19	Others	Free Acid	Tiopronin is a prescription thiol drug used to control the rate of cystine precipitation and excretion in the disease cystinuria._x000D_ Target: Others_x000D_ Tiopronin is used primarily for cystinuria and is well known in the cystinuric community. Depending on the severity of a person's cystinuria, tiopronin may be taken for life, possibly starting in early childhood. It may also be used for Wil…	O=C(O)CNC(C(S)C)=O	H2O : 100 mg/mL (612.78 mM; Need ultrasonic); DMSO : ≥ 100 mg/mL (612.78 mM)	DMSO Solution
Thiamine monochloride	59-43-8	300.81	Others	Chloride	Thiamine monochloride (Vitamin B1) is an essential vitamin that plays an important role in cellular production of energy from ingested food and enhances normal neuronal actives.	CC1=C(CCO)SC=[N+]1CC2=CN=C(C)N=C2N.[Cl-]	DMSO : 6 mg/mL (19.95 mM; Need ultrasonic and warming)	DMSO Solution
Palbociclib (isethionate)	827022-33-3	573.66	CDK	Isethionate	Palbociclib isethionate is a highly selective inhibitor of?CDK4/6?with?IC50s?of 11 nM/16 nM, respectively.?	CC(C1=C(N2C3CCCC3)N=C(NC4=NC=C(N5CCNCC5)C=C4)N=C1)=C(C(C)=O)C2=O.OCCS(O)(=O)=O	H2O : ≥ 66.66 mg/mL (116.20 mM)	DMSO Solution
Desoximetasone	382-67-2	376.46	Others	Free Base	Desoximetasone(Topicort) is a medication belonging to the family of medications known as topical corticosteroids; is used for the relief of various skin conditions, including rashes._x000D_ IC50 value:_x000D_ Target: _x000D_ When using desoximetasone, some of the medication may be absorbed through the skin and into the bloodstream. Too much absorption can lead to unwanted side effects elsewhere i…	F[C@@]1([C@]2(C=C3)C)[C@](CCC2=CC3=O)([H])[C@@](C[C@@H](C)[C@@H]4C(CO)=O)([H])[C@]4(C)C[C@@H]1O	DMSO : ≥ 100 mg/mL (265.63 mM); H2O : 0.14 mg/mL (0.37 mM; Need ultrasonic)	DMSO Solution
Fadrozole	102676-47-1	223.27	Aromatase	Free Base	Fadrozole is a potent, selective and nonsteroidal inhibitor of aromatase with an IC50 of 6.4 nM.	N#CC1=CC=C(C2CCCC3=CN=CN23)C=C1	DMSO : ≥ 100 mg/mL (447.89 mM)	DMSO Solution
Nintedanib	656247-17-5	539.62	FGFR; PDGFR; VEGFR	Free Base	Nintedanib (BIBF 1120) is a potent triple angiokinase inhibitor for VEGFR1/2/3, FGFR1/2/3 and PDGFRα/β with IC50s of 34 nM/13 nM/13 nM, 69 nM/37 nM/108 nM and 59 nM/65 nM, respectively.	O=C1NC2=CC(C(OC)=O)=CC=C2/C1=C(NC3=CC=C(N(C(CN4CCN(C)CC4)=O)C)C=C3)\C5=CC=CC=C5	DMSO : 20 mg/mL (37.06 mM; Need ultrasonic and warming); H2O : < 0.1 mg/mL (insoluble)	DMSO Solution
Aripiprazole	129722-12-9	448.39	5-HT Receptor	Free Base	Aripiprazole (OPC-14597) is a human 5-HT1A receptor partial agonist with a Ki of 4.2 nM.	O=C1NC2=C(C=CC(OCCCCN3CCN(C4=CC=CC(Cl)=C4Cl)CC3)=C2)CC1	DMSO : ≥ 150 mg/mL (334.53 mM)	DMSO Solution
Azasetron (hydrochloride)	123040-16-4	386.27	5-HT Receptor	Hydrochloride	Azasetron (hydrochloride) is a selective 5-HT3 receptor antagonist with IC50 of 0.33 nM used in the management of nausea and vomiting induced by cancer chemotherapy. _x000D_ Target: 5-HT3 Receptor_x000D_ Azasetron (hydrochloride) is a 5-HT3 receptor antagonist which is used as an anti-emetic._x000D_ Azasetron (hydrochloride) inhibited the specific binding of [3H]quipazine to 5-HT3 receptors at th…	O=C(C1=C(OCC(N2C)=O)C2=CC(Cl)=C1)NC3CN4CCC3CC4.[H]Cl	H2O : ≥ 3.9 mg/mL (10.10 mM)	DMSO Solution
Estramustine (phosphate sodium)	52205-73-9	564.35	Microtubule/Tubulin	Sodium	Estramustine phosphate sodium is an antimicrotubule chemotherapy agent; arrests prostate cancer cells in the G2/M phase of the cell cycle.	[O-]P([O-])(O[C@H]1CC[C@@]2([H])[C@@]3([H])[C@](C(C=CC(OC(N(CCCl)CCCl)=O)=C4)=C4CC3)([H])CC[C@@]21C)=O.[Na+].[Na+]	H2O : 62.5 mg/mL (110.75 mM; Need ultrasonic); H2O : 31.25 mg/mL (55.37 mM; Need ultrasonic); DMSO : 5 mg/mL (8.86 mM; Need ultrasonic)	DMSO Solution
Sulfogaiacol	1321-14-8	258.33	Bacterial	Potassium	Sulfogaiacol is a antitussive agent. Sulfogaiacol is used for acute respiratory tract infections, cough and other conditions.	OC1=CC=CC=C1OC.O=S([O-])(C)=O.[K+]	H2O : ≥ 50 mg/mL (193.55 mM); DMSO : 50 mg/mL (193.55 mM; Need ultrasonic)	DMSO Solution
Retinol	68-26-8	286.45	Endogenous Metabolite	Free Base	Retinol is an endogenous metabolite.	CC(/C=C/C=C(/C=C/C1=C(CCCC(C)1C)C)C)=C\CO	H2O : < 0.1 mg/mL (insoluble); DMSO : < 1 mg/mL (insoluble or slightly soluble)	DMSO Solution
Lornoxicam	70374-39-9	371.82	COX	Free Base	Lornoxicam, a COX-1 and COX-2 inhibitor, is a new nonsteroidal anti-inflammatory drug (NSAID)._x000D_ Target: COX_x000D_ Lornoxicam showed a balanced inhibition of COX-1/-2 exhibiting the lowest IC50 (0.005 microM/0.008 microM) of the large panel of NSAIDs tested. lornoxicam showed a marked inhibition of IL-6 formation (IC50 54 microM) while the formation ofTNF-alpha, IL-1beta and IL-8 was only m…	O=C(C1=C(O)C2=C(C=C(Cl)S2)S(N1C)(=O)=O)NC3=NC=CC=C3	DMSO : 3.8 mg/mL (10.22 mM; Need ultrasonic and warming)	DMSO Solution
Carbamoylcholine (chloride)	51-83-2	182.65	mAChR; nAChR	Chloride	Carbamoylcholine chloride is used to study responses mediated by nAChR and mAChR, including smooth muscle contraction, gut motility, and neuronal signaling._x000D_ IC50 value: 10 to 10,000 nM (Ki)_x000D_ Target: nAChR, mAChR_x000D_ Carbamoylcholine is an analog of acetylcholine that activates acetylcholine receptors (AChR). Carbamoylcholine is an agonist of both nicotinic (nAChR) and muscarinic (…	O=C(OCC[N+](C)(C)C)N.[Cl-]	DMSO : 6.4 mg/mL (35.04 mM; Need ultrasonic and warming); H2O : ≥ 50 mg/mL (273.75 mM)	DMSO Solution
Atropine (sulfate monohydrate)	5908-99-6	387.45	Autophagy; mAChR	Sulfate	Atropine sulfate monohydrate (Atropine sulfate hydrate) is a broad-spectrum and competitive muscarinic acetylcholine receptor (mAChR) antagonist with anti-myopia effect[1].	OS(O)(=O)=O.O=C(C(C1=CC=CC=C1)CO)O[C@H]2C[C@@H](CC3)N(C)[C@@H]3C2.[0.5]	DMSO : 50 mg/mL (129.05 mM; Need ultrasonic)	DMSO Solution
Latrepirdine (dihydrochloride)	97657-92-6	392.37	5-HT Receptor; Adrenergic Receptor; Amyloid-β; Autophagy; Histamine Receptor	Hydrochloride	Latrepirdine dihydrochloride is a neuroactive compound with antagonist activity at histaminergic, α-adrenergic, and serotonergic receptors. Latrepirdine stimulates amyloid precursor protein (APP) catabolism and amyloid-β (Aβ) secretion.	CN(C1)CCC2=C1C3=CC(C)=CC=C3N2CCC4=CN=C(C)C=C4.Cl.Cl	DMSO : 6.4 mg/mL (16.31 mM; Need warming)	DMSO Solution
Tetramisole (hydrochloride)	5086-74-8	240.75	Parasite; Phosphatase	Hydrochloride	Tetramisole hydrochloride is an inhibitor of alkaline phosphatases, is a high purity antiparasitic.	[H]Cl.C12=NC(C3=CC=CC=C3)CN1CCS2	DMSO : ≥ 2.6 mg/mL (10.80 mM)	DMSO Solution
Prednisolone (disodium phosphate)	125-02-0	484.39	Glucocorticoid Receptor	Sodium	Prednisolone disodium phosphate is a synthetic glucocorticoid with anti-inflammatory and immunomodulating properties._x000D_ Target: Glucocorticoid Receptor_x000D_ Prednisolone irreversibly binds with glucocorticoid receptors (GR) alpha and beta for which they have a high affinity. Prednisolone can activate and influence biochemical behaviour of most cells. The steroid/receptor complexes dimerise…	C[C@@]1([C@@]2(O)C(COP([O-])([O-])=O)=O)[C@](CC2)([H])[C@@](CCC3=CC4=O)([H])[C@]([C@]3(C=C4)C)([H])[C@@H](O)C1.[Na+].[Na+]	H2O : ≥ 320 mg/mL (660.62 mM)	DMSO Solution
Efinaconazole	164650-44-6	348.39	Fungal	Free Base	Efinaconazole (KP-103) is a triazole antifungal agent and againsts T. mentagrophytes SM-110 and C. albicans ATCC 10231 with MICs of 0.0039 μg/mL and 0.00098 μg/mL, respectively[1]. Efinaconazole has a potent in vitro activity against fungal pathogens including dermatophytes, Candida and Malassezia species[1].	C[C@@H](N1CCC(CC1)=C)[C@@](O)(C2=CC=C(F)C=C2F)CN3N=CN=C3	DMSO : ≥ 100 mg/mL (287.03 mM)	DMSO Solution
Riboflavin Tetrabutyrate	752-56-7	656.72	Reactive Oxygen Species	Free Base	Riboflavin Tetrabutyrate is a lipophilic flavin derivative with antioxidative and lipid peroxide-removing activity.	O=C(CCC)O[C@H]([C@H](OC(CCC)=O)[C@H](OC(CCC)=O)COC(CCC)=O)CN1C(C=C(C)C(C)=C2)=C2N=C(C(N3)=O)C1=NC3=O	DMSO : ≥ 100 mg/mL (152.27 mM)	DMSO Solution
Trelagliptin (succinate)	1029877-94-8	475.47	Dipeptidyl Peptidase	Succinate	Trelagliptin succinate (SYR-472 succinate) is a long acting dipeptidyl peptidase-4 (DPP-4) inhibitor that is being developed for the treatment of type 2 diabetes (T2D). _x000D_ IC50 value:_x000D_ Target: DPP4_x000D_ Two Phase II clinical studies have been completed with Efficacy and Safety of SYR-472 in Subjects With Type 2 Diabetes Mellitus. Phase III clinical studies with trelagliptin in Japan …	O=C(C=C(N1C[C@H](N)CCC1)N2CC3=C(C#N)C=CC(F)=C3)N(C)C2=O.O=C(O)CCC(O)=O	DMSO : ≥ 50 mg/mL (105.16 mM)	DMSO Solution
Ramatroban	116649-85-5	416.47	Prostaglandin Receptor	Free Acid	Ramatroban is a selective thromboxane A2 (TxA2, IC50=14 nM) antagonist, which also antagonizes CRTH2 (IC50=113 nM) by inhibiting PGD2 binding.	O=C(O)CCN1C2=C(C3=C1C=CC=C3)C[C@H](NS(=O)(C4=CC=C(F)C=C4)=O)CC2	DMSO : 125 mg/mL (300.14 mM; Need ultrasonic)	DMSO Solution
Theophylline	58-55-9	180.16	Adenosine Receptor; Autophagy; Endogenous Metabolite; Phosphodiesterase (PDE)	Free Base	Theophylline is a nonselective phosphodiesterase (PDE) inhibitor, adenosine receptor blocker, and histone deacetylase (HDAC) activator.	O=C(N1C)N(C)C2=C(N=CN2)C1=O	DMSO : 21 mg/mL (116.56 mM; Need ultrasonic and warming)	DMSO Solution
Bromfenac (sodium hydrate)	120638-55-3	384.18	Others	Sodium	Bromfenac (sodium hydrate) is a nonsteroidal anti-inflammatory drug (NSAID), which has anti-inflammatory activity_x000D_ (1) Bromfenac (sodium hydrate) (1 mg/kg, i.v.) is metabolited into an unusual conjugate, bromfenac N-glucoside, in rats bile_x000D_ (2) Bromfenac (sodium hydrate) permeation was found to be 1.62-fold higher through ChS-CS-NPs_x000D_	OC(CC1=CC=CC(C(C2=CC=C(Br)C=C2)=O)=C1N)=O.[Na+].[1.5H2O]	DMSO : ≥ 36 mg/mL (93.95 mM)	DMSO Solution
Cyclobenzaprine (hydrochloride)	6202-23-9	311.85	5-HT Receptor	Hydrochloride	Cyclobenzaprine hydrochloride (MK130 hydrochloride) is a skeletal muscle relaxant and a central nervous system (CNS) depressant._x000D_ Target: 5-HT Receptor 2A_x000D_ Cyclobenzaprine hydrochloride is a skeletal muscle relaxant and a central nervous system (CNS) depressant. Cyclobenzaprine hydrochloride was thought to be an alpha 2-adrenoceptor agonist that reduced muscle tone by decreasing the a…	CN(C)CC/C=C1C2=CC=CC=C2C=CC3=CC=CC=C\13.Cl	DMSO : 50 mg/mL (160.33 mM; Need ultrasonic); H2O : ≥ 100 mg/mL (320.67 mM)	DMSO Solution
Sapacitabine	151823-14-2	490.64	Nucleoside Antimetabolite/Analog	Free Base	Sapacitabine is an orally available nucleoside analog prodrug that is structurally related to cytarabine.	O=C(N=C(NC(CCCCCCCCCCCCCCC)=O)C=C1)N1[C@H]2[C@@H](C#N)[C@H](O)[C@@H](CO)O2	DMSO : 25 mg/mL (50.95 mM; Need ultrasonic and warming)	DMSO Solution
Sildenafil (citrate)	171599-83-0	666.70	Apoptosis; Autophagy; Phosphodiesterase (PDE)	Citrate	Sildenafil citrate is a potent phosphodiesterase type 5 (PDE5) inhibitor with IC50 of 5.22 nM.	O=C1C(N(C)N=C2CCC)=C2N=C(C3=CC(S(=O)(N4CCN(C)CC4)=O)=CC=C3OCC)N1.O=C(CC(C(O)=O)(O)CC(O)=O)O	DMSO : 50 mg/mL (75.00 mM; Need ultrasonic); H2O : 2 mg/mL (3.00 mM; Need ultrasonic)	DMSO Solution
Bufexamac	2438-72-4	223.27	HDAC	Free Base	Bufexamac is a class IIB histone deacetylases (HDAC6 and HDAC10) inhibitor used as an anti-inflammatory agent.	O=C(NO)CC1=CC=C(OCCCC)C=C1	H2O : < 0.1 mg/mL (insoluble); DMSO : ≥ 100 mg/mL (447.89 mM)	DMSO Solution
Tulobuterol (hydrochloride)	56776-01-3	264.19	Adrenergic Receptor	Hydrochloride	Tulobuterol hydrochloride (C-78) is a long-acting β2-adrenoceptor agonist, which reduces the frequency of exacerbations of chronic obstructive pulmonary disease and bronchial asthma. Tulobuterol hydrochloride is also a sympathomimetic agent used as a transdermal patch, increases normal diaphragm muscle strength[1].	CC(C)(NCC(O)C1=CC=CC=C1Cl)C.Cl	DMSO : 50 mg/mL (189.26 mM; Need ultrasonic)	DMSO Solution
Mupirocin	12650-69-0	500.62	Bacterial	Free Acid	Mupirocin(BRL-4910A) is an antibiotic of the monoxycarbolic acid class; effective against Gram-positive bacteria, including MRSA.	O[C@@H]1[C@@](CO[C@@H](C/C(C)=C/C(OCCCCCCCCC(O)=O)=O)[C@@H]1O)([H])C[C@H]2[C@@]([C@@H](C)[C@@H](O)C)([H])O2	DMSO : ≥ 35 mg/mL (69.91 mM)	DMSO Solution
Minoxidil	38304-91-5	209.25	Potassium Channel	Free Base	Minoxidil (U10858) is an ATP-sensitive potassium (KATP) channel opener, a potent oral antihypertensive agent and a peripheral vasodilator that promotes vasodilation also affects hair growth. Minoxidil is also a potent inhibitor of soybean lipoxygenaseare with an IC50 of 20 μM[1][2][3].	NC1=NC(N2CCCCC2)=CC(N)=[N+]1[O-]	Ethanol : 8.33 mg/mL (39.81 mM; Need ultrasonic); DMSO : 4.6 mg/mL (21.98 mM; Need ultrasonic and warming)	DMSO Solution
Retinoic acid	302-79-4	300.44	Autophagy; Endogenous Metabolite; PPAR; RAR/RXR	Free Acid	Retinoic acid is a metabolite of vitamin A that plays important roles in cell growth, differentiation, and organogenesis. Retinoic acid is a natural agonist of RAR nuclear receptors, with IC50s of 14 nM for RARα/β/γ. Retinoic acid bind to PPARβ/δ with Kd of 17 nM.	CC1(C)C(/C=C/C(C)=C/C=C/C(C)=C/C(O)=O)=C(C)CCC1	H2O : < 0.1 mg/mL (insoluble); DMSO : ≥ 50 mg/mL (166.42 mM)	DMSO Solution
Disulfiram	97-77-8	296.54	Aldehyde Dehydrogenase (ALDH); Apoptosis; Interleukin Related	Free Base	Disulfiram (Tetraethylthiuram disulfide) is a specific inhibitor of?aldehyde-dehydrogenase (ALDH1), used for the treatment of chronic alcoholism by producing an acute sensitivity to alcohol. Disulfiram inhibits gasdermin D (GSDMD) pore formation in liposomes and inflammasome-mediated pyroptosis and IL-1β secretion in human and mouse cells[1-4].	S=C(SSC(N(CC)CC)=S)N(CC)CC	DMSO : 75 mg/mL (252.92 mM; Need ultrasonic)	DMSO Solution
Obeticholic acid	459789-99-2	420.63	Autophagy; FXR	Free Acid	Obeticholic acid (INT-747) is a potent, orally active and selective farnesoid X receptor (FXR) agonist with an EC50 of 99 nM.	C[C@@]([C@]1([H])[C@@H](CC)[C@H]2O)(CC[C@@H](O)C1)[C@]3([H])[C@]2([H])[C@@](CC[C@]4([H])[C@H](C)CCC(O)=O)([H])[C@]4(C)CC3	DMSO : ≥ 100 mg/mL (237.74 mM); Ethanol : ≥ 50 mg/mL (118.87 mM)	DMSO Solution
Ribociclib	1211441-98-3	434.54	CDK	Free Base	Ribociclib (LEE01) is a highly specific CDK4/6 inhibitor with IC50 values of 10 nM and 39 nM, respectively, and is over 1,000-fold less potent against the cyclin B/CDK1 complex.	O=C(N(C)C)C(N1C2CCCC2)=CC(C1=N3)=CN=C3NC(N=C4)=CC=C4N5CCNCC5	DMSO : 5.4 mg/mL (12.43 mM; Need ultrasonic)	DMSO Solution
Estradiol (cypionate)	313-06-4	396.56	Estrogen Receptor/ERR	Free Base	Estradiol cypionate is a 17 β-cyclopentylpropinate ester of estradiol, inhibits ET-1 synthesis via estrogen receptor_x000D_ IC50 value:_x000D_ Target: estrogen receptor_x000D_ Estradiol cypionate is a synthetic ester, is a estrogen. Compared to other commonly used estradiol esters, via the intramuscular route, Estradiol cypionate is found to have the longest duration of action with a duration of …	C[C@@]12[C@@H](OC(CCC3CCCC3)=O)CC[C@@]1([H])[C@]4([H])CCC5=C(C=CC(O)=C5)[C@@]4([H])CC2	DMSO : ≥ 30 mg/mL (75.65 mM)	DMSO Solution
Parecoxib	198470-84-7	370.42	COX	Free Base	Parecoxib is a potent and selective COX-2 inhibitor._x000D_ IC50 value:_x000D_ Target: COX-2_x000D_ in vitro: The prodrug Parecoxib as well as its active metabolite val have a specific affinity to the cannabinoid (CB) receptor measured in CB1-expressing HEK 293 cells and rat brain tissue [1]._x000D_ in vivo: Adult male Sprague-Dawley rats were administered parecoxib (10 or 30 mg kg(-1), IP) or is…	CCC(NS(=O)(C1=CC=C(C2=C(C)ON=C2C3=CC=CC=C3)C=C1)=O)=O	DMSO : ≥ 50 mg/mL (134.98 mM)	DMSO Solution
Atenolol	29122-68-7	266.34	Adrenergic Receptor	Free Base	Atenolol is a selective β1 receptor antagonist._x000D_ Target: Adrenergic Receptor_x000D_ Atenolol is a cardioselective beta-adrenergic blocker possessing properties and potency similar to propranolol, but without a negative inotropic effect [1, 2]. _x000D_	O=C(N)CC1=CC=C(OCC(O)CNC(C)C)C=C1	H2O : 8.33 mg/mL (31.28 mM; Need ultrasonic); DMSO : 100 mg/mL (375.46 mM; Need ultrasonic)	DMSO Solution
Scopolamine (hydrobromide)	114-49-8	384.26	5-HT Receptor; mAChR	Hydrobromide	Scopolamine hydrobromide is a high affinity (nM) muscarinic antagonist. 5-HT3 receptor-responses are reversibly inhibited by Scopolamine with an IC50 of 2.09 μM.	CN1[C@@H]2[C@H](O3)[C@H]3[C@H]1C[C@@H](OC([C@@H](C4=CC=CC=C4)CO)=O)C2.Br	DMSO : ≥ 32 mg/mL (83.28 mM); H2O : ≥ 100 mg/mL (260.24 mM)	DMSO Solution
Carbazochrome (sodium sulfonate)	51460-26-5	322.27	Adrenergic Receptor	Sodium	Carbazochrome (sodium sulfonate) (AC-17) is an antihemorrhagic agent._x000D_ Target: Others_x000D_ Carbazochrome is an antihemorrhagic agent that will cease blood flow by causing the aggregation and adhesion of platelets in the blood to form a platelet plug, ceasing blood flow from an open wound. It is hoped that this drug can be used in the future for preventing excessive blood flow during surgi…	O=S(C(CC1=C/C2=N/NC(N)=O)N(C)C1=CC2=O)([O-])=O.[Na+]	DMSO : ≥ 49 mg/mL (152.05 mM)	DMSO Solution
Salsalate	552-94-3	258.23	Reactive Oxygen Species	Free Acid	Salsalate is a nonsteroidal anti-inflammatory drug (NSAID)._x000D_ Target：_x000D_ Salsalate is a medication that belongs to the salicylate and non-steroidal anti-inflammatory drug (NSAID) classes. Relative to other NSAIDs, Salsalate has a weak inhibitory effect on the cyclooxygenase enzyme and decreases the production of several pro inflammatory chemical signals such as interleukin-6, TNF-alpha, …	O=C(OC1=CC=CC=C1C(O)=O)C2=CC=CC=C2O	H2O : < 0.1 mg/mL (insoluble); DMSO : ≥ 100 mg/mL (387.25 mM)	DMSO Solution
Tegaserod (maleate)	189188-57-6	417.46	5-HT Receptor	Maleate	Tegaserod maleate is a partial agonist of the 5-HT4 receptor; stimulates the peristaltic reflex and accelerates gastrointestinal transit._x000D_ IC50 value:_x000D_ Target: 5-HT4 agonist_x000D_ In an in vivo model for peripheral nerve regeneration, mice receiving tegaserod at the site of injury showed enhanced recovery compared to control mice receiving vehicle control as evidenced by functional m…	O=C(O)/C=C\C(O)=O.COC1=CC=C(NC=C2/C=N/NC(NCCCCC)=N)C2=C1	DMSO : ≥ 35 mg/mL (83.84 mM)	DMSO Solution
Orphenadrine (citrate)	4682-36-4	461.50	iGluR	Citrate	Orphenadrine citrate is a NMDA receptor antagonist with Ki of 6.0 +/- 0.7 μM, HERG potassium channel blocker._x000D_ Target: NMDA Receptor_x000D_ Orphenadrine has been used as an antiparkinsonian, antispastic and analgesic drug. Orphenadrine inhibits [3H]MK-801 binding to the phencyclidine (PCP) binding site of the N-methyl-D-aspartate (NMDA)-receptor in homogenates of postmortem human frontal co…	CC1=CC=CC=C1C(C2=CC=CC=C2)OCCN(C)C.O=C(CC(C(O)=O)(O)CC(O)=O)O	H2O : 10 mg/mL (21.67 mM; Need ultrasonic); DMSO : 100 mg/mL (216.68 mM; Need ultrasonic)	DMSO Solution
Homatropine (Bromide)	51-56-9	356.25	mAChR	Hydrobromide	Homatropine Bromide is muscarinic AChR antagonist that is an anticholinergic medication._x000D_ Target: mAChR_x000D_ Homatropine is an anticholinergic medication that is an antagonist at muscarinic acetylcholine receptors and thus the parasympathetic nervous system. Homatropine (20 μM) alone produces a dose ratio of 259 in atrium from guinea-pigs. Homatropine (20 μM) produces a dose ratio of only…	O=C(C(C1=CC=CC=C1)O)O[C@H]2C[C@@H](CC3)N(C)[C@@H]3C2.Br	DMSO : 21.5 mg/mL (60.35 mM; Need ultrasonic and warming)	DMSO Solution
Valsartan	137862-53-4	435.52	Angiotensin Receptor	Free Acid	Valsartan (CGP-48933) is an angiotensin II receptor antagonist for the treatment of high blood pressure and heart failure.	CC(C)[C@@H](C(O)=O)N(C(CCCC)=O)CC1=CC=C(C2=CC=CC=C2C3=NNN=N3)C=C1	DMSO : ≥ 100 mg/mL (229.61 mM)	DMSO Solution
Succinylsulfathiazole	116-43-8	355.39	Bacterial	Free Acid	Succinylsulfathiazole is a sulfonamide, it is an ultra long acting drug.	O=C(O)CCC(NC1=CC=C(S(=O)(NC2=NC=CS2)=O)C=C1)=O	DMSO : ≥ 3.9 mg/mL (10.97 mM)	DMSO Solution
Azaperone	1649-18-9	327.40	Dopamine Receptor	Free Base	Azaperone (R-1929) acts as a dopamine antagonist but also has some antihistaminic and anticholinergic properties. Azaperone is a pyridinylpiperazine and butyrophenone neuroleptic drug with sedative and antiemetic effects, which is used mainly as a tranquilizer in veterinary medicine.	O=C(C1=CC=C(F)C=C1)CCCN2CCN(C3=NC=CC=C3)CC2	H2O : < 0.1 mg/mL (insoluble); DMSO : 50 mg/mL (152.72 mM; Need ultrasonic)	DMSO Solution
Benzamil hydrochloride	161804-20-2	356.21	Sodium Channel	Hydrochloride	Benzamil hydrochloride is a specific blocker of sodium channel (ENaC).	O=C(C1=NC(Cl)=C(N)N=C1N)NC(NCC2=CC=CC=C2)=N.[H]Cl	DMSO : 100 mg/mL (280.73 mM; Need ultrasonic and warming)	DMSO Solution
Diethylstilbestrol	56-53-1	268.35	Estrogen Receptor/ERR	Free Base	Diethylstilbestrol, a synthetic nonsteroidal estrogen used in the treatment of menopausal and postmenopausal disorders._x000D_ Target: Estrogen Receptor/ERR_x000D_ Diethylstilbestrol (DES), a synthetic estrogen that was used in pregnancy, is a prototype endocrine-disrupting chemical. Although prenatal exposure to DES is known to increase risks of vaginal/cervical adenocarcinoma and adverse reprod…	OC1=CC=C(/C(CC)=C(CC)/C2=CC=C(O)C=C2)C=C1	DMSO : 50 mg/mL (186.32 mM; Need ultrasonic); Methanol : ≥ 33.33 mg/mL (124.20 mM)	DMSO Solution
Dehydrocholic acid	81-23-2	402.52	Others	Free Acid	Dehydrocholic acid is a synthetic bile acid, manufactured by the oxidation of cholic acid. Dehydrocholic acid acts as a hydrocholeretic, increasing bile output to clear increased bile acid load.	C[C@H](CCC(O)=O)[C@H]([C@]12C)CC[C@@]1([H])[C@]3([H])C(C[C@]4([H])CC(CC[C@]4(C)[C@@]3([H])CC2=O)=O)=O	DMSO : 25 mg/mL (62.11 mM; Need ultrasonic); H2O : < 0.1 mg/mL (insoluble)	DMSO Solution
Hydrocortisone	50-23-7	362.46	Endogenous Metabolite; Glucocorticoid Receptor	Free Base	Hydrocortisone is a steroid hormone or glucocorticoid secreted by the adrenal cortex.	C[C@@]1([C@@]2(O)C(CO)=O)[C@](CC2)([H])[C@@](CCC3=CC4=O)([H])[C@]([C@]3(CC4)C)([H])[C@@H](O)C1	DMSO : ≥ 31 mg/mL (85.53 mM)	DMSO Solution
Carbinoxamine maleate salt	3505-38-2	406.86	Histamine Receptor	Maleate	Carbinoxamine maleate salt is a histamine H1 receptor antagonist.	ClC1=CC=C(C(C2=NC=CC=C2)OCCN(C)C)C=C1.O=C(O)/C=C\C(O)=O	H2O : ≥ 160 mg/mL (393.26 mM)	DMSO Solution
Ursodiol	128-13-2	392.57	Endogenous Metabolite	Free Acid	Ursodiol reduces cholesterol absorption and is used to dissolve gallstones._x000D_ Target: Others_x000D_ Ursodiol, also known as ursodeoxycholic acid and the abbreviation UDCA, is one of the secondary bile acids, which are metabolic byproducts of intestinal bacteria. The drug reduces cholesterol absorption and is used to dissolve (cholesterol) gallstones in patients who want an alternative to sur…	C[C@H](CCC(O)=O)[C@H]1CC[C@@]2([H])[C@]3([H])[C@@H](O)C[C@]4([H])C[C@H](O)CC[C@]4(C)[C@@]3([H])CC[C@]12C	DMSO : ≥ 33 mg/mL (84.06 mM); H2O : < 0.1 mg/mL (insoluble)	DMSO Solution
Udenafil	268203-93-6	516.66	Phosphodiesterase (PDE)	Free Base	Udenafil(DA8159) is a PDE5 inhibitor used in urology to treat erectile dysfunction._x000D_ Target: PDE5_x000D_ Udenafil is an oral PDE5 inhibitor. Udenafil significantly increased cAMP and cGMP levels and were more highly distributed in the prostate than plasma. The T/P ratio of udenafil was higher than tadalafil. These findings may help in the assessment of the feasibility of using PDE5 Is to co…	O=S(C1=CC=C(OCCC)C(C2=NC3=C(N(C)N=C3CCC)C(N2)=O)=C1)(NCCC4N(C)CCC4)=O	DMSO : ≥ 33 mg/mL (63.87 mM)	DMSO Solution
Piperacillin (sodium)	59703-84-3	539.54	Bacterial	Sodium	Piperacillin sodium is a broad-spectrum β-lactam antibiotic.	O=C([C@@H](C(C)(C)S[C@]1([H])[C@@H]2NC([C@H](NC(N3C(C(N(CC)CC3)=O)=O)=O)C4=CC=CC=C4)=O)N1C2=O)[O-].[Na+]	DMSO : ≥ 32 mg/mL (59.31 mM)	DMSO Solution
Praziquantel	55268-74-1	312.41	Parasite	Free Base	Praziquantel is an anthelmintic effective against flatworms._x000D_ Target: Antiparasitic_x000D_ Praziquantel is the drug of choice for treatment of all human schistosomes. Infected mice were treated with increasing Praziquantel doses until the highest dose of 3 × 300 mg/Kg was reached. The effect of Praziquantel treatment on the parasite population was assessed using five polymorphic microsatell…	O=C1CN(C(C2CCCCC2)=O)CC3N1CCC4=C3C=CC=C4	H2O : < 0.1 mg/mL (insoluble); DMSO : 50 mg/mL (160.05 mM; Need ultrasonic)	DMSO Solution
Bifonazole	60628-96-8	310.39	Fungal	Free Base	Bifonazole (Bay H-4502) is an imidazole antifungal drug.	N1(C(C2=CC=C(C3=CC=CC=C3)C=C2)C4=CC=CC=C4)C=CN=C1	H2O : < 0.1 mg/mL (insoluble); DMSO : 33.33 mg/mL (107.38 mM; Need ultrasonic)	DMSO Solution
Rivastigmine	123441-03-2	250.34	AChE	Free Base	Rivastigmine, an cholinesterase inhibitor(IC50= 5.5 uM), inhibits both butyrylcholinesterase and acetylcholinesterase_x000D_ IC50 value: 5.5 uM_x000D_ Target: AChE_x000D_ Rivastigmine is a parasympathomimetic or cholinergic agent for the treatment of mild to moderate dementia of the Alzheimer's type and dementia due to Parkinson's disease. The drug can be administered orally or via a transdermal …	O=C(N(C)CC)OC1=CC=CC([C@H](C)N(C)C)=C1	DMSO : ≥ 50 mg/mL (199.73 mM)	DMSO Solution
Sulfamonomethoxine	1220-83-3	280.30	Bacterial	Free Base	Sulfamonomethoxine is a long acting sulfonamide antibacterial agent, used in blood kinetic studies,and blocks the synthesis of folic acid by inhibiting synthetase of dihydropteroate.	O=S(C1=CC=C(N)C=C1)(NC2=NC=NC(OC)=C2)=O	DMSO : ≥ 42 mg/mL (149.84 mM)	DMSO Solution
Lercanidipine (hydrochloride)	132866-11-6	648.19	Calcium Channel	Hydrochloride	Lercanidipine hydrochloride is a calcium channel blocker of the dihydropyridine class._x000D_ Target: Calcium Channel_x000D_ Lercanidipine is a calcium channel blocker of the dihydropyridine class, which works by relaxing and opening the blood vessels allowing the blood to circulate more freely around the body. Lercanidipine was effective and well-tolerated in patients with mild-to-moderate hyper…	O=C(C1=C(C)NC(C)=C(C(OC)=O)C1C2=CC=CC([N+]([O-])=O)=C2)OC(C)(C)CN(CCC(C3=CC=CC=C3)C4=CC=CC=C4)C.[H]Cl	H2O : < 0.1 mg/mL (insoluble); DMSO : 50 mg/mL (77.14 mM; Need ultrasonic)	DMSO Solution
Propantheline (bromide)	50-34-0	448.39	mAChR	Bromide	Propantheline bromide is an antimuscarinic agent, used for the treatment of hyperhidrosis, cramps or spasms of the stomach, intestines or bladder, and enuresis.	CC([N+](C(C)C)(C)CCOC(C1C2=C(OC3=C1C=CC=C3)C=CC=C2)=O)C.[Br-]	10 mM in DMSO	DMSO Solution
Methacycline (hydrochloride)	3963-95-9	478.88	Bacterial	Hydrochloride	Methacycline hydrochloride is a tetracycline antibiotic._x000D_ Target: Antibacterial _x000D_ Methacycline hydrochloride is a broad-spectrum semisynthetic antibiotic related to tetracycline but excreted more slowly and maintaining effective blood levels for a more extended period.	O[C@@](C(O)=C(C(C1=C2C=CC=C1O)=O)[C@](C2=C)([H])[C@@H]3O)(C(C(C(N)=O)=C4O)=O)[C@]3([H])[C@@H]4N(C)C.Cl	DMSO : 10 mg/mL (20.88 mM; Need ultrasonic and warming)	DMSO Solution
Betaxolol	63659-18-7	307.43	Adrenergic Receptor	Free Base	Betaxolol is a selective beta1 adrenergic receptor blocker used in the treatment of hypertension and glaucoma._x000D_ Target: Beta1 Adrenergic Receptor_x000D_ Betaxolol is a cardioselective beta-adrenergic receptor blocking agent. Betaxolol (5 mg/kg via i.p. injection) was administered at 24 and then 44 h following the final chronic cocaine administration. Animals treated with betaxolol during co…	OC(CNC(C)C)COC1=CC=C(CCOCC2CC2)C=C1	H2O : < 0.1 mg/mL (insoluble); DMSO : ≥ 100 mg/mL (325.28 mM)	DMSO Solution
Pentostatin	53910-25-1	268.27	Adenosine Deaminase	Free Base	Pentostatin is an irreversible inhibitor of adenosine deaminase with Ki of 2.5 pM.	O[C@H]1C(N=CN2[C@H](O[C@@H]3CO)C[C@@H]3O)=C2NC=NC1	DMSO : ≥ 50 mg/mL (186.38 mM)	DMSO Solution
Toremifene (Citrate)	89778-27-8	598.08	Apoptosis; Estrogen Receptor/ERR	Citrate	Toremifene Citrate(NK 622; FC 1157a) is a second-generation selective estrogen-receptor modulator (SERM) in development for the prevention of osteoporosis._x000D_ IC50 Value: 1±0.3 μM_x000D_ Target: Estrogen receptor_x000D_ Toremifene is a second-generation selective estrogen-receptor modulator (SERM) in development for the prevention of osteoporosis and other adverse effects resulting from ADT i…	ClCC/C(C1=CC=CC=C1)=C(C2=CC=C(OCCN(C)C)C=C2)\C3=CC=CC=C3.O=C(CC(C(O)=O)(O)CC(O)=O)O	H2O : < 0.1 mg/mL (insoluble); DMSO : ≥ 100 mg/mL (167.20 mM)	DMSO Solution
Etidronic acid	2809-21-4	206.03	Apoptosis	Free Acid	Etidronic acid (HEDPA) is a bisphosphonate used in detergents, water treatment, cosmetics and pharmaceutical treatment._x000D_ Target: Others_x000D_ Etidronic acid (HEDPA) is a chelating agent and may be added to bind to or counter the effects of substances such as arsenic, iron, or other metal ions that can occur in the presence of some soaps. Etidronic acid also acts to retard oxidation of fatt…	OC(P(O)(O)=O)(P(O)(O)=O)C	H2O : ≥ 45 mg/mL (218.41 mM)	DMSO Solution
Etravirine	269055-15-4	435.28	HIV; Reverse Transcriptase	Free Base	Etravirine is a non-nucleoside reverse transcriptase inhibitor (NNRTI) used for the treatment of HIV.	N#CC1=CC(C)=C(C(C)=C1)OC2=NC(NC3=CC=C(C=C3)C#N)=NC(N)=C2Br	DMSO : 50 mg/mL (114.87 mM; Need ultrasonic); H2O : < 0.1 mg/mL (insoluble)	DMSO Solution
Lacidipine	103890-78-4	455.54	Apoptosis; Calcium Channel; Reactive Oxygen Species	Free Base	Lacidipine (Lacipil, Motens) is a L-type calcium channel blocker. _x000D_ Target: Calcium Channel_x000D_ Lacidipine, a novel third-generation dihydropyridine calcium channel blocker, has been demonstrated effective for hypertension. lacidipine protects HKCs against apoptosis induced by ATP depletion and recovery by regulating the caspase-3 pathway [1]. In biological membranes deriving from rat br…	O=C(C1=C(C)NC(C)=C(C(OCC)=O)C1C2=CC=CC=C2/C=C/C(OC(C)(C)C)=O)OCC	H2O : < 0.1 mg/mL (insoluble); DMSO : ≥ 50 mg/mL (109.76 mM)	DMSO Solution
Entecavir (monohydrate)	209216-23-9	295.29	HBV	Free Base	Entecavir monohydrate (BMS200475 monohydrate; SQ34676 monohydrate) is a potent and selective inhibitor of HBV, with an EC50 of 3.75 nM in HepG2 cell.	O=C1NC(N)=NC2=C1N=CN2[C@@H]3C([C@H](CO)[C@@H](O)C3)=C.O	DMSO : ≥ 50 mg/mL (169.33 mM); H2O : 2.8 mg/mL (9.48 mM; Need ultrasonic and warming)	DMSO Solution
Xylometazoline (hydrochloride)	1218-35-5	280.84	Adrenergic Receptor	Hydrochloride	Xylometazoline hydrochloride is an α-adrenoceptor agonist commonly used as nasal decongestant._x000D_ Target: α-Adrenoceptor_x000D_ Xylometazoline hydrochloride is a nasal decongestant spray that constricts nasal blood vessels and increases nasal airflow, enabling patients with a blocked nose to breathe more easily. _x000D_ Xylometazoline hydrochloride is an effective and well-tolerated decongest…	CC1=C(CC2=NCCN2)C(C)=CC(C(C)(C)C)=C1.Cl	DMSO : 25 mg/mL (89.02 mM; Need ultrasonic); H2O : 50 mg/mL (178.04 mM; Need ultrasonic)	DMSO Solution
Cefixime	79350-37-1	453.45	Bacterial	Free Acid	Cefixime is an antibiotic and a third generation cephalosporin antibiotic, useful for the treatment of a number of bacterial infections.	O=C(C(N12)=C(C=C)CS[C@]2([H])[C@H](NC(/C(C3=CSC(N)=N3)=N\OCC(O)=O)=O)C1=O)O	DMSO : ≥ 38 mg/mL (83.80 mM)	DMSO Solution
Prostaglandin E2	363-24-6	352.47	Endogenous Metabolite; Prostaglandin Receptor	Free Acid	Prostaglandin E2 is a hormone-like substance that participate in a wide range of body functions such as the contraction and relaxation of smooth muscle, the dilation and constriction of blood vessels, control of blood pressure, and modulation of inflammation.	CCCCC[C@H](O)/C=C/[C@@H]1[C@H](C(C[C@H]1O)=O)C/C=C\CCCC(O)=O	DMSO : ≥ 100 mg/mL (283.71 mM)	DMSO Solution
Gluconate (sodium)	527-07-1	218.14	Endogenous Metabolite	Sodium	Gluconate sodium (D-Gluconic acid sodium salt) is a corrosion and scale inhibitor of ordinary steel in simulated cooling water.	O[C@H]([C@H]([C@@H]([C@@H](CO)O)O)O)C([O-])=O.[Na+]	H2O : ≥ 100 mg/mL (458.42 mM)	DMSO Solution
Pralatrexate	146464-95-1	477.47	Antifolate; Apoptosis	Free Acid	Pralatrexate(Folotyn) is an antifolate, and structurally a folate analog. Its IC50 is < 300 nM in some cell lines._x000D_ IC50 Value: < 300 nM_x000D_ Target: Antifolate_x000D_ Pralatrexate is an antifolate (a folate analogue metabolic inhibitor) designed to accumulate preferentially in cancer cells. Based on preclinical studies, researchers believe that Pralatrexate selectively enters cells expre…	O=C(CC[C@H](NC(C1=CC=C(C=C1)C(CC#C)CC2=NC3=C(N=C(N=C3N=C2)N)N)=O)C(O)=O)O	DMSO : ≥ 50 mg/mL (104.72 mM)	DMSO Solution
Neostigmine (methyl sulfate)	51-60-5	334.39	AChE	Methylsulfate	Neostigmine methyl sulfate is a reversible inhibitor of acetylcholinesterase, can not cross the blood-brain barrier.	C[N+](C)(C)C1=CC=CC(OC(N(C)C)=O)=C1.O=S(OC)([O-])=O	10 mM in DMSO	DMSO Solution
Carmustine	154-93-8	214.05	DNA Alkylator/Crosslinker	Free Base	Carmustine is an antitumor chemotherapeutic agent, which works by akylating DNA and RNA.	O=C(NCCCl)N(CCCl)N=O	DMSO : ≥ 35 mg/mL (163.51 mM)	DMSO Solution
Benzyl alcohol	100-51-6	108.14	Others	Free Base	Benzyl alcohol is an aromatic alcohol; a colorless liquid with a mild pleasant aromatic odor.	OCC1=CC=CC=C1	DMSO : ≥ 1.8 mg/mL (16.65 mM)	DMSO Solution
Galanthamine	357-70-0	287.35	AChE	Free Base	Galanthamine is a potent acetylcholinesterase (AChE) inhibitor with an IC50 of 500 nM.	O[C@@H]1C[C@@H]2OC3=C4C(CN(C)CC[C@]42C=C1)=CC=C3OC	DMSO : ≥ 59 mg/mL (205.32 mM)	DMSO Solution
Liothyronine	6893-02-3	650.97	Endogenous Metabolite; Thyroid Hormone Receptor	Free Acid	Liothyronine is an active form of thyroid hormone, which binds to β1 thyroid hormone receptor (TRβ1), and activates its activity.	OC1=C(I)C=C(OC2=C(I)C=C(C[C@H](N)C(O)=O)C=C2I)C=C1	DMSO : 83.33 mg/mL (128.01 mM; Need ultrasonic)	DMSO Solution
Abiraterone (acetate)	154229-18-2	391.55	Cytochrome P450	Free Base	Abiraterone acetate is an oral, potent, selective, and irreversible inhibitor of CYP17A1 with antiandrogen activity. Abiraterone acetate is a prodrug form of Abiraterone (CB7598).	O=C(O[C@@H]1CC2=CC[C@]3([H])[C@]([H])(CC[C@](C)(C(C4=CN=CC=C4)=CC5)[C@]35[H])[C@@]2(C)CC1)C	DMSO : 13.3 mg/mL (33.97 mM; Need ultrasonic and warming)	DMSO Solution
Clofarabine	123318-82-1	303.68	Apoptosis; Autophagy; Nucleoside Antimetabolite/Analog	Free Base	Clofarabine(Clolar; Clofarex) inhibits the enzymatic activities of ribonucleotide reductase (IC50 = 65 nM) and DNA polymerase._x000D_ IC50 Value: 65 nM_x000D_ Target: _x000D_ in vitro: Clofarabine is a second generation purine nucleoside analog with antineoplastic activity. It is phosphorylated intracellularly, which inhibits the enzymatic activities of ribonucleotide reductase (IC50 = 65 nM) and…	F[C@H]([C@H](N1C2=C(C(N)=NC(Cl)=N2)N=C1)O[C@@H]3CO)[C@@H]3O	DMSO : ≥ 50 mg/mL (164.65 mM)	DMSO Solution
Methylprednisolone	83-43-2	374.47	Autophagy; Glucocorticoid Receptor	Free Base	Methylprednisolone is a synthetic corticosteroid with anti-inflammatory and immunomodulating properties._x000D_ Target: Glucocorticoid Receptor_x000D_ Methylprednisolone is typically used for its anti-inflammatory effects. Common uses include arthritis therapy and short-term treatment of bronchial inflammation or acute bronchitis due to various respiratory diseases. Methylprednisolone is used bot…	O=C1C=C[C@]2(C)[C@@]3([H])[C@@H](O)C[C@]4(C)[C@@](O)(C(CO)=O)CC[C@@]4([H])[C@]3([H])C[C@H](C)C2=C1	H2O : < 0.1 mg/mL (insoluble); DMSO : ≥ 100 mg/mL (267.04 mM)	DMSO Solution
Retapamulin	224452-66-8	517.76	Bacterial	Free Base	Retapamulin(SB-275833) is a topical antibiotic, which binds to both E. coli and S. aureus ribosomes with similar potencies with Kd of 3 nM._x000D_ IC50 Value: 3 nM(Kd, E.coli)_x000D_ Target: Antibacterial_x000D_ Retapamulin is a topical antibiotic developed by GlaxoSmithKline. Retapamulin(SB-275833) is the first drug in the new class of pleuromutilin antibiotics to be approved for human use.Retap…	C[C@@H]1[C@]23[C@](C(CC3)=O)([H])[C@]([C@H](OC(CS[C@@H]4C[C@@H]5N(C)[C@@H](CC5)C4)=O)C[C@](C=C)(C)[C@H]1O)([C@H](C)CC2)C	DMSO : ≥ 52 mg/mL (100.43 mM)	DMSO Solution
Vinorelbine (ditartrate)	125317-39-7	1079.11	Autophagy; Microtubule/Tubulin	Tartrate	Vinorelbine (ditartrate) is an anti-mitotic agent which inhibits the proliferation of Hela cells with IC50 of 1.25 nM.	CC[C@@]1(C=CCN2CC3)[C@@]2([H])[C@@]3(C(C=C([C@@](C4=C5C(C=CC=C6)=C6N4)(CC(C=C(CC)C7)([H])CN7C5)C(OC)=O)C(OC)=C8)=C8N9C)[C@]9([H])[C@](C(OC)=O)(O)[C@@H]1OC(C)=O.O=C(O)[C@H](O)[C@@H](O)C(O)=O.O=C(O)[C@H](O)[C@@H](O)C(O)=O	DMSO : ≥ 46 mg/mL (42.63 mM)	DMSO Solution
Ketorolac (tromethamine salt)	74103-07-4	376.40	COX	Tris	Ketorolac tromethamine salt (RS37619 tromethamine salt) is a non-steroidal anti-inflammatory agent, acting as a nonselective COX inhibitor, with IC50s of 20 nM for COX-1 and 120 nM for COX-2.	O=C(C1C2=CC=C(C(C3=CC=CC=C3)=O)N2CC1)O.OCC(CO)(N)CO	DMSO : ≥ 30 mg/mL (79.70 mM)	DMSO Solution
Sulfacarbamide	547-44-4	215.23	Others	Free Base	Sulfacarbamide is a blood sugar-lowering drug, also acting on the vegetative nervous system.	O=S(C1=CC=C(N)C=C1)(NC(N)=O)=O	DMSO : ≥ 28 mg/mL (130.09 mM)	DMSO Solution
Tazarotene	118292-40-3	351.46	Autophagy; RAR/RXR	Free Base	Tazarotene (AGN 190168) is a selective retinoic acid receptor (RAR) agonist for the treatment of plaque psoriasis and acne vulgaris.	O=C(C1=CC=C(C#CC2=CC=C3C(C(C)(C)CCS3)=C2)N=C1)OCC	H2O : < 0.1 mg/mL (insoluble)	DMSO Solution
Tiagabine (hydrochloride)	145821-59-6	412.01	GABA Receptor	Hydrochloride	Tiagabine hydrochloride is a potent and selective GABA reuptake inhibitor, used as an anticonvulsant agent, with IC50s of 67, 446 and 182 nM for [3H]GABA uptake in Synaptosomes, Neurons and Glia, respectively[1].	O=C([C@H]1CN(CC/C=C(C2=C(C)C=CS2)/C3=C(C)C=CS3)CCC1)O.[H]Cl	DMSO : ≥ 53 mg/mL (128.64 mM)	DMSO Solution
Sulfathiazole (sodium)	144-74-1	277.30	Bacterial	Sodium	Sulfathiazole sodium is an organosulfur compound that has been used as a short-acting sulfa drug._x000D_ Target: Antibacterial_x000D_ Sulfathiazole (20 μg/L) starts to be degraded between day 31 and day 38 in one of the two batch reactors containing different wastewater matrices. Sulfathiazole is degraded at a substantially faster rate than sulfamethoxazole or sulfamethazine in the nitrification …	O=S(C1=CC=C(N)C=C1)([N-]C2=NC=CS2)=O.[Na+]	DMSO : ≥ 59 mg/mL (212.77 mM)	DMSO Solution
Pyrantel (pamoate)	22204-24-6	594.68	Parasite	Pamoate	Pyrantel pamoate is a deworming agent in the treatment of hookworms (all species) and roundworms in domesticated animal; acts as a depolarizing neuromuscular blocking agent.	O=C(C1=C(O)C(CC2=C3C=CC=CC3=CC(C(O)=O)=C2O)=C4C=CC=CC4=C1)O.CN5CCCN=C5/C=C/C6=CC=CS6	DMSO : ≥ 35 mg/mL (58.86 mM)	DMSO Solution
Rotundine	483-14-7	355.43	5-HT Receptor; Dopamine Receptor	Free Base	Rotundine is an antagonist of dopamine D1, D2 and D3 receptors with IC50s of 166 nM, 1.4 μM and 3.3 μM, respectively. Rotundine is also an antagonist of 5-HT1A with an IC50 of 370 nM.	COC1=CC=C2C(CN3CCC4=CC(OC)=C(OC)C=C4[C@]3([H])C2)=C1OC	DMSO : ≥ 100 mg/mL (281.35 mM); H2O : < 0.1 mg/mL (insoluble)	DMSO Solution
Anisodamine	55869-99-3	305.37	mAChR	Free Base	Anisodamine (6-Hydroxyhyoscyamine), a belladonna alkaloid, is a non-subtype-selective muscarinic, and also a nicotinic cholinoceptor antagonist. Anisodamine employs in traditional Chinese medicine for many ailments, mainly to improve the microcirculation in states of shock, and also in organophosphate poisoning[1].	CN1[C@H]2[C@@H](O)C[C@@H]1C[C@H](OC([C@@H](C3=CC=CC=C3)CO)=O)C2	H2O : 20 mg/mL (65.49 mM; Need ultrasonic); DMSO : ≥ 100 mg/mL (327.47 mM)	DMSO Solution
Doxorubicin (hydrochloride)	25316-40-9	579.98	ADC Cytotoxin; AMPK; Apoptosis; Autophagy; HBV; HCV; HIV; Mitophagy; Topoisomerase	Hydrochloride	Doxorubicin hydrochloride is a cytotoxic anthracycline antibiotic for the treatment of multiple cancers. The possible mechanisms by which doxorubicin acts in the cancer cell are intercalation into DNA and disruption of topoisomerase-II-mediated DNA repair. Doxorubicin hydrochloride reduces basal phosphorylation of AMPK and its downstream target acetyl-CoA carboxylase.	COC1=C2C(C(C(C(O)=C(C[C@](C(CO)=O)(O)C[C@@H]3O[C@@]4([H])C[C@H](N)[C@H](O)[C@H](C)O4)C3=C5O)=C5C2=O)=O)=CC=C1.[H]Cl	DMSO : 50 mg/mL (86.21 mM; Need ultrasonic); H2O : ≥ 50 mg/mL (86.21 mM)	DMSO Solution
Cefozopran (hydrochloride)	113981-44-5	551.99	Bacterial	Hydrochloride	Cefozopran Hcl(SCE 2787 Hcl) is a fourth-generation cephalosporin._x000D_ Target: Antibacterial_x000D_ Cefozopran is a fourth-generation cephalosporin.	[H]Cl.[O-]C(C(N1[C@@]2([H])[C@H](NC(/C(C3=NSC(N)=N3)=N\OC)=O)C1=O)=C(CS2)C[N+]4=C(C=CC=N5)N5C=C4)=O	H2O : ≥ 52 mg/mL (94.20 mM)	DMSO Solution
Brimonidine (tartrate)	70359-46-5	442.22	Adrenergic Receptor	Tartrate	Brimonidine tartrate (UK 14304 tartrate) is a full α2-adrenergic receptor (α2-AR) agonist.	O=C(O)[C@H](O)[C@@H](O)C(O)=O.BrC1=C2N=CC=NC2=CC=C1NC3=NCCN3	DMSO : ≥ 37 mg/mL (83.67 mM)	DMSO Solution
Mebendazole	31431-39-7	295.29	Apoptosis; Parasite	Free Base	Mebendazole is a highly effective, broad-spectrum antihelmintic indicated for the treatment of nematode infestations; has been found as a hedgehog inhibitor.	O=C(OC)NC1=NC2=CC=C(C(C3=CC=CC=C3)=O)C=C2N1	DMSO : 4.17 mg/mL (14.12 mM; Need ultrasonic)	DMSO Solution
Desogestrel	54024-22-5	310.47	Progesterone Receptor	Free Base	Desogestrel(Org-2969) is a third-generation 19-nortestosterone derivative progestogen; is contained in many oral contraceptive preparations, both combined (COCs) to ethinyl-estradiol (EE) or alone in a progestin-only pill (POP).	[H][C@@]12C(CC[C@]([C@@](CC[C@@]3(O)C#C)([H])[C@]3(CC)C4)([H])[C@]2([H])C4=C)=CCCC1	DMSO : 16.67 mg/mL (53.69 mM; Need ultrasonic)	DMSO Solution
Detomidine (hydrochloride)	90038-01-0	222.71	Adrenergic Receptor	Hydrochloride	Detomidine hydrochloride produce dose-dependent sedative and analgesic effects, is a nonnarcotic, synthetic α2-adrenergic agonist_x000D_ Target: α2-adrenergic agonist_x000D_ Detomidine is an imidazole derivative and α2-adrenergic agonist, used as a large animal sedative, primarily used in horses. It is usually available as the salt detomidine hydrochloride. It is a prescription medication availab…	CC1=C(C)C(CC2=CN=CN2)=CC=C1.Cl	H2O : 20 mg/mL (89.80 mM; Need ultrasonic); DMSO : ≥ 100 mg/mL (449.01 mM)	DMSO Solution
Pramipexole (dihydrochloride)	104632-25-9	284.25	Autophagy; Dopamine Receptor	Hydrochloride	Pramipexole dihydrochloride is a partial/full D2S, D2L, D3, D4 receptor agonist with a Ki of 3.9, 2.2, 0.5 and 5.1 nM for D2S, D2L, D3, D4 receptor, respectively. _x000D_ IC50 Value: 3.9 nM(D2S); 2.2 nM(D2L); 0.5 nM(D3); 5.1 nM(D4)_x000D_ Target: Dopamine Receptor_x000D_ Pramipexole dihydrochloride is a dopamine receptor agonist with selectivity for the D3 receptor (Ki values are 3.9, 3.3, 0.5 an…	NC(S1)=NC2=C1C[C@@H](NCCC)CC2.[H]Cl.[H]Cl	H2O : ≥ 50 mg/mL (175.90 mM)	DMSO Solution
Cefazolin (sodium)	27164-46-1	476.49	Bacterial	Sodium	Cefazolin sodium is a first-generation cephalosporin antibiotic, useful for the treatment of a number of bacterial infections.	O=C(C(N12)=C(CSC3=NN=C(C)S3)CS[C@]2([H])[C@H](NC(CN4N=NN=C4)=O)C1=O)[O-].[Na+]	H2O : ≥ 36 mg/mL (75.55 mM)	DMSO Solution
Ibrutinib	936563-96-1	440.50	Btk	Free Base	Ibrutinib (PCI-32765) is a selective, irreversible Btk inhibitor with an IC50 of 0.5 nM.	C=CC(N1C[C@H](N2N=C(C3=CC=C(OC4=CC=CC=C4)C=C3)C5=C(N)N=CN=C52)CCC1)=O	DMSO : ≥ 30 mg/mL (68.10 mM); H2O : < 0.1 mg/mL (insoluble)	DMSO Solution
Taltirelin	103300-74-9	405.41	Thyroid Hormone Receptor	Free Base	Taltirelin (TA0910) is a superagonist at thyrotropin-releasing hormone receptor (TRH-R) with an IC50 of 910 nM and EC50 of 36 nM for stimulating an increase in cytosolic Ca2+ concentration (Ca2+ release)[1].	O=C(N(CCC1)[C@@H]1C(N)=O)[C@@H](NC([C@@H](NC2=O)CC(N2C)=O)=O)CC3=CN=CN3	DMSO : ≥ 32 mg/mL (78.93 mM)	DMSO Solution
Hydrocortisone acetate	50-03-3	404.50	Endogenous Metabolite; Glucocorticoid Receptor	Free Base	Hydrocortisone acetate is a corticosteroid, used to decrease swelling, itching, and pain that is caused by minor skin irritations or by hemorrhoids.	C[C@@]12[C@](C(COC(C)=O)=O)(O)CC[C@@]1([H])[C@]3([H])CCC4=CC(CC[C@]4(C)[C@@]3([H])[C@@H](O)C2)=O	DMSO : ≥ 38 mg/mL (93.94 mM)	DMSO Solution
Busulfan	55-98-1	246.30	Apoptosis; DNA Alkylator/Crosslinker	Free Base	Busulfan is a potent alkylator with selective immunosuppressive effect on bone marrow.	CS(=O)(OCCCCOS(C)(=O)=O)=O	DMSO : ≥ 30 mg/mL (121.80 mM)	DMSO Solution
Rofecoxib	162011-90-7	314.36	COX	Free Base	Rofecoxib is a potent, specific and orally active COX-2 inhibitor, with IC50s of 26 and 18 nM for human COX-2 in human osteosarcoma cells and Chinese hamster ovary cells, with a 1000-fold selectivity for COX-2 over human COX-1 (IC50 > 50 μM in U937 cells and > 15 μM in Chinese hamster ovary cells).	O=C1OCC(C2=CC=C(S(=O)(C)=O)C=C2)=C1C3=CC=CC=C3	DMSO : 33.33 mg/mL (106.02 mM; Need ultrasonic); H2O : < 0.1 mg/mL (insoluble)	DMSO Solution
Goserelin (acetate)	145781-92-6	1329.46	GNRH Receptor	Acetate	Goserelin acetate (ICI 118630 acetate) is an injectable gonadotropin releasing hormone superagonist (GnRH agonist)._x000D_ IC50 value:_x000D_ Target: GnRH agonist_x000D_ Goserelin is used to treat hormone-sensitive cancers of the breast (in pre- and peri- menopausal women) and prostate, and some benign gynaecological disorders (endometriosis, uterine fibroids and endometrial thinning). In additio…	O=C(N[C@H](C(N[C@@H](CC1=CC=C(O)C=C1)C(N[C@H](COC(C)(C)C)C(N[C@@H](CC(C)C)C(N[C@@H](CCCNC(N)=N)C(N2CCC[C@H]2C(NNC(N)=O)=O)=O)=O)=O)=O)=O)CO)[C@@H](NC([C@H](CC3=CN=CN3)NC([C@@H](N4)CCC4=O)=O)=O)CC5=CNC6=C5C=CC=C6.CC(O)=O	DMSO : ≥ 28 mg/mL (21.06 mM)	DMSO Solution
Eslicarbazepine (acetate)	236395-14-5	296.32	Beta-secretase; Sodium Channel	Free Base	Eslicarbazepine acetate, an antiepileptic drug, is a dual a dual Inhibitor of β-Secretase and voltage-gated sodium channel.	O=C(N1C2=CC=CC=C2C[C@H](OC(C)=O)C3=CC=CC=C31)N	DMSO : ≥ 100 mg/mL (337.47 mM)	DMSO Solution
Ribociclib succinate	1374639-75-4	552.63	CDK	Succinate	Ribociclib succinate (LEE011 succinate) is a highly specific CDK4/6 inhibitor with IC50 values of 10 nM and 39 nM, respectively, and is over 1,000-fold less potent against the cyclin B/CDK1 complex.	O=C(N(C)C)C(N1C2CCCC2)=CC(C1=N3)=CN=C3NC(N=C4)=CC=C4N5CCNCC5.OC(CCC(O)=O)=O	DMSO : 41.67 mg/mL (75.40 mM; Need ultrasonic)	DMSO Solution
Tofogliflozin (hydrate)	1201913-82-7	404.45	Reactive Oxygen Species; SGLT	Free Base	Tofogliflozin hydrate (CSG-452 hydrate) is a potent and highly specific sodium/glucose cotransporter 2 (SGLT2) inhibitor with an IC50 of 2.9 nM and Ki values of 2.9 nM, 14.9 nM, and 6.4 nM for human, rat, and mouse SGLT2[1]. Tofogliflozin partially inhibits high glucose-induced reactive oxyen species (ROS) generation in tubular cells[2].	O[C@@H]1[C@@H](O)[C@H](O)[C@@H](CO)O[C@@]21OCC3=C2C=C(CC4=CC=C(CC)C=C4)C=C3.O	DMSO : ≥ 100 mg/mL (247.25 mM); H2O : 0.33 mg/mL (0.82 mM; Need ultrasonic)	DMSO Solution
Clevidipine	167221-71-8	456.32	Calcium Channel	Free Base	Clevidipine is a short-acting dihydropyridine calcium channel antagonist (IC50= 7.1 nM, V(H) = -40 mV ) under development for treatment of perioperative hypertension._x000D_ IC50 Value: 7.1 nM at V(H) = -40 mV [1]_x000D_ Target: calcium channel_x000D_ in vitro: Both clevidipine and nitroglycerin completely reversed U46619-induced contraction (clevidipine (50% effective concentration [EC50] = 3.88…	O=C(C1=C(C)NC(C)=C(C(OCOC(CCC)=O)=O)C1C2=CC=CC(Cl)=C2Cl)OC	DMSO : ≥ 50 mg/mL (109.57 mM)	DMSO Solution
L-(-)-α-Methyldopa (hydrate)	41372-08-1	238.24	Adrenergic Receptor	Free Acid	L-(-)-α-Methyldopa hydrate is an alpha-adrenergic agonist (selective for α2-adrenergic receptors) psychoactive drug used as a sympatholytic or antihypertensive._x000D_ Target: alpha-adrenergic agonist_x000D_ Methyldopa is an alpha-adrenergic agonist (selective for α2-adrenergic receptors) psychoactive drug used as a sympatholytic or antihypertensive. Its use is now mostly deprecated following the…	OC1=C(O)C=CC(C[C@@](C)(C(O)=O)N)=C1.[1.5H2O]	DMSO : 33.33 mg/mL (139.90 mM; Need ultrasonic); H2O : 1 mg/mL (4.20 mM; Need ultrasonic)	DMSO Solution
6-Mercaptopurine hydrate	6112-76-1	170.19	Nucleoside Antimetabolite/Analog	Free Base	6-Mercaptopurine hydrate (Mercaptopurine hydrate; 6-MP hydrate) is a purine analogue which acts as an antagonist of the endogenous purines and has been widely used as antileukemic agent and immunosuppressive drug.	S=C1NC=NC2=C1NC=N2.O	DMSO : 50 mg/mL (293.79 mM; Need ultrasonic); H2O : < 0.1 mg/mL (insoluble)	DMSO Solution
Desipramine hydrochloride	58-28-6	302.84	Dopamine Transporter; Serotonin Transporter	Hydrochloride	Desipramine hydrochloride is an inhibitor of norepinephrine transporter (NET), 5-HT transporter (SERT) and dopamine transporter (DAT) with Kis of 4, 61 and 78,720 nM, respectively.	CNCCCN1C2=CC=CC=C2CCC3=CC=CC=C31.[H]Cl	DMSO : 83.3 mg/mL (275.06 mM; Need ultrasonic and warming)	DMSO Solution
Cloxacillin (sodium monohydrate)	7081-44-9	475.88	Bacterial	Sodium	Cloxacillin sodium monohydrate is a semi-synthetic antibiotic that is a chlorinated derivative of oxacillin._x000D_ Target: Antibacterial_x000D_ Cloxacillin sodium (Cloxacap) is a sodium salt of cloxacillin that is a penicillinase-resistant, acid resistant, semi-synthetic penicillin. Cloxacillin sodium exerts a bactericidal action against susceptible microorganisms during the stage of active mult…	[O-]C([C@@H]1N2[C@@](SC1(C)C)([H])[C@@H](C2=O)NC(C(C(C(C=CC=C3)=C3Cl)=NO4)=C4C)=O)=O.[Na+].O	DMSO : 100 mg/mL (210.14 mM; Need ultrasonic); H2O : 50 mg/mL (105.07 mM; Need ultrasonic)	DMSO Solution
6-Acetamidohexanoic acid	57-08-9	173.21	Others	Free Acid	6-Acetamidohexanoic acid is a pharmaceutical intermediate	O=C(O)CCCCCNC(C)=O	DMSO : ≥ 1.8 mg/mL (10.39 mM)	DMSO Solution
Pasiniazid	2066-89-9	290.27	Others	Free Acid	Pasiniazid is an anti-TB and anti-leprosy drug, used to treat various types of TB and leprosy.	O=C(C1=CC=NC=C1)NN.O=C(O)C2=CC=C(N)C=C2O	DMSO : ≥ 160 mg/mL (551.21 mM)	DMSO Solution
Adenosine	58-61-7	267.24	Autophagy; Endogenous Metabolite; Nucleoside Antimetabolite/Analog	Free Base	Adenosine is a nucleoside composed of a molecule of adenine attached to a ribose sugar molecule (ribofuranose) moiety via a β-N9-glycosidic bond._x000D_ Target: Nucleoside antimetabolite/analog_x000D_ Adenosine plays an important role in biochemical processes, such as energy transfer — as adenosine triphosphate (ATP) and adenosine diphosphate (ADP) — as well as in signal transduction as cyclic ad…	NC1=C2C(N([C@H]3[C@H](O)[C@H](O)[C@@H](CO)O3)C=N2)=NC=N1	DMSO : 33.33 mg/mL (124.72 mM; Need ultrasonic); H2O : ≥ 6.67 mg/mL (24.96 mM)	DMSO Solution
Mozavaptan	137975-06-5	427.54	Vasopressin Receptor	Free Base	Mozavaptan (OPC31260) is a orally effective, nonpeptide vasopressin V2 receptor antagonist with an IC50 of 14 nM.	CC1=CC=CC=C1C(NC2=CC=C(C(N3C(C=CC=C4)=C4C(N(C)C)CCC3)=O)C=C2)=O	DMSO : 6.2 mg/mL (14.50 mM; Need warming); H2O : < 0.1 mg/mL (insoluble)	DMSO Solution
Ruxolitinib (phosphate)	1092939-17-7	404.36	Autophagy; JAK; Mitophagy	Phosphate	Ruxolitinib phosphate (INCB018424 phosphate) is a potent JAK1/2 inhibitor with IC50s of 3.3 nM/2.8 nM, respectively, showing more than 130-fold selectivity over JAK3.	N#CC[C@H](C1CCCC1)N2N=CC(C3=C4C=CNC4=NC=N3)=C2.O=P(O)(O)O	DMSO : ≥ 31 mg/mL (76.66 mM); H2O : 5.4 mg/mL (13.35 mM; Need ultrasonic and warming)	DMSO Solution
Guaifenesin	93-14-1	198.22	Others	Free Base	Guaifenesin is an expectorant that also has some muscle relaxing action._x000D_ Target: Others_x000D_ Guaifenesin is thought to act as an expectorant by increasing the volume and reducing the viscosity of secretions in the trachea and bronchi. It also stimulates the flow of respiratory tract secretions, allowing ciliary movement to carry the loosened secretions upward toward the pharynx. Thus, it…	OCC(O)COC1=CC=CC=C1OC	DMSO : 100 mg/mL (504.49 mM; Need ultrasonic and warming)	DMSO Solution
Maprotiline (hydrochloride)	10347-81-6	313.86	Autophagy	Hydrochloride	Maprotiline hydrochloride is a selective noradrenalin re-uptake inhibitor and a tetracyclic antidepressant._x000D_ Target: Others_x000D_ Maprotiline (sold as Deprilept, Ludiomil, Psymion) is a tetracyclic antidepressant (TeCA). However, Maprotiline's fourth ring is spurious, as formed by a bridge across the central tricyclic ring. It is a strong norepinephrine reuptake inhibitor with only weak ef…	CNCCCC1(CC2)C3=CC=CC=C3C2C4=CC=CC=C14.Cl	DMSO : ≥ 37 mg/mL (117.89 mM)	DMSO Solution
Iloperidone	133454-47-4	426.48	5-HT Receptor; Dopamine Receptor	Free Base	Iloperidone(HP 873) is a D2/5-HT2 receptor antagonist, which is an atypical antipsychotic for the treatment of schizophrenia symptoms._x000D_ IC50 value:_x000D_ Target: 5-HT receptor; D2 receptor_x000D_ Iloperidone (HP 873) is a compound currently in clinical trials for the treatment of schizophrenia. Iloperidone displays affinity for dopamine D2 receptors and for 5-HT2A receptors and has a varie…	CC(C1=CC=C(OCCCN2CCC(C3=NOC4=C3C=CC(F)=C4)CC2)C(OC)=C1)=O	DMSO : 50 mg/mL (117.24 mM; Need ultrasonic)	DMSO Solution
Chlorpheniramine (maleate)	113-92-8	390.86	Histamine Receptor	Maleate	Chlorpheniramine maleate is an histamine H1 receptor antagonist with IC50 of 12 nM._x000D_ Target: Histamine H1 Receptor_x000D_ Chlorpheniramine inhibits the proliferation of MCF-7, MDA-MB 231, and Ehrlich cells in a dose-response manner, and significantly reduces the ornithine decarboxylase mRNA translation by 50%-70% at the 250 μM [1]. Chlorpheniramine displaces of [3H]pyrilamine from human his…	CN(C)CCC(C1=CC=C(Cl)C=C1)C2=CC=CC=N2.O=C(O)/C=C\C(O)=O	DMSO : 195 mg/mL (498.90 mM; Need ultrasonic and warming)	DMSO Solution
Ceftibuten (dihydrate)	118081-34-8	446.46	Bacterial	Free Acid	Ceftibuten dihydrate is a third-generation cephalosporin antibiotic.	O=C(C(N12)=CCS[C@]2([H])[C@H](NC(/C(C3=CSC(N)=N3)=C\CC(O)=O)=O)C1=O)O.O.O	DMSO : ≥ 35 mg/mL (78.39 mM)	DMSO Solution
Trelagliptin	865759-25-7	357.38	Dipeptidyl Peptidase	Free Base	Trelagliptin(SYR-472) is a long acting dipeptidyl peptidase-4 (DPP-4) inhibitor that is being developed for the treatment of type 2 diabetes (T2D). _x000D_ IC50 value:_x000D_ Target: DPP4_x000D_ Two Phase II clinical studies have been completed with Efficacy and Safety of SYR-472 in Subjects With Type 2 Diabetes Mellitus. Phase III clinical studies with trelagliptin in Japan to evaluate its safet…	N#CC1=CC=C(F)C=C1CN(C(N2C)=O)C(N3C[C@H](N)CCC3)=CC2=O	DMSO : ≥ 50 mg/mL (139.91 mM)	DMSO Solution
Pazopanib	444731-52-6	437.52	Autophagy; c-Kit; FGFR; PDGFR; VEGFR	Free Base	Pazopanib (GW786034) is a novel multi-target inhibitor of VEGFR1, VEGFR2, VEGFR3, PDGFRβ, c-Kit, FGFR1, and c-Fms with IC50s of 10, 30, 47, 84, 74, 140 and 146 nM, respectively.	O=S(C1=CC(NC2=NC=CC(N(C3=CC4=NN(C(C)=C4C=C3)C)C)=N2)=CC=C1C)(N)=O	DMSO : ≥ 43 mg/mL (98.28 mM)	DMSO Solution
Rebamipide	90098-04-7	370.79	COX; Prostaglandin Receptor	Free Acid	Rebamipide (OPC12759) is a mucoprotective agent. Rebamipide induces COX-2 expression, increases PGE2 levels, and enhances gastric mucosal defense in a COX-2-dependent manner[1].	OC(C(NC(C1=CC=C(Cl)C=C1)=O)CC(C2=CC=CC=C2N3)=CC3=O)=O	H2O : < 0.1 mg/mL (insoluble); DMSO : 50 mg/mL (134.85 mM; Need ultrasonic)	DMSO Solution
Alogliptin (Benzoate)	850649-62-6	461.51	Dipeptidyl Peptidase	Benzoate	Alogliptin benzoate(SYR 322) is a potent, selective inhibitor of DPP-4 with IC50 of <10 nM, exhibits greater than 10,000-fold selectivity over DPP-8 and DPP-9._x000D_ IC50 value: <10 nM_x000D_ Target: DPP4_x000D_ Alogliptin is an orally administered, anti-diabetic drug in the DPP-4 inhibitor class. A randomized clinical trial reporting in 2011 aimed to determine the efficacy and safety of aloglip…	O=C(C=C(N1C[C@H](N)CCC1)N(C2=O)CC3=C(C#N)C=CC=C3)N2C.O=C(O)C4=CC=CC=C4	DMSO : 50 mg/mL (108.34 mM; Need ultrasonic)	DMSO Solution
Nafamostat (mesylate)	82956-11-4	539.58	Apoptosis; Ser/Thr Protease	Mesylate	Nafamostat mesylate, a synthetic serine protease inhibitor, is an anticoagulant. Nafamostat mesylate supresses T cell auto-reactivity by decreasing granzyme activity and CTL cytolysis[1][2][3].	CS(=O)(O)=O.O=C(OC1=CC=C2C=C(C(N)=N)C=CC2=C1)C3=CC=C(NC(N)=N)C=C3.CS(=O)(O)=O	DMSO : 50 mg/mL (92.66 mM; Need ultrasonic); H2O : 33.33 mg/mL (61.77 mM; Need ultrasonic)	DMSO Solution
Dimenhydrinate	523-87-5	469.96	Histamine Receptor	Free Base	Dimenhydrinate is an anti-emetic and anti-histamine commonly available over-the-counter as a motion sickness remedy.	O=C(N1C)N(C)C2=C(NC(Cl)=N2)C1=O.CN(C)CCOC(C3=CC=CC=C3)C4=CC=CC=C4	DMSO : ≥ 37 mg/mL (78.73 mM)	DMSO Solution
Vilazodone	163521-12-8	441.52	5-HT Receptor; Serotonin Transporter	Free Base	Vilazodone (EMD 68843; SB 659746A) is a combined serotonin specific reuptake inhibitor (SSRI) and 5-HT1A receptor partial agonist currently under clinical evaluation for the treatment of major depression._x000D_ IC50 value:_x000D_ Target: SSRI; 5-HT1A_x000D_ Vilazodone represents another option for the treatment of MDD. Vilazodone appears to have a favourable weight-gain profile based on short-te…	NC(C1=CC2=C(C=CC(N3CCN(CCCCC4=CNC5=CC=C(C=C54)C#N)CC3)=C2)O1)=O	DMSO : ≥ 100 mg/mL (226.49 mM); H2O : < 0.1 mg/mL (insoluble)	DMSO Solution
Methylprednisolone succinate	2921-57-5	474.54	Glucocorticoid Receptor	Free Acid	Methylprednisolone succinate is a synthetic glucocorticoid and widely used as an anti-inflammatory agent.	C[C@@]12[C@](C(COC(CCC(O)=O)=O)=O)(O)CC[C@@]1([H])[C@]3([H])C[C@H](C)C4=CC(C=C[C@]4(C)[C@@]3([H])[C@@H](O)C2)=O	DMSO : 150 mg/mL (316.10 mM; Need ultrasonic and warming)	DMSO Solution
Dinoprost (tromethamine salt)	38562-01-5	475.62	Prostaglandin Receptor	Tris	Dinoprost tromethamine salt is a naturally occurring prostaglandin used in medicine to induce labor and as an abortifacient.	CCCCC[C@H](O)/C=C/[C@H]1[C@H](O)C[C@H](O)[C@@H]1C/C=C\CCCC(O)=O.OCC(CO)(N)CO	H2O : ≥ 100 mg/mL (210.25 mM); DMSO : ≥ 100 mg/mL (210.25 mM)	DMSO Solution
Vinblastine (sulfate)	143-67-9	909.05	Autophagy; Microtubule/Tubulin	Sulfate	Vinblastine sulfate is a cytotoxic alkaloid used against various cancer types. Vinblastine sulfate inhibits the formation of microtubule and suppresses nAChR with an IC50 of 8.9 μM.	[H][C@@]12C[C@@](C3=C(OC)C=C(N([C@]4([H])[C@@]56[C@]7([H])[C@](C=CCN7CC6)(CC)[C@@H](OC(C)=O)[C@@]4(C(OC)=O)O)C)C5=C3)(C(OC)=O)C(NC8=C9C=CC=C8)=C9CC[N@](C2)C[C@](O)(CC)C1.OS(=O)(O)=O	DMSO : ≥ 44 mg/mL (48.40 mM)	DMSO Solution
Piracetam	7491-74-9	142.16	iGluR	Free Base	Piracetam (UCB-6215) is a cyclic derivative of the neurotransmitter gamma-aminobutyric acid (GABA), used in treatment of a wide range of cognitive disorders.	O=C(N)CN1C(CCC1)=O	H2O : ≥ 50 mg/mL (351.72 mM); DMSO : ≥ 100 mg/mL (703.43 mM)	DMSO Solution
Amoxicillin (sodium)	34642-77-8	387.39	Bacterial	Sodium	Amoxicillin sodium (Amoxycillin sodium) is a moderate- spectrum, bacteriolytic, β-lactam antibiotic._x000D_ Target: Antibacterial_x000D_ Amoxicillin Sodium is a moderate-spectrum, bacteriolytic, β-lactam antibiotic in the aminopenicillin family used to treat bacterial infections caused by susceptible Gram-positive and Gram-negative microorganisms. It is usually the drug of choice within the class…	O=C([C@@H]1N(C2=O)[C@]([C@@H]2NC([C@@H](C3=CC=C(O)C=C3)N)=O)([H])SC1(C)C)O[Na]	DMSO : ≥ 39 mg/mL (100.67 mM)	DMSO Solution
Pindolol	13523-86-9	248.32	5-HT Receptor; Adrenergic Receptor	Free Base	Pindolol (LB-46) is a nonselective β-blocker with partial beta-adrenergic receptor agonist activity, also functions as a 5-HT1A receptor weak partial agonist / antagonist (Ki=33nM).	OC(CNC(C)C)COC1=CC=CC2=C1C=CN2	DMSO : 50 mg/mL (201.35 mM; Need ultrasonic)	DMSO Solution
Prednisolone	50-24-8	360.44	Glucocorticoid Receptor	Free Base	Prednisolone is a glucocorticoid with the general properties of the corticosteroids._x000D_ Target: Glucocorticoid Receptor_x000D_ Prednisolone is a glucocorticoid with the general properties of the corticosteroids. It is the drug of choice for all conditions in which routine systemic corticosteroid therapy is indicated, except adrenal deficiency states. Prednisolone, 5 or 50 mg/kg, was administe…	C[C@@]1([C@@]2(O)C(CO)=O)[C@](CC2)([H])[C@@](CCC3=CC4=O)([H])[C@]([C@]3(C=C4)C)([H])[C@@H](O)C1	H2O : 0.1 mg/mL (0.28 mM; Need ultrasonic); DMSO : ≥ 100 mg/mL (277.44 mM)	DMSO Solution
Nelarabine	121032-29-9	297.27	Apoptosis; Nucleoside Antimetabolite/Analog	Free Base	Nelarabine (Arranon, 506U78) is a purine nucleoside analog and DNA synthesis inhibitor with IC50 from 0.067-2.15 μM in tumor cells. Nelarabine is a chemotherapy drug used in T-cell acute lymphoblastic leukemia. _x000D_ IC50 Value: 0.44 uM (HSB2 cell lines); 1.24 μM(ALL-SIL cell lines); 2.15 μM(JURKAT cell lines); 0.067 uM (PER-255 cell lines) [1]_x000D_ Target: Nucleoside antimetabolite/analog_x0…	NC1=NC(OC)=C2N=CN([C@H]3[C@H]([C@@H]([C@@H](CO)O3)O)O)C2=N1	DMSO : 9.8 mg/mL (32.97 mM; Need ultrasonic and warming)	DMSO Solution
Acarbose	56180-94-0	645.60	Others	Free Base	Acarbose is an inhibitor of alpha glucosidase, an anti-diabetic drug.	OC[C@H]([C@]1(O[C@@H]2[C@H](O)[C@@H](O)[C@@H]([C@H](O2)C)N[C@]3(C=C(CO)[C@H]([C@@H]([C@H]3O)O)O)[H])[H])O[C@@H]([C@@H]([C@H]1O)O)O[C@@]([H])([C@@H]([C@H](C=O)O)O)[C@@H](CO)O	H2O : 125 mg/mL (193.62 mM; Need ultrasonic)	DMSO Solution
Acetazolamide	59-66-5	222.25	Autophagy; Carbonic Anhydrase	Free Base	Acetazolamide is a carbonic anhydrase (CA) IX inhibitor with an IC50 of 30 nM for hCA IX[1]. Diuretic effects[4].	CC(NC1=NN=C(S(=O)(N)=O)S1)=O	DMSO : ≥ 41 mg/mL (184.48 mM)	DMSO Solution
Enzalutamide	915087-33-1	464.44	Androgen Receptor; Autophagy	Free Base	Enzalutamide (MDV3100) is an androgen receptor (AR) antagonist with an IC50 of 36 nM in LNCaP prostate cells.	S=C(N(C(C1(C)C)=O)C2=CC=C(C#N)C(C(F)(F)F)=C2)N1C3=CC(F)=C(C(NC)=O)C=C3	DMSO : ≥ 50 mg/mL (107.66 mM); H2O : < 0.1 mg/mL (insoluble)	DMSO Solution
Pimecrolimus	137071-32-0	810.45	Others	Free Base	Pimecrolimus is an immunophilin ligand, which binds specifically to the cytosolic receptor, immunophilin macrophilin-12._x000D_ Target: Others_x000D_ Pimecrolimus blocks T-lymphocyte activation pathway by inhibiting calcineurin function [1]. Pimecrolimus prevents the release of cytokines and pro-inflammatory mediators from mast cells. Pimecrolimus binds to macrophilin-12, the pimecrolimusmacrophi…	O=C([C@@](CCCC1)([H])N1C(C([C@@]2(O)[C@H](C)C[C@H](OC)[C@@](O2)([H])[C@@H](OC)C[C@@H](C)C/C(C)=C/[C@H]3CC)=O)=O)O[C@H](/C(C)=C/[C@H]4C[C@@H](OC)[C@@H](Cl)CC4)[C@H](C)[C@@H](O)CC3=O	DMSO : ≥ 32 mg/mL (39.48 mM)	DMSO Solution
Meloxicam	71125-38-7	351.40	Apoptosis; Autophagy; COX	Free Base	Meloxicam is a non-steroidal antiinflammatory agent, inhibits COX activity, with IC50s of 0.49 μM and 36.6 μM for COX-2 and COX-1, respectively.	O=C(C1=C(O)C2=CC=CC=C2S(N1C)(=O)=O)NC3=NC=C(C)S3	DMSO : 50 mg/mL (142.29 mM; Need ultrasonic); H2O : < 0.1 mg/mL (insoluble)	DMSO Solution
Pixantrone (dimaleate)	144675-97-8	557.51	Topoisomerase	Maleate	Pixantrone dimaleate is a topoisomerase II inhibitor and DNA intercalator, with anti-tumor activity.	O=C(O)/C=C\C(O)=O.O=C(O)/C=C\C(O)=O.O=C(C1=C(NCCN)C=CC(NCCN)=C12)C3=C(C=NC=C3)C2=O	H2O : 16.67 mg/mL (29.90 mM; Need ultrasonic); DMSO : 33.33 mg/mL (59.78 mM; Need ultrasonic)	DMSO Solution
Chlorprothixene	113-59-7	315.86	Bacterial; Dopamine Receptor	Free Base	Chlorprothixene has strong binding affinities to dopamine and histamine receptors, such as D1, D2, D3, D5, H1, 5-HT2, 5-HT6 and 5-HT7, with Ki of 18 nM, 2.96 nM, 4.56 nM, 9 nM, 3.75 nM, 9.4 nM, 3 nM and 5.6 nM, respectively._x000D_ Target: Dopamine Receptor_x000D_ Chlorprothixene exerts strong binding affinities to the dopamine and histamine receptors, such as D1, D2, D3, D5 and H1 with Ki values…	CN(C)CC/C=C1C2=C(SC3=C\1C=CC=C3)C=CC(Cl)=C2	H2O : < 0.1 mg/mL (insoluble); DMSO : 33.33 mg/mL (105.52 mM; Need ultrasonic)	DMSO Solution
Atovaquone	95233-18-4	366.84	Parasite	Free Base	Atovaquone is a medication used to treat or prevent for pneumocystis pneumonia, toxoplasmosis, malaria, and babesia._x000D_ Target: Antiparasitic_x000D_ Atovaquone (atavaquone) is a chemical compound that belongs to the class of naphthalenes. Atovaquone is a hydroxy-1,4-naphthoquinone, an analog of ubiquinone, with antipneumocystic activity [1]. Atovaquone is an anti-protozoal mitochondrial elect…	O=C1C([C@H]2CC[C@H](C3=CC=C(Cl)C=C3)CC2)=C(O)C(C4=C1C=CC=C4)=O	H2O : < 0.1 mg/mL (insoluble); DMSO : 8.33 mg/mL (22.71 mM; Need ultrasonic)	DMSO Solution
Rosiglitazone (maleate)	155141-29-0	473.50	Autophagy; Ferroptosis; PPAR; TRP Channel	Maleate	Rosiglitazone maleate is a potent and selective activator of PPARγ, with EC50s of 30 nM, 100 nM and 60 nM for PPARγ1, PPARγ2, and PPARγ, respectively, and a Kd of appr 40 nM for PPARγ; Rosiglitazone maleate is also an modulator of TRP channels, inhibits TRP melastatin 2 (TRPM2), TRPM3 and activates TRP canonical 5 (TRPC5).	O=C(O)/C=C\C(O)=O.CN(CCOC1=CC=C(CC2C(NC(S2)=O)=O)C=C1)C3=CC=CC=N3	H2O : 2 mg/mL (4.22 mM; Need ultrasonic)	DMSO Solution
Zileuton	111406-87-2	236.29	Ferroptosis; Lipoxygenase	Free Base	Zileuton is a potent and selective inhibitor of 5-lipoxygenase with antiasthmatic properties.	CC(N(O)C(N)=O)C1=CC2=CC=CC=C2S1	DMSO : ≥ 100 mg/mL (423.21 mM)	DMSO Solution
Delavirdine (mesylate)	147221-93-0	552.67	HIV; Reverse Transcriptase	Mesylate	Delavirdine mesylate (U 90152 mesylate) is a potent non-nucleoside HIV-1 reverse transcriptase inhibitor (NNRTI) of HIV-1.	O=S(NC1=CC=C(NC(C(N2CCN(C3=C(NC(C)C)C=CC=N3)CC2)=O)=C4)C4=C1)(C)=O.O=S(O)(C)=O	DMSO : ≥ 40.3 mg/mL (72.92 mM)	DMSO Solution
Ibutilide (fumarate)	122647-32-9	442.61	Calcium Channel	Fumarate	Ibutilide fumarate is a Class III antiarrhythmic agent that is indicated for acute cardioconversion of atrial fibrillation and atrial flutter of a recent onset to sinus rhythm._x000D_ Target: Calcium Channel_x000D_ Ibutilide fumarate is the first 'pure' class III antiarrhythmic drug to become available. Its predominant action is prolongation of the myocardial action potential duration. Intravenou…	CS(=O)(NC1=CC=C(C(O)CCCN(CC)CCCCCCC)C=C1)=O.O=C(O)/C=C/C(O)=O	DMSO : ≥ 50 mg/mL (112.97 mM); H2O : 50 mg/mL (112.97 mM; Need ultrasonic)	DMSO Solution
Prilocaine	721-50-6	220.31	Na+/K+ ATPase	Free Base	Prilocaine is a local anesthetic of the amino amide type._x000D_ Target: Others_x000D_ Prilocaine is a local anesthetic of the amino amide type. In its injectable form (trade name Citanest), it is often used in dentistry. It is also often combined with lidocaine as a preparation for dermal anesthesia, for treatment of conditions like paresthesia. As it has low cardiac toxicity, it is commonly use…	CC(NCCC)C(NC1=CC=CC=C1C)=O	10 mM in DMSO	DMSO Solution
Gabexate (mesylate)	56974-61-9	417.48	Factor Xa; Proteasome	Mesylate	Gabexate mesylate is a Factor X inhibitor; serine protease inhibitor ._x000D_ Target: Factor X_x000D_ Gabexate mesylate is a non-antigenic synthetic inhibitor of trypsin-like serine proteinases that is therapeutically used in the treatment of pancreatitis and disseminated intravascular coagulation and as a regional anticoagulant for hemodialysis. Values of the inhibition constant (K(i)) for gabex…	O=C(OCC)C1=CC=C(OC(CCCCCNC(N)=N)=O)C=C1.CS(=O)(O)=O	H2O : ≥ 250 mg/mL (598.83 mM)	DMSO Solution
Sodium copper chlorophyllin A	11006-34-1	724.15	Others	Sodium	Sodium copper chlorophyllin A is a semi-synthetic mixture of water-soluble sodium copper salts derived from chlorophyll, primarily used as a food additive and in alternative medicine.	[O-]C(CC1=C(C(C([O-])=O)=C(C)C2=CC(C(CC)=C3C)=[N]4C3=CC5=C(C=C)C(C)=C6[N-]75)[N-]2[Cu+2]47[N](C8=C6)=C1C(C8C)CCC([O-])=O)=O.[Na+].[Na+].[Na+]	H2O : ≥ 66.66 mg/mL (92.05 mM)	DMSO Solution
Rotigotine	99755-59-6	315.47	5-HT Receptor; Adrenergic Receptor; Dopamine Receptor	Free Base	Rotigotine (N-0437; N-0923) is a full agonist of dopamine receptor, a partial agonist of the 5-HT1A receptor, and an antagonist of the α2B-adrenergic receptor, with Kis of 0.71?nM, 4-15?nM, and 83?nM for the dopamine D3 receptor and D2, D5, D4 receptors, and dopamine D1 receptor.	CCCN(CCC1=CC=CS1)[C@H]2CCC3=C(C=CC=C3O)C2	DMSO : ≥ 50 mg/mL (158.49 mM)	DMSO Solution
Ifenprodil (tartrate)	23210-58-4	400.49	iGluR; Potassium Channel	Tartrate	Ifenprodil tartrate is the atypical N-methyl-D-aspartate (NMDA) receptor antagonist, inhibits NMDA-induced currents at NR1A/NR2B receptors with high affinity (IC50 = 0.34 μM)[1]. Ifenprodil tartrate inhibits G protein-activated inwardly rectifying K+ channels (GIRK, also known as Kir3), reduces inward currents through the basal GIRK activity[2]. Ifenprodil, which is a clinically used cerebral vas…	OC(C1=CC=C(O)C=C1)C(C)N(CC2)CCC2CC3=CC=CC=C3.O=C(O)[C@H](O)[C@@H](O)C(O)=O.OC(C4=CC=C(O)C=C4)C(C)N(CC5)CCC5CC6=CC=CC=C6	DMSO : ≥ 500 mg/mL (1248.47 mM); H2O : 5 mg/mL (12.48 mM; Need ultrasonic)	DMSO Solution
Quinapril (hydrochloride)	82586-55-8	474.98	Angiotensin-converting Enzyme (ACE)	Hydrochloride	Quinapril (hydrochloride) (CI-906) is a prodrug that belongs to the angiotensin-converting enzyme (ACE) inhibitor class of medications.	O=C([C@H]1N(C([C@@H](N[C@H](C(OCC)=O)CCC2=CC=CC=C2)C)=O)CC3=C(C=CC=C3)C1)O.Cl	DMSO : ≥ 100 mg/mL (210.54 mM); H2O : ≥ 50 mg/mL (105.27 mM)	DMSO Solution
Ramelteon	196597-26-9	259.34	Melatonin Receptor	Free Base	Ramelteon is a highly potent and selective melatonin receptor agonist with Ki values of 14 and 112 pM for human melatonin1 and melatonin2.	O=C(NCC[C@H]1C2=C(C=CC3=C2CCO3)CC1)CC	DMSO : ≥ 50 mg/mL (192.80 mM)	DMSO Solution
Lifitegrast	1025967-78-5	615.48	Integrin	Free Acid	Lifitegrast (SAR 1118) is an integrin lymphocyte function-associated antigen-1 (LFA-1) antagonist; inhibits Jurkat T cell attachment to ICAM-1 with an IC50 of 2.98 nM.	O=C(O)[C@H](CC1=CC=CC(S(=O)(C)=O)=C1)NC(C2=C(Cl)C3=C(CN(C(C4=CC=C5C=COC5=C4)=O)CC3)C=C2Cl)=O	DMSO : ≥ 29 mg/mL (47.12 mM)	DMSO Solution
Baricitinib (phosphate)	1187595-84-1	469.41	JAK	Phosphate	Baricitinib phosphate (LY3009104 phosphate; INCB028050 phosphate) is a selective orally bioavailable JAK1/JAK2 inhibitor with IC50 of 5.9 nM and 5.7 nM, respectively.	N#CCC1(N2N=CC(C3=C4C(NC=C4)=NC=N3)=C2)CN(S(=O)(CC)=O)C1.O=P(O)(O)O	DMSO : ≥ 4.7 mg/mL (10.01 mM)	DMSO Solution
Histamine (phosphate)	51-74-1	307.14	Histamine Receptor	Phosphate	Histamine (phosphate) diphosphate is a potent agonist of histamine receptors and vasodilator. It can activate nitric oxide synthetase.	NCCC1=CNC=N1.O=P(O)(O)O.O=P(O)(O)O	H2O : ≥ 42 mg/mL (136.75 mM)	DMSO Solution
Danofloxacin (mesylate)	119478-55-6	453.48	Bacterial	Mesylate	Danofloxacin mesylate (CP 76136-27) is a fluoroquinolone antibacterial for veterinary use._x000D_ Target: Antibacterial_x000D_ Danofloxacin mesylate (CP 76136-27) is a synthetic antibacterial agent of the fluoroquinolone class, acts principally by the inhibition of bacterial DNA-gyrase, which is necessary for supercoiling of DNA to provide a suitable spatial arrangement of DNA within the bacteria…	O=C(C1=CN(C2CC2)C3=C(C=C(F)C(N4[C@](C5)([H])CN(C)[C@]5([H])C4)=C3)C1=O)O.CS(=O)(O)=O	DMSO : 4.6 mg/mL (10.14 mM; Need ultrasonic and warming)	DMSO Solution
Reserpine (hydrochloride)	16994-56-2	645.14	Monoamine Transporter	Hydrochloride	Reserpine hydrochloride is an inhibitor of the vesicular monoamine transporter 2 (VMAT2).	O=C([C@H]([C@@H](OC)[C@H](OC(C1=CC(OC)=C(OC)C(OC)=C1)=O)C[C@]2([H])CN3CC4)[C@@]2([H])C[C@]3([H])C5=C4C(C=CC(OC)=C6)=C6N5)OC.Cl	DMSO : ≥ 12.66 mg/mL (19.62 mM); H2O : < 0.1 mg/mL (insoluble)	DMSO Solution
Articaine (hydrochloride)	23964-57-0	320.84	Others	Hydrochloride	Articaine (hydrochloride) (Hoe-045) is a dental local anesthetic.	O=C(C(C)NCCC)NC(C(C)=CS1)=C1C(OC)=O.Cl	10 mM in DMSO	DMSO Solution
Rilpivirine	500287-72-9	366.42	HIV; Reverse Transcriptase	Free Base	Rilpivirine (R278474; TMC278) is a type of anti-HIV medicine called a non-nucleoside reverse transcriptase inhibitor (NNRTI).	CC1=CC(/C=C/C#N)=CC(C)=C1NC2=CC=NC(NC3=CC=C(C=C3)C#N)=N2	H2O : < 0.1 mg/mL (insoluble); DMSO : 50 mg/mL (136.46 mM; Need ultrasonic)	DMSO Solution
Afatinib	850140-72-6	485.94	Autophagy; EGFR	Free Base	Afatinib (BIBW 2992) is an irreversible EGFR family inhibitor with IC50s of 0.5 nM, 0.4 nM, 10 nM and 14 nM for EGFRwt, EGFRL858R, EGFRL858R/T790M and HER2, respectively.	O=C(NC1=C(C=C2C(C(NC3=CC(Cl)=C(C=C3)F)=NC=N2)=C1)O[C@H]4CCOC4)/C=C/CN(C)C.[(E)]	DMSO : ≥ 100 mg/mL (205.79 mM); H2O : < 0.1 mg/mL (insoluble)	DMSO Solution
Pomalidomide	19171-19-8	273.24	Apoptosis; Ligand for E3 Ligase	Free Base	Pomalidomide is the third-generation immunomodulatory agent, functions through interacting with the E3 ligase cereblon and induces degradation of essential Ikaros transcription factors.	O=C1N(C(C2=C1C=CC=C2N)=O)C(C(N3)=O)CCC3=O	DMSO : ≥ 100 mg/mL (365.98 mM)	DMSO Solution
Benidipine (hydrochloride)	91599-74-5	542.02	Calcium Channel	Hydrochloride	Benidipine hydrochloride is a dihydropyridine calcium channel blocker for the treatment of high blood pressure (hypertension).	O=C(C1=C(C)NC(C)=C(C(O[C@H]2CN(CC3=CC=CC=C3)CCC2)=O)[C@@H]1C4=CC=CC([N+]([O-])=O)=C4)OC.[H]Cl	DMSO : 15 mg/mL (27.67 mM; Need ultrasonic and warming)	DMSO Solution
Cloperastine fendizoate	85187-37-7	648.19	Potassium Channel		Cloperastine fendizoate inhibits the hERG K+ currents in a concentration-dependent manner with an IC50 value of 27 nM.	O=C(O)C1=CC=CC=C1C(C2=CC(C3=CC=CC=C3)=C(O)C=C2)=O.ClC4=CC=C(C(C5=CC=CC=C5)OCCN6CCCCC6)C=C4	DMSO : ≥ 30 mg/mL (46.28 mM)	DMSO Solution
Nonivamide	2444-46-4	293.40	TRP Channel	Free Base	Nonivamide is a <b<TRPV1 agonist, which exhibits 4d-EC50 value of 5.1 mg/L in static toxicity tests.	CCCCCCCCC(NCC1=CC=C(O)C(OC)=C1)=O	DMSO : 100 mg/mL (340.83 mM; Need ultrasonic)	DMSO Solution
Milnacipran ((1S-cis) hydrochloride)	175131-60-9	282.81	Serotonin Transporter	Hydrochloride	Milnacipran (1S-cis) hydrochloride is a serotonin-norepinephrine reuptake inhibitor (SNRI), used in the clinical treatment of fibromyalgia.	O=C([C@]1(C2=CC=CC=C2)[C@H](CN)C1)N(CC)CC.[H]Cl	H2O : ≥ 50 mg/mL (176.80 mM)	DMSO Solution
Bexarotene	153559-49-0	348.48	Autophagy; RAR/RXR	Free Acid	Bexarotene (LGD1069) is a selective retinoid X receptors (RXR) agonist for the treatment of cutaneous T-cell lymphoma.	CC1(C2=C(C(C)(CC1)C)C=C(C(C(C3=CC=C(C=C3)C(O)=O)=C)=C2)C)C	DMSO : 60 mg/mL (172.18 mM; Need ultrasonic); H2O : < 0.1 mg/mL (insoluble)	DMSO Solution
Canagliflozin (hemihydrate)	928672-86-0	453.52	SGLT	Free Base	Canagliflozin hemihydrate (JNJ28431754 hemihydrate) is a selective SGLT2 inhibitor with IC50s of 2 nM, 3.7 nM, and 4.4 nM for mSGLT2, rSGLT2, and hSGLT2 in CHOK cells, respectively[1].	CC1=CC=C([C@H]2[C@H](O)[C@@H](O)[C@H](O)[C@@H](CO)O2)C=C1CC3=CC=C(C4=CC=C(F)C=C4)S3.[0.5H2O]	DMSO : ≥ 100 mg/mL (220.50 mM)	DMSO Solution
Alpha-Estradiol	57-91-0	272.38	5 alpha Reductase; Endogenous Metabolite	Free Base	Alpha-Estradiol is a weak estrogen and a 5α-reductase inhibitor which is used as a topical medication in the treatment of androgenic alopecia.	C[C@@]12[C@H](O)CC[C@@]1([H])[C@]3([H])CCC4=C(C=CC(O)=C4)[C@@]3([H])CC2	DMSO : 103.3 mg/mL (379.25 mM; Need ultrasonic)	DMSO Solution
Rufinamide	106308-44-5	238.19	Others	Free Base	Rufinamide(E 2080; CGP 33101; RUF 331) is a new antiepileptic agent that differs structurally from other antiepileptic drugs and is approved as adjunctive therapy for Lennox-Gastaut syndrome (LGS)._x000D_ IC50 Value:_x000D_ Target: _x000D_ in vitro:_x000D_ in vivo: Rufinamide and amitriptyline alleviated injury-induced mechanical allodynia for 4 h (maximal effect: 0.10 ± 0.03 g (mean ± SD) to 1.9…	O=C(C1=CN(CC2=C(F)C=CC=C2F)N=N1)N	H2O : < 0.1 mg/mL (insoluble); DMSO : 50 mg/mL (209.92 mM; Need ultrasonic)	DMSO Solution
Moroxydine (hydrochloride)	3160-91-6	207.66	Influenza Virus	Hydrochloride	Moroxydine hydrochloride (ABOB hydrochloride) is a synthetic antiviral compound chemically belonging to the series of the heterocyclic biguanidines._x000D_ Target: Influenza Virus_x000D_ Moroxydine hydrochloride (ABOB hydrochloride) is an antiviral drug that was originally developed in the 1950s as an influenza treatment. It has potential applications against a number of RNA and DNA viruses [1]. …	N=C(N1CCOCC1)NC(N)=N.Cl	H2O : ≥ 44 mg/mL (211.88 mM)	DMSO Solution
Abacavir	136470-78-5	286.33	Apoptosis; HIV; Reverse Transcriptase	Free Base	Abacavir is a potent nucleoside analog reverse-transcriptase inhibitor (NRTI).	NC1=NC(NC2CC2)=C3N=CN([C@H]4C=C[C@@H](CO)C4)C3=N1	DMSO : 100 mg/mL (349.25 mM; Need ultrasonic); H2O : 2 mg/mL (6.98 mM; Need ultrasonic)	DMSO Solution
Naftopidil	57149-07-2	392.49	Adrenergic Receptor	Free Base	Naftopidil (Flivas), a selective α1-adrenergic receptor antagonist or alpha blocker, is an antihypertensive drug._x000D_ Target: α1-Adrenergic Receptor_x000D_ Naftopidil significantly improved the overall international prostatic symptom score ; from 19.2±7.9 to 11.7±5.8 in the M group and from 19.4±6.4 to 12.3±6.8 in the E group (p<0.0001), QOL score from 4.9±0.8 to 3.2±1.4 in the M group and fro…	OC(CN1CCN(C(C=CC=C2)=C2OC)CC1)COC3=CC=CC4=CC=CC=C34	H2O : < 0.1 mg/mL (insoluble); DMSO : 33.33 mg/mL (84.92 mM; Need ultrasonic)	DMSO Solution
Dihydroergotamine (mesylate)	6190-39-2	679.78	5-HT Receptor	Mesylate	Dihydroergotamine mesylate is an ergot alkaloid used to treat migraines._x000D_ Target: 5-HT Receptors_x000D_ Dihydroergotamine is not as effective as sumatriptan or phenothiazines as a single agent for treatment of acute migraine headache; however, when administered with an antiemetic, dihydroergotamine appears to be as effective as opiates, ketorolac, or valproate. Given its nonnarcotic propert…	O[C@@]([C@@](CCC1)([H])N1C2=O)(O[C@](NC([C@@H](CN(C)[C@]3([H])C4)C[C@]3([H])C5=C6C4=CNC6=CC=C5)=O)(C)C7=O)N7[C@H]2CC8=CC=CC=C8.CS(=O)(O)=O	DMSO : ≥ 34 mg/mL (50.02 mM)	DMSO Solution
Terazosin (hydrochloride dihydrate)	70024-40-7	459.92	Adrenergic Receptor	Hydrochloride	Terazosin Hydrochloride dihydrate is a selective alpha1-antagonist used for treatment of symptoms of benign prostatic hyperplasia (BPH)._x000D_ Target: Alpha-1 Adrenergic Receptor_x000D_ Terazosin Hydrochloride dihydrate is an a1-selective blocker. Its inhibitory effect on prostate tumor growth may be the result of antiangiogenic activity. Terazosin Hydrochloride dihydrate is an inhibitor of α1A-…	O=C(N1CCN(C2=NC(N)=C3C=C(OC)C(OC)=CC3=N2)CC1)C4OCCC4.O.Cl.O	DMSO : 50 mg/mL (108.71 mM; Need ultrasonic); H2O : 12.5 mg/mL (27.18 mM; Need ultrasonic)	DMSO Solution
Phenelzine (sulfate)	156-51-4	234.27	Monoamine Oxidase	Sulfate	Phenelzine sulfate is a non-selective and irreversible monoamine oxidase inhibitor (MAOI), used as an antidepressant and anxiolytic.	NNCCC1=CC=CC=C1.O=S(O)(O)=O	DMSO : ≥ 41 mg/mL (175.01 mM)	DMSO Solution
Idebenone	58186-27-9	338.44	Ferroptosis	Free Base	Idebenone is a synthetic variant of coenzyme Q10 (CoQ10), which initially developed for the treatment of Alzheimer's disease and other cognitive defects._x000D_ Target: Others_x000D_ Idebenone is a synthetic variant of coenzyme Q10 (CoQ10), which initially developed for the treatment of Alzheimer's disease and other cognitive defects. Idebenone was generally well tolerated with similar numbers of…	O=C1C(CCCCCCCCCCO)=C(C)C(C(OC)=C1OC)=O	DMSO : ≥ 100 mg/mL (295.47 mM)	DMSO Solution
Carbetocin	37025-55-1	988.16	Oxytocin Receptor	Free Base	Carbetocin (Lonactene; Duratocin) is an obstetric drug used to control postpartum hemorrhage and bleeding after giving birth; an agonist at peripheral oxytocin receptors.	O=C([C@H](CSCCCC(N[C@H](C1=O)CC2=CC=C(OC)C=C2)=O)NC([C@@H](NC([C@](NC([C@](N1)([H])[C@@H](C)CC)=O)([H])CCC(N)=O)=O)CC(N)=O)=O)N(CCC3)[C@@H]3C(N[C@@H](CC(C)C)C(NCC(N)=O)=O)=O	DMSO : ≥ 31 mg/mL (31.37 mM)	DMSO Solution
Ornidazole (Levo-)	166734-83-4	219.63	Bacterial; Parasite	Free Base	Ornidazole Levo- is the levo-isomer of Ornidazole. Ornidazole is a 5-nitroimidazole derivative with antiprotozoal and antibacterial properties against anaerobic bacteria. Ornidazole Levo- is the less active isomer.	CC1=NC=C([N+]([O-])=O)N1C[C@H](O)CCl	10 mM in DMSO	DMSO Solution
Clevudine	163252-36-6	260.22	HBV	Free Base	Clevudine is an antiviral drug for the treatment of hepatitis B. _x000D_ Target: HBV_x000D_ Clevudine is a nucleoside analog with an unnatural beta-L configuration. Clevudine showed potent antiviral activity during therapy and induced a sustained posttreatment antiviral effect for 6 months after a 12-week treatment period, and this was associated with a sustained normalization of ALT levels [1]. …	O=C(C(C)=CN1[C@H]2O[C@@H](CO)[C@H](O)[C@H]2F)NC1=O	DMSO : ≥ 50 mg/mL (192.15 mM)	DMSO Solution
Didanosine	69655-05-6	236.23	HIV; Reverse Transcriptase	Free Base	Didanosine(Videx) is a reverse transcriptase inhibitor with an IC50 of 0.49 μM._x000D_ Target: NRTIs; HIV_x000D_ Didanosine is a dideoxynucleoside compound in which the 3'-hydroxy group on the sugar moiety has been replaced by a hydrogen. This modification prevents the formation of phosphodiester linkages which are needed for the completion of nucleic acid chains. Didanosine is a potent inhibitor…	OC[C@@H]1CC[C@H](N2C=NC3=C2N=CN=C3O)O1	DMSO : ≥ 65 mg/mL (275.16 mM)	DMSO Solution
Tamoxifen (Citrate)	54965-24-1	563.64	Apoptosis; Autophagy; Estrogen Receptor/ERR; HSP	Citrate	Tamoxifen Citrate (ICI 46474) is a selective estrogen receptor modulator (SERM) which blocks estrogen action in breast cells and can activate estrogen activity in other cells, such as bone, liver, and uterine cells[1][2][3].Tamoxifen Citrate is a potent Hsp90 activator and enhances the Hsp90 molecular chaperone ATPase activity[4].	CC/C(C1=CC=CC=C1)=C(C2=CC=C(OCCN(C)C)C=C2)\C3=CC=CC=C3.O=C(CC(C(O)=O)(O)CC(O)=O)O	DMSO : 500 mg/mL (887.09 mM; Need ultrasonic); H2O : < 0.1 mg/mL (insoluble)	DMSO Solution
Allantoin	97-59-6	158.12	Endogenous Metabolite; Imidazoline Receptor	Free Base	Allantoin is a skin conditioning agent that promotes healthy skin, stimulates new and healthy tissue growth.	O=C(N)NC(C(N1)=O)NC1=O	DMSO : 6 mg/mL (37.95 mM; Need ultrasonic and warming)	DMSO Solution
Edaravone	89-25-8	174.20	Apoptosis; MMP	Free Base	Edaravone is a strong novel free radical scavenger, and inhibits MMP-9-related brain hemorrhage in rats treated with tissue plasminogen activator.	O=C1N(C2=CC=CC=C2)N=C(C)C1	DMSO : 125 mg/mL (717.57 mM; Need ultrasonic)	DMSO Solution
Altretamine	645-05-6	210.28	DNA Alkylator/Crosslinker	Free Base	Altretamine is an alkylating antineoplastic agent.	CN(C)C1=NC(N(C)C)=NC(N(C)C)=N1	DMSO : 8.33 mg/mL (39.61 mM; Need ultrasonic); H2O : < 0.1 mg/mL (insoluble)	DMSO Solution
Epinastine	80012-43-7	249.31	Histamine Receptor	Free Base	Epinastine(WAL801) is an antihistamine and mast cell stabilizer that is used in eye drops to treat allergic conjunctivitis._x000D_ Target: Histamine Receptor_x000D_ Epinastine shows a high affinity to H1-receptors in receptor binding studies in the guinea pig ileum. Epinastine inhibits histamine-induced reactions in the skin or the lung of rats, dogs and guinea pigs [1]. Epinastine is able to dis…	NC1=NCC2N1C3=CC=CC=C3CC4=CC=CC=C24	DMSO : ≥ 50 mg/mL (200.55 mM); H2O : < 0.1 mg/mL (insoluble)	DMSO Solution
Norethindrone acetate	51-98-9	340.46	Progesterone Receptor	Free Base	Norethindrone acetate is a female progestin approved by FDA for the treatment of endometriosis, uterine bleeding caused by abnormal hormone levels, and secondary amenorrhea.	C#C[C@]1(OC(C)=O)CC[C@@]2([H])[C@]3([H])CCC4=CC(CC[C@]4([H])[C@@]3([H])CC[C@]12C)=O	H2O : 0.67 mg/mL (1.97 mM; Need ultrasonic); DMSO : ≥ 100 mg/mL (293.72 mM)	DMSO Solution
Tetracaine	94-24-6	264.36	Sodium Channel	Free Base	Tetracaine is a topical local anesthetic for the eyes; works by interfering with entry of sodium ions into nerve cells.	O=C(OCCN(C)C)C1=CC=C(NCCCC)C=C1	DMSO : ≥ 43 mg/mL (162.66 mM)	DMSO Solution
Febuxostat	144060-53-7	316.37	Xanthine Oxidase	Free Acid	Febuxostat(TEI 6720;TMX 67 ) is selective xanthine oxidase inhibitor with Ki of 0.6 nM._x000D_ IC50 value: 0.6 nM (Ki) [1]_x000D_ Target: xanthine oxidase_x000D_ in vitro: Febuxostat displays potent mixed-type inhibition of the activity of purified bovine milk xanthine oxidase, with Ki and Ki' values of 0.6 nM and 3.1 nM respectively, indicating inhibition of both the oxidized and reduced forms o…	CC(COC1=CC=C(C=C1C#N)C2=NC(C)=C(S2)C(O)=O)C	DMSO : 50 mg/mL (158.04 mM; Need ultrasonic)	DMSO Solution
Ivacaftor	873054-44-5	392.49	Autophagy; CFTR	Free Base	Ivacaftor is a potent and orally bioavailable CFTR potentiator, targeting G551D-CFTR and F508del-CFTR with EC50s of 100 nM and 25 nM, respectively.	CC(C)(C1=C(C=C(C(C(C)(C)C)=C1)O)NC(C2=CNC3=C(C2=O)C=CC=C3)=O)C	H2O : < 0.1 mg/mL (insoluble); DMSO : 50 mg/mL (127.39 mM; Need ultrasonic)	DMSO Solution
Lenalidomide	191732-72-6	259.26	Apoptosis; Ligand for E3 Ligase	Free Base	Lenalidomide (CC-5013) is a derivative of Thalidomide and an orally active immunomodulator. Lenalidomide (CC-5013) is a ligand of ubiquitin E3 ligase cereblon (CRBN), and it causes selective ubiquitination and degradation of two lymphoid transcription factors, IKZF1 and IKZF3, by the CRBN-CRL4 ubiquitin ligase. Lenalidomide (CC-5013) specifically inhibits growth of mature B-cell lymphomas, includ…	O=C1C2=CC=CC(N)=C2CN1C(C(N3)=O)CCC3=O	DMSO : ≥ 35 mg/mL (135.00 mM)	DMSO Solution
Clozapine	5786-21-0	326.82	Dopamine Receptor; mAChR	Free Base	Clozapine (HF 1854) is an antipsychotic used to treat schizophrenia. Clozapine is a potent antagonist of dopamine and a number of other receptors, with a Ki of 9.5 nM for M1 receptor[1][2][3]. Clozapine is also a potent and selective agonist at the muscarinic M4 receptor (EC50=11 nM)[4].	CN1CCN(CC1)C2=NC3=CC(Cl)=CC=C3NC4=CC=CC=C42	DMSO : 50 mg/mL (152.99 mM; Need ultrasonic)	DMSO Solution
Valbenazine	1025504-45-3	418.57	Monoamine Transporter	Free Base	Valbenazine is a prodrug of the (+)-α isomer of Ro 1-9569 for tardive syndrome therapy, and inhibits VMAT2 function.	O=C([C@@H](N)C(C)C)O[C@@H]1C[C@]2([H])C3=CC(OC)=C(OC)C=C3CCN2C[C@H]1CC(C)C	H2O : < 0.1 mg/mL (insoluble); DMSO : 50 mg/mL (119.45 mM; Need ultrasonic)	DMSO Solution
Daclatasvir (dihydrochloride)	1009119-65-6	811.80	HCV	Hydrochloride	Daclatasvir dihydrochloride (BMS-790052 dihydrochloride) is a highly selective inhibitor of HCV NS5A with EC50 of 9-50 pM, for a broad range of HCV replicon genotypes and the JFH-1 genotype 2a infectious virus in cell culture._x000D_ IC50 Value: 9-50 pM_x000D_ Target: HCV NS5A_x000D_ Daclatasvir has broad genotype coverage and exhibits picomolar in vitro potency against genotypes 1a (EC50 50pm) a…	O=C(N1CCC[C@H]1C2=NC=C(C3=CC=C(C4=CC=C(C=C4)C5=CN=C(N5)[C@@H]6CCCN6C([C@H](C(C)C)NC(OC)=O)=O)C=C3)N2)[C@H](C(C)C)NC(OC)=O.[H]Cl.[H]Cl	DMSO : ≥ 56 mg/mL (68.98 mM); H2O : 50 mg/mL (61.59 mM; Need ultrasonic)	DMSO Solution
Methoxsalen	298-81-7	216.19	Cytochrome P450	Free Base	Methoxsalen (8-Methoxypsoralen) is a potent tricyclic furocoumarin suicide inhibitor of CYP (cytochrome P-450), is an agent used to treat psoriasis, eczema, vitiligo and some cutaneous Lymphomas in conjunction with exposing the skin to sunlight._x000D_ Target: CYP (cytochrome P-450)_x000D_ Methoxsalen is a drug used to treat psoriasis, eczema, vitiligo, and some cutaneous lymphomas in conjunction…	O=C1OC(C(C=C1)=C2)=C(OC)C3=C2C=CO3	H2O : < 0.1 mg/mL (insoluble); DMSO : 50 mg/mL (231.28 mM; Need ultrasonic)	DMSO Solution
Oxantel (pamoate)	68813-55-8	604.65	Parasite	Pamoate	Oxantel pamoate is a widely available dewormer, potently against Trichuris muris and Hookworms.	O=C(C1=C(O)C(CC2=C3C=CC=CC3=CC(C(O)=O)=C2O)=C4C=CC=CC4=C1)O.OC5=CC=CC(/C=C/C6=NCCCN6C)=C5	DMSO : ≥ 50 mg/mL (82.69 mM); H2O : < 0.1 mg/mL (insoluble)	DMSO Solution
Malotilate	59937-28-9	288.38	Lipoxygenase	Free Base	Malotilate is a liver protein metabolism improved compound, which selectively inhibit the 5-lipoxygenase. _x000D_ IC50 Value:_x000D_ Target: 5-lipoxygenase_x000D_ in vitro: In an in vitro invasion assay using rat lung endothelial (RLE) cells, invasion of tumor cells which had been treated with MT (10 ng/ml, 24 h) was not affected; however, when RLE cells had been treated with MT, invasion was sig…	O=C(OC(C)C)/C(C(OC(C)C)=O)=C1SC=CS\1	DMSO : ≥ 100 mg/mL (346.76 mM)	DMSO Solution
Menadione bisulfite (sodium)	130-37-0	276.24	Others	Sodium	Menadione bisulfite (sodium) is used as an agent to induce acute oxidative stress, and to function as a plant-defense activator against several pathogens.	O=S(C(CC(C1=C2C=CC=C1)=O)(C)C2=O)([O-])=O.[Na+]	DMSO : ≥ 36 mg/mL (130.32 mM)	DMSO Solution
Tofacitinib (citrate)	540737-29-9	504.49	Apoptosis; JAK	Citrate	Tofacitinib citrate is an orally available JAK1/2/3 inhibitor with IC50s of 1, 20, and 112 nM, respectively.	O=C(CC#N)N1C[C@H](N(C2=C3C(NC=C3)=NC=N2)C)[C@H](C)CC1.O=C(CC(C(O)=O)(O)CC(O)=O)O	DMSO : ≥ 122.5 mg/mL (242.82 mM); H2O : 5 mg/mL (9.91 mM; Need ultrasonic and warming)	DMSO Solution
Bosentan (hydrate)	157212-55-0	569.63	Endothelin Receptor	Free Base	Bosentan hydrate is a competitive and dual antagonist of endothelin-1 (ET) for the ETA and ETB receptors with Ki of 4.7 nM and 95 nM in human SMC, respectively.	O=S(NC1=NC(C2=NC=CC=N2)=NC(OCCO)=C1OC3=CC=CC=C3OC)(C4=CC=C(C(C)(C)C)C=C4)=O.O	H2O : < 0.1 mg/mL (insoluble); DMSO : ≥ 250 mg/mL (438.88 mM); Ethanol : 118 mg/mL (207.15 mM; Need ultrasonic and warming)	DMSO Solution
Felbamate	25451-15-4	238.24	iGluR	Free Base	Felbamate (W-554) is a potent nonsedative anticonvulsant whose clinical effect may be related to the inhibition of N-methyl-D-aspartate (NMDA).	NC(OCC(C1=CC=CC=C1)COC(N)=O)=O	DMSO : ≥ 100 mg/mL (419.74 mM)	DMSO Solution
Felypressin	56-59-7	1040.22	Others	Free Base	Felypressin (PLV-2) is a Vasopressin 1 agonist, and will thus have effects at all Arginine vasopressin receptor 1As.	O=C([C@H](CSSC[C@@H](C(N[C@H](C1=O)CC2=CC=CC=C2)=O)N)NC([C@@H](NC([C@@H](NC([C@](N1)([H])CC3=CC=CC=C3)=O)CCC(N)=O)=O)CC(N)=O)=O)N(CCC4)[C@@H]4C(N[C@@H](CCCCN)C(NCC(N)=O)=O)=O	DMSO : ≥ 10.4 mg/mL (10.00 mM)	DMSO Solution
Bethanechol (chloride)	590-63-6	196.68	mAChR	Chloride	Bethanechol Chloride (Carbamyl-β-methylcholine chloride) is a selective muscarinic receptor agonist without any effect on nicotinic receptors._x000D_ Target: mAChR_x000D_ Bethanechol Chloride (Carbamyl-β-methylcholine chloride) is a parasympathomimetic choline carbamate that selectively stimulates muscarinic receptors without any effect on nicotinic receptors. _x000D_ Unlike acetylcholine, Bethan…	CC(OC(N)=O)C[N+](C)(C)C.[Cl-]	H2O : ≥ 50 mg/mL (254.22 mM); DMSO : 11.11 mg/mL (56.49 mM; Need ultrasonic)	DMSO Solution
Chlorocresol	59-50-7	142.58	Others	Free Base	Chlorocresol (4-Chloro-3-methylphenol) is a medicine antiseptic.	OC1=CC=C(Cl)C(C)=C1	DMSO : ≥ 30 mg/mL (210.41 mM)	DMSO Solution
Ethynodiol (diacetate)	297-76-7	384.51	Progesterone Receptor	Free Base	Ethynodiol diacetate is a steroidal progestin which is used as a hormonal contraceptive, it has relatively little or no potency as an androgen,has significant estrogenic effects.	C#C[C@]1(OC(C)=O)CC[C@@]2([H])[C@]3([H])CCC4=C[C@@H](OC(C)=O)CC[C@]4([H])[C@@]3([H])CC[C@]12C	DMSO : ≥ 39 mg/mL (101.43 mM)	DMSO Solution
Orotic acid	65-86-1	156.10	Apoptosis; Endogenous Metabolite; Nucleoside Antimetabolite/Analog	Free Acid	Orotic acid (OA) is an intermediate in pyrimidine metabolism._x000D_ IC50 Value: _x000D_ Target: Nucleoside antimetabolite/analog_x000D_ in vitro: OA increases cell proliferation and decreases apoptosis in serum-starved SK-Hep1 hepatocellular carcinoma cells, which may ascribe to the inhibition of AMP-activated protein kinase (AMPK) phosphorylation and thus activation of mammalian target of rapam…	O=C(C(NC1=O)=CC(N1)=O)O	DMSO : 32 mg/mL (205.00 mM; Need ultrasonic and warming)	DMSO Solution
Dapoxetine (hydrochloride)	129938-20-1	341.87	Serotonin Transporter	Hydrochloride	Dapoxetine hydrochloride is a short-acting novel selective serotonin reuptake inhibitor(SSRI)._x000D_ Target: SSRI_x000D_ Dapoxetine hydrochloride is a short-acting novel selective serotonin reuptake inhibitor marketed for the treatment of premature ejaculation in men. Premature ejaculation (PE) is the most common male sexual disorder, estimated to affect up to 30% of men. _x000D_ Dapoxetine hydr…	CN(C)[C@H](C1=CC=CC=C1)CCOC2=C3C(C=CC=C3)=CC=C2.Cl	DMSO : ≥ 32 mg/mL (93.60 mM)	DMSO Solution
Milnacipran (hydrochloride)	101152-94-7	282.81	Serotonin Transporter	Hydrochloride	Milnacipran hydrochloride is a serotonin-norepinephrine reuptake inhibitor (SNRI) used in the clinical treatment of fibromyalgia._x000D_ Target: SNRI_x000D_ Milnacipran (Ixel, Savella, Dalcipran, Toledomin) is a serotonin-norepinephrine reuptake inhibitor (SNRI) used in the clinical treatment of fibromyalgia. It is not approved for the clinical treatment of major depressive disorder in the USA, b…	O=C([C@@]1(C2=CC=CC=C2)[C@@H](CN)C1)N(CC)CC.Cl	DMSO : ≥ 48 mg/mL (169.73 mM)	DMSO Solution
Ezetimibe	163222-33-1	409.43	Autophagy; Keap1-Nrf2	Free Base	Ezetimibe (SCH 58235) is a potent cholesterol absorption inhibitor. Ezetimibe is a Niemann-Pick C1-like1 (NPC1L1) inhibitor, and is a potent Nrf2 activator.	O=C1N(C2=CC=C(F)C=C2)[C@H](C3=CC=C(O)C=C3)[C@H]1CC[C@@H](C4=CC=C(F)C=C4)O	DMSO : ≥ 100 mg/mL (244.24 mM)	DMSO Solution
Orlistat	96829-58-2	495.73	Apoptosis; Fatty Acid Synthase (FAS)	Free Base	Orlistat is a lipase inhibitor for obesity management that acts by inhibiting the absorption of dietary fats.	O=C1[C@@H](CCCCCC)[C@H](C[C@@H](OC([C@@H](N([H])C([H])=O)CC(C)C)=O)CCCCCCCCCCC)O1	H2O : < 0.1 mg/mL (insoluble); DMSO : ≥ 100 mg/mL (201.72 mM)	DMSO Solution
Diosmin	520-27-4	608.54	Aryl Hydrocarbon Receptor	Free Base	Diosmin is a flavonoid found in a variety of citrus fruits and also an agonist of the aryl hydrocarbon receptor (AhR).	O=C1C=C(C2=CC=C(OC)C(O)=C2)OC3=CC(O[C@H]4[C@@H]([C@H]([C@@H]([C@@H](CO[C@H]5[C@@H]([C@@H]([C@H]([C@H](C)O5)O)O)O)O4)O)O)O)=CC(O)=C13	DMSO : 32 mg/mL (52.58 mM; Need ultrasonic)	DMSO Solution
Propoxycaine (hydrochloride)	550-83-4	330.85	Sodium Channel	Hydrochloride	Propoxycaine hydrochloride is the hydrochloride salt form of Propoxycaine, a para-aminobenzoic acid ester with local anesthetic activity._x000D_ Target: sodium channel_x000D_ Propoxycaine binds to and inhibits voltage-gated sodium channels, thereby inhibiting the ionic flux required for the initiation and conduction of impulses. This results in a loss of sensation.	O=C(OCCN(CC)CC)C1=CC=C(N)C=C1OCCC.[H]Cl	DMSO : ≥ 83 mg/mL (250.87 mM)	DMSO Solution
Trimethadione	127-48-0	143.14	Calcium Channel	Free Base	Trimethadione is an oxazolidinedione anticonvulsant; commonly used to treat epileptic conditions.	O=C(N1C)OC(C)(C)C1=O	DMSO : ≥ 40 mg/mL (279.45 mM)	DMSO Solution
Donepezil	120014-06-4	379.49	AChE	Free Base	Donepezil (E2020 free base) is a specific and potent AChE inhibitor with IC50s of 8.12 nM and 11.6 nM for bAChE and hAChE, respectively[1].	O=C(C(C=C(OC)C(OC)=C1)=C1C2)C2CC(CC3)CCN3CC4=CC=CC=C4	DMSO : 33.33 mg/mL (87.83 mM; Need ultrasonic); H2O : < 0.1 mg/mL (insoluble)	DMSO Solution
Ceftazidime	72558-82-8	546.58	Bacterial	Free Acid	Ceftazidime (GR20263) is a third generation cephalosporin administered intravenously or intramuscularly. Ceftazidime has a broad spectrum of in vitro activity against Gram-positive and Gram-negative aerobic bacteria. Ceftazidime is particularly active against Enterobacteriaceae (including beta-lactamase-positive strains) and is resistant to hydrolysis by most beta-lactamases[1].	O=C1[C@@H](NC(/C(C2=CSC(N)=N2)=N\OC(C)(C(O)=O)C)=O)[C@@]3([H])SCC(C[N+]4=CC=CC=C4)=C(C([O-])=O)N13	DMSO : ≥ 46 mg/mL (84.16 mM)	DMSO Solution
Meticrane	1084-65-7	275.34	Chloride Channel; Sodium Channel	Free Base	Meticrane is a diuretic. Meticrane inhibits the reabsorption of sodium and chloride ions in the distal convoluted tubule. Meticrane is used to treat essential hypertension.	O=S(C1=C(C)C=C(C2=C1)CCCS2(=O)=O)(N)=O	DMSO : ≥ 50 mg/mL (181.59 mM); H2O : < 0.1 mg/mL (insoluble)	DMSO Solution
Azelnidipine	123524-52-7	582.65	Calcium Channel	Free Base	Azelnidipine(CS 905; Calblock) is a novel dihydropyridine derivative, a L-type calcium channel blocker, and an antihypertensive._x000D_ IC50 value:_x000D_ Target: L-type calcium channel_x000D_ Acute administration of azelnidipine prevents a sudden drop of cardiac function after acute stress. Azelnidipine may have a protective role in inflammation associated with atherosclerosis.	O=C(C1=C(N)NC(C)=C(C(OC(C)C)=O)C1C2=CC=CC([N+]([O-])=O)=C2)OC3CN(C(C4=CC=CC=C4)C5=CC=CC=C5)C3	DMSO : ≥ 100 mg/mL (171.63 mM); H2O : < 0.1 mg/mL (insoluble)	DMSO Solution
Telotristat etiprate	1137608-69-5	754.15	Tryptophan Hydroxylase	Hippurate	Telotristat etiprate (LX1606 Hippurate) is a novel, orally-delivered inhibitor of tryptophan hydroxylase that reduces serotonin production.	O=C([C@H](CC1=CC=C(C=C1)C2=CC(O[C@H](C3=C(C=C(C=C3)Cl)N4C=CC(C)=N4)C(F)(F)F)=NC(N)=N2)N)OCC.O=C(C5=CC=CC=C5)NCC(O)=O	DMSO : ≥ 28 mg/mL (37.13 mM)	DMSO Solution
Edrophonium (chloride)	116-38-1	201.69	AChE	Chloride	Edrophonium chloride is a readily reversible acetylcholinesterase inhibitor; prevents breakdown of the neurotransmitter acetylcholine and acts by competitively inhibiting the enzyme acetylcholinesterase, mainly at the neuromuscular junction.	C[N+](C)(CC)C1=CC=CC(O)=C1.[Cl-]	DMSO : ≥ 31 mg/mL (153.70 mM)	DMSO Solution
Atorvastatin (hemicalcium salt)	134523-03-8	577.67	Autophagy; Ferroptosis; HMG-CoA Reductase (HMGCR)	Calcium	Atorvastatin hemicalcium salt (CI-981) is an orally active 3-hydroxy-3-methylglutaryl coenzyme A (HMG-CoA) reductase inhibitor, has the ability to effectively decrease blood lipids. Atorvastatin hemicalcium salt inhibits human SV-SMC proliferation and invasion with IC50s of 0.39 μM and 2.39 μM, respectively[1][2][3].	FC1=CC=C(C2=C(C3=CC=CC=C3)C(C(NC4=CC=CC=C4)=O)=C(C(C)C)N2CC[C@@H](O)C[C@@H](O)CC([O-])=O)C=C1.[0.5Ca2+]	DMSO : ≥ 50 mg/mL (86.55 mM); H2O : < 0.1 mg/mL (insoluble)	DMSO Solution
Gemfibrozil	25812-30-0	250.33	Cytochrome P450; PPAR	Free Acid	Gemfibrozil is an activator of PPAR-α, used as a lipid-lowering drug; Gemfibrozil is also a nonselective inhibitor of several P450 isoforms, with Ki values for CYP2C9, 2C19, 2C8, and 1A2 of 5.8, 24, 69, and 82 μM, respectively.	O=C(O)C(C)(C)CCCOC1=CC(C)=CC=C1C	DMSO : ≥ 34 mg/mL (135.82 mM)	DMSO Solution
Iguratimod	123663-49-0	374.37	COX	Free Base	Iguratimod is an antirheumatic agent, acts as an inhibitor of COX-2, with an IC50 of 20 μM (7.7 μg/mL), but shows no effect on COX-1. Iguratimod also inhibits macrophage migration inhibitory factor (MIF) with an IC50 of 6.81 μM.	O=C1C2=CC(OC3=CC=CC=C3)=C(C=C2OC=C1NC([H])=O)NS(=O)(C)=O	DMSO : 33.33 mg/mL (89.03 mM; Need ultrasonic); H2O : < 0.1 mg/mL (insoluble)	DMSO Solution
Tiratricol	51-24-1	621.93	Thyroid Hormone Receptor	Free Acid	Tiratricol is a thyroid hormone analog with hepatic, has been used to suppress pituitary TSH secretion, with attenuation of extrapituitary thyromimetic effects.	O=C(O)CC1=CC(I)=C(OC2=CC=C(O)C(I)=C2)C(I)=C1	DMSO : ≥ 42 mg/mL (67.53 mM)	DMSO Solution
Vismodegib	879085-55-9	421.30	Autophagy; Hedgehog	Free Base	Vismodegib (GDC-0449) is an orally active hedgehog pathway inhibitor with an IC50 of 3 nM. It also inhibits P-gp, ABCG2 with IC50 values of 3.0 μM and 1.4 μM, respectively.	O=C(C1=CC=C(C=C1Cl)S(=O)(C)=O)NC2=CC=C(C(C3=NC=CC=C3)=C2)Cl	H2O : < 0.1 mg/mL (insoluble); DMSO : ≥ 50 mg/mL (118.68 mM); Ethanol : 2.86 mg/mL (6.79 mM; Need ultrasonic)	DMSO Solution
Brompheniramine (maleate)	980-71-2	435.31	Histamine Receptor	Maleate	Brompheniramine maleate is a histamine H1 receptors antagonist._x000D_ Target: Histamine H1 Receptor_x000D_ Brompheniramine maleate, is an antihistamine drug of the propylamine (alkylamine) class. It is readily available over the counter and is indicated for the treatment of the symptoms of the common cold and allergic rhinitis. It is a first-generation antihistamine. Brompheniramine has antidepr…	O=C(O)/C=C\C(O)=O.CN(C)CCC(C1=CC=CC=N1)C2=CC=C(Br)C=C2	DMSO : ≥ 30 mg/mL (68.92 mM)	DMSO Solution
Ronidazole	7681-76-7	200.15	Parasite	Free Base	Ronidazole is an antiprotozoal agent._x000D_ Target: Antiparasitic_x000D_ Ronidazole is an antiprotozoal agent used in veterinary medicine. It may also have use for the treatment of Tritrichomonas foetus infection in cats. Ronidazole kills T foetus at concentrations > 0.1 μg/mL in vitro. Ronidazole (30 or 50 mg/kg) cures T foetus infection for follow-up durations of 21 to 30 weeks after treatment…	NC(OCC1=NC=C([N+]([O-])=O)N1C)=O	DMSO : 100 mg/mL (499.63 mM; Need ultrasonic); H2O : 4 mg/mL (19.99 mM; Need ultrasonic)	DMSO Solution
Luliconazole	187164-19-8	354.28	Fungal	Free Base	Luliconazole(NND 502) is an azole antifungal indicated for the topical treatment of interdigital tinea pedis._x000D_ IC50 Value: _x000D_ Target: Antifungal_x000D_ Luliconazole is an antifungal that belongs to the azole class. Although the exact mechanism of action against dermatophytes is unknown, luliconazole appears to inhibit ergosterol synthesis by inhibiting the enzyme lanosterol demethylase…	ClC1=CC(Cl)=CC=C1[C@@H]2CS/C(S2)=C(C#N)\N3C=CN=C3	DMSO : ≥ 41 mg/mL (115.73 mM)	DMSO Solution
Vadadustat	1000025-07-9	306.70	HIF/HIF Prolyl-Hydroxylase	Free Acid	Vadadustat is a novel, titratable, oral hypoxia-inducible factor prolyl hydroxylase (HIF-PH) inhibitor in development for the treatment of anemia.	O=C(O)CNC(C1=NC=C(C2=CC=CC(Cl)=C2)C=C1O)=O	DMSO : ≥ 100 mg/mL (326.05 mM)	DMSO Solution
Trifluridine	70-00-8	296.20	HSV; Nucleoside Antimetabolite/Analog; Thymidylate Synthase	Free Base	Trifluridine (Trifluorothymidine; 5-Trifluorothymidine; TFT) is an irreversible thymidylate synthase inhibitor, and thereby suppresses DNA synthesis. Trifluridine is an antiviral drug for herpes simplex virus (HSV) infection.	O=C1C(C(F)(F)F)=CN([C@@H]2O[C@H](CO)[C@@H](O)C2)C(N1)=O	DMSO : ≥ 100 mg/mL (337.61 mM)	DMSO Solution
Isosorbide	652-67-5	146.14	Autophagy	Free Base	Isosorbide is used as a diuretic used mainly to treat hydrocephalus and is also used to treat glaucoma.	O[C@H]1[C@]2([H])[C@]([C@@H](O)CO2)([H])OC1	H2O : ≥ 42 mg/mL (287.40 mM)	DMSO Solution
Dantrolene (sodium hemiheptahydrate)	24868-20-0	400.30	Autophagy; Calcium Channel	Sodium	Dantrolene sodium hemiheptahydrate is a skeletal muscle relaxant which acts by blocking muscle contraction beyond the neuromuscular junction. Dantrolene sodium hemiheptahydrate is a inhibitor of calcium channel proteins, inhibiting the release of Ca2+ from the sarcoplasm.	O=C1NC(CN1/N=C/C2=CC=C(C3=CC=C([N+]([O-])=O)C=C3)O2)=O.[3.5H2O].[Na+]	DMSO : ≥ 33 mg/mL (82.44 mM)	DMSO Solution
Glimepiride	93479-97-1	490.62	Others	Free Base	Glimepiride (Glimperide) is a medium-to-long acting sulfonylurea anti-diabetic compound with an ED50 of 182 μg/kg.	O=C(N1C(C(CC)=C(C)C1)=O)NCCC2=CC=C(S(=O)(NC(N[C@H]3CC[C@H](C)CC3)=O)=O)C=C2	DMSO : 33.33 mg/mL (67.93 mM; Need ultrasonic); H2O : < 0.1 mg/mL (insoluble)	DMSO Solution
Telotristat ethyl	1033805-22-9	574.98	Tryptophan Hydroxylase	Free Base	Telotristat ethyl (LX1606) is a novel, orally-delivered inhibitor of tryptophan hydroxylase that reduces serotonin production.	N[C@@H](CC1=CC=C(C2=NC(N)=NC(O[C@H](C3=CC=C(Cl)C=C3N4N=C(C)C=C4)C(F)(F)F)=C2)C=C1)C(OCC)=O	DMSO : ≥ 101.5 mg/mL (176.53 mM)	DMSO Solution
Risedronate (sodium)	115436-72-1	306.10	Others	Sodium	Risedronate sodium is a pyridinyl biphosphonate which inhibits osteoclast-mediated bone resorption._x000D_ Target: _x000D_ Risedronate sodium, which was promoted in Croatia a few months ago, is the latest (III) generation of bisphosphonates, the most efficient anti-resorption drugs that inhibit osteoclast-mediated bone resorption and change the bone metabolism. Risedronate sodium is hence the fir…	OC(P(O)(O)=O)(P(O)(O)=O)CC1=CN=CC=C1.[Na+]	H2O : ≥ 3.2 mg/mL (10.49 mM)	DMSO Solution
Pamidronic acid	40391-99-9	235.07	Wnt; β-catenin	Free Acid	Pamidronic acid is a drug used to treat a broad spectrum of bone absorption diseases.	OC(P(O)(O)=O)(P(O)(O)=O)CCN	H2O : 6 mg/mL (25.52 mM; Need ultrasonic and warming)	DMSO Solution
Dequalinium (Chloride)	522-51-0	527.57	Potassium Channel	Chloride	Dequalinium Chloride is a selective blocker of apamin-sensitive K+ channels._x000D_ Target: Potassium Channel_x000D_ Dequalinium Chloride is a selective blocker of apamin-sensitive K+ channels. Treatment with Dequalinium chloride did not influence conditions caused by haemolytic streptococci -- verified by bacteriological examinations of pharyngeal smears -- inspite of its efficiency in vitro [1]…	CC1=[N+](C2=CC=CC=C2C(N)=C1)CCCCCCCCCC[N+](C3=CC=CC=C3C(N)=C4)=C4C.[Cl-].[Cl-]	H2O : < 0.1 mg/mL (insoluble); Ethanol : < 1 mg/mL (insoluble); DMSO : < 1 mg/mL (insoluble or slightly soluble)	DMSO Solution
Ofloxacin	82419-36-1	361.37	Bacterial	Free Acid	Ofloxacin (Hoe-280) is a fluoroquinolone whose primary mechanism of action is inhibition of bacterial DNA gyrase.	O=C(C(C1=O)=CN2C(C)COC3=C(N4CCN(C)CC4)C(F)=CC1=C23)O	DMSO : ≥ 4 mg/mL (11.07 mM)	DMSO Solution
Lumefantrine	82186-77-4	528.94	Autophagy; Parasite	Free Base	Lumefantrine is an antimalarial drug, used in combination with Artemether. The artemether-lumefantrine (AL) as the first- and second-line anti-malarial drugs.	OC(CN(CCCC)CCCC)C1=CC(Cl)=CC(/C2=C\C3=CC=C(Cl)C=C3)=C1C4=C2C=C(Cl)C=C4	H2O : < 0.1 mg/mL (insoluble); DMSO : 2 mg/mL (3.78 mM; Need ultrasonic)	DMSO Solution
Alectinib	1256580-46-7	482.62	ALK	Free Base	Alectinib (CH5424802; RO5424802; AF802) is a potent, selective, and orally available ALK inhibitor with an IC50 of 1.9 nM and a Kd value of 2.4 nM (in an ATP-competitive manner), and also inhibits ALK F1174L and ALK R1275Q with IC50s of 1 nM and 3.5 nM, respectively[1]. Alectinib demonstrates effective central nervous system (CNS) penetration[2].	N#CC1=CC2=C(C3=C(N2)C(C)(C4=CC(N5CCC(CC5)N6CCOCC6)=C(C=C4C3=O)CC)C)C=C1	DMSO : 6.2 mg/mL (12.85 mM; Need warming); H2O : < 0.1 mg/mL (insoluble)	DMSO Solution
(R)-Lansoprazole	138530-94-6	369.36	Proton Pump	Free Base	(R)-Lansoprazole is a proton pump inhibitor which prevents the stomach from producing acid._x000D_ Target: Proton Pump_x000D_ Lansoprazole sodium is sodium salt form of lansoprazole, lansoprazole, a substituted benzimidizole proton pump inhibitor, on pharmacokinetics and metabolism of theophylline has been studied in healthy adults given oral lansoprazole 30 mg once daily for 11 days. On Days 4 a…	O=[S@@](C1=NC2=CC=CC=C2N1)CC3=NC=CC(OCC(F)(F)F)=C3C	H2O : < 0.1 mg/mL (insoluble)	DMSO Solution
Acamprosate (calcium)	77337-73-6	200.24	GABA Receptor	Calcium	Acamprosate calcium(Campral EC) is a GABA receptor agonist and modulator of glutamatergic systems; reduces alcohol consumption in animal models of alcohol addiction._x000D_ IC50 value:_x000D_ Target: GABA receptor_x000D_ Acamprosate, or N-acetyl homotaurine, is an N-methyl-D-aspartate receptor modulator approved by the Food and Drug Administration (FDA) as a pharmacological treatment for alcohol …	CC(NCCCS([O-])(=O)=O)=O.[0.5Ca2+]	H2O : ≥ 100 mg/mL (499.40 mM)	DMSO Solution
Furagin	1672-88-4	264.19	Bacterial	Free Base	Furagin, nitrofurantoin analog, is an anti-bacterial agent. Furagin is 2-substituted 5-nitrofuran, chemically and structurally similar to well-known antibacterial compound nitrofurantoin._x000D_ IC50 Value: _x000D_ Target: Antibacterial_x000D_ in vitro: The furagin concentrations in serum remain several hours above the MIC concentrations of many pathogenic bacteria. Despite the high concentration…	O=C1NC(CN1/N=C/C=C/C2=CC=C(O2)[N+]([O-])=O)=O	DMSO : ≥ 33 mg/mL (124.91 mM)	DMSO Solution
Methylthiouracil	56-04-2	142.18	ERK; Interleukin Related; NF-κB; TNF Receptor	Free Base	Methylthiouracil is an antithyroid agent. Methylthiouracil suppresses the production TNF-α and IL-6, and the activation of NF-κB and ERK1/2.	O=C(C=C(C)N1)NC1=S	DMSO : ≥ 50 mg/mL (351.67 mM); H2O : < 0.1 mg/mL (insoluble)	DMSO Solution
Teneligliptin (hydrobromide)	906093-29-6	628.86	Dipeptidyl Peptidase	Hydrobromide	Teneligliptin (MP-513) hydrobromide is a potent chemotype prolylthiazolidine-based DPP-4 inhibitor, which competitively inhibits human plasma, rat plasma, and human recombinant DPP-4 in vitro, with IC50s of approximately 1 nM.	O=C(N1CSCC1)[C@H]2NC[C@@H](N3CCN(C4=CC(C)=NN4C5=CC=CC=C5)CC3)C2.[2.5 HBr]	H2O : ≥ 200 mg/mL (318.04 mM); DMSO : ≥ 100 mg/mL (159.02 mM)	DMSO Solution
Pemirolast (potassium)	100299-08-9	266.30	Histamine Receptor	Potassium	Pemirolast potassium (TWT-8152) is a histamine H1 antagonist and mast cell stabilizer that acts as an antiallergic agent._x000D_ Target: Histamine H1 Receptor_x000D_ Pemirolast potassium (TWT-8152) is a new oral, nonbronchodilator antiallergy medication that is being evaluated for the therapy of asthma [1]. _x000D_ Pemirolast potassium (TWT-8152) inhibits chemical mediator release from tissue mas…	O=C1C(C2=N[N-]N=N2)=CN=C3N1C=CC=C3C.[K+]	H2O : ≥ 200 mg/mL (751.03 mM)	DMSO Solution
Sitafloxacin (hydrate)	163253-35-8	436.84	Bacterial	Free Acid	Sitafloxacin Hydrate is a new-generation, broad-spectrum oral fluoroquinolone antibiotic._x000D_ Target: Antibacterial_x000D_ Sitafloxacin Hydrate, a new-generation, broad-spectrum oral fluoroquinolone that is very active against many Gram-positive, Gram-negative and anaerobic clinical isolates, including strains resistant to other fluoroquinolones, was recently approved in Japan for the treatmen…	N[C@H]1C2(CC2)CN(C(C(Cl)=C3N([C@H]4[C@@H](F)C4)C=C(C(O)=O)C5=O)=C(C=C35)F)C1.[1.5 H2O]	DMSO : 8.9 mg/mL (20.37 mM; Need ultrasonic and warming)	DMSO Solution
Docetaxel	114977-28-5	807.88	Apoptosis; Microtubule/Tubulin	Free Base	Docetaxel is an antineoplastic drug by inhibiting microtubule depolymerization, and attenuating of the effects of bcl-2 and bcl-xL gene expression.	O=C(OC(C)(C)C)N[C@@H](C1=CC=CC=C1)[C@H](C(O[C@@H]2C(C)=C([C@@H](O)C([C@@]3(C)[C@]([C@@](CO4)(OC(C)=O)[C@@]4([H])C[C@@H]3O)([H])[C@@H]5OC(C6=CC=CC=C6)=O)=O)C(C)(C)[C@@]5(O)C2)=O)O	DMSO : ≥ 35 mg/mL (43.32 mM)	DMSO Solution
Sucralfate	54182-58-0	2046.42	Bacterial	Free Base	Sucralfate is a cytoprotective agent which has been employed for prevention and treatment of several gastrointestinal diseases.	[O-][Al+3]1([O-][Al+3]([O-])([O-])[O-]1)[O-]S(O[C@H]([C@H]([C@H](OS([O-][Al+3]2([O-][Al+3]([O-])([O-])[O-]2)[O-])(=O)=O)[C@@H](COS([O-][Al+3]3([O-][Al+3]([O-])([O-])[O-]3)[O-])(=O)=O)O4)OS([O-][Al+3]5([O-][Al+3]([O-])([O-])[O-]5)[O-])(=O)=O)[C@@]4([H])O[C@]6([C@H](C(OS([O-][Al+3]7([O-][Al+3]([O-])([O-])[O-]7)[O-])(=O)=O)C(COS([O-][Al+3]8([O-][Al+3]([O-])([O-])[O-]8)[O-])(=O)=O)O6)OS([O-][Al+3]9([…	H2O : 0.4 mg/mL (0.20 mM; ultrasonic and adjust pH to 2 with HCl)	DMSO Solution
Acrivastine	87848-99-5	348.44	Histamine Receptor	Free Acid	Acrivastine (BW825C) is a short acting histamine 1 receptor antagonist for the treatment of allergic rhinitis.	O=C(O)/C=C/C1=NC(/C(C2=CC=C(C)C=C2)=C/CN3CCCC3)=CC=C1	DMSO : 10.45 mg/mL (29.99 mM; Need ultrasonic)	DMSO Solution
Etofenamate	30544-47-9	369.34	Others	Free Base	Etofenamate is a non-steroidal anti-inflammatory drug used for the treatment joint and muscular pain.	O=C(OCCOCCO)C1=CC=CC=C1NC2=CC=CC(C(F)(F)F)=C2	DMSO : ≥ 50 mg/mL (135.38 mM)	DMSO Solution
Paliperidone	144598-75-4	426.48	Dopamine Receptor	Free Base	Paliperidone (9-hydroxyrisperidone) is a dopamine antagonist of the atypical antipsychotic class of medications. _x000D_ IC50 value:_x000D_ Target: dopamine receptor_x000D_ in vitro: Paliperidone inhibited MK-801 induced neurotoxicity both in MTT metabolism assay (p<0.01) and in lactate dehydrogenase (LDH) activity assay (p<0.01). Moreover, paliperidone could significantly retard MK-801-mediated …	CC1=C(C(N2CCCC(C2=N1)O)=O)CCN3CCC(CC3)C4=NOC5=C4C=CC(F)=C5	DMSO : 5 mg/mL (11.72 mM; Need ultrasonic)	DMSO Solution
Sapropterin (dihydrochloride)	69056-38-8	314.17	Others	Hydrochloride	Sapropterin dihydrochloride is a synthetic form of BH4 that is approved for the treatment of BH4 responsive PKU. _x000D_ (1) Sapropterin dihydrochloride can stimulate TH and TPH activities leading to improved dopamine and serotonin synthesis despite persistently elevated brain phenylalanine._x000D_ (2) Sapropterin dihydrochloride is used to lower blood phenylalanine levels in tetrahydrobiopterin-…	O=C1N=C(N)NC2=C1N[C@@H]([C@@H](O)[C@@H](O)C)CN2.[H]Cl.[H]Cl	H2O : ≥ 34 mg/mL (108.22 mM)	DMSO Solution
D-Sorbitol	50-70-4	182.17	Endogenous Metabolite	Free Base	D-Sorbitol is a sugar alcohol that is commonly used as a sugar substitute._x000D_ Target: Others_x000D_ D-Sorbitol occurs naturally and is also produced synthetically from glucose. The food industry uses D-sorbitol as an additive in the form of a sweetener, humectant, emulsifier, thickener, or dietary supplement. D-Sorbitol has also been found in cosmetics, paper, and pharmaceuticals. Naturally, …	OC[C@@H]([C@H]([C@@H]([C@@H](CO)O)O)O)O	H2O : ≥ 100 mg/mL (548.94 mM)	DMSO Solution
Gefarnate	51-77-4	400.64	Others	Free Base	Gefarnate is a drug used for the treatment of gastritis and gastric ulcer, and has been proposed for use in the treatment of dry eye syndrome.	C/C(C)=C\CC/C(C)=C/CC/C(C)=C/CCC(OC/C=C(C)/CC/C=C(C)/C)=O	DMSO : ≥ 100 mg/mL (249.60 mM)	DMSO Solution
Emtricitabine	143491-57-0	247.25	HIV; Reverse Transcriptase	Free Base	Emtricitabine is a nucleoside reverse transcriptase inhibitor (NRTI) with an EC50 of 0.01 μM in PBMC cell. It is an antiviral drug for the treatment of HIV infection.	O=C1N=C(N)C(F)=CN1[C@@H]2CS[C@H](CO)O2	DMSO : 10.8 mg/mL (43.68 mM; Need ultrasonic and warming)	DMSO Solution
Amantadine (hydrochloride)	665-66-7	187.71	Influenza Virus	Hydrochloride	Amantadine Hydrochloride is an antiviral and an antiparkinsonian drug._x000D_ Target: Influenza Virus_x000D_ Amantadine Hydrochloride is an antiviral that is used in the prophylactic or symptomatic treatment of influenza A. It is also used as an antiparkinsonian agent, to treat extrapyramidal reactions, and for postherpetic neuralgia. _x000D_ Amantadine Hydrochloride binding of M2, based on studi…	NC1(C2)C[C@@H]3C[C@@H](C[C@H]2C3)C1.Cl	H2O : ≥ 50 mg/mL (266.37 mM); DMSO : 100 mg/mL (532.74 mM; Need ultrasonic)	DMSO Solution
Liothyronine (sodium)	55-06-1	672.96	Thyroid Hormone Receptor	Sodium	Liothyronine sodium is an active form of thyroid hormone, which binds to β1 thyroid hormone receptor (TRβ1), and activates its activity.	[O-]C([C@H](CC1=CC(I)=C(C(I)=C1)OC2=CC=C(O)C(I)=C2)N)=O.[Na+]	DMSO : ≥ 42 mg/mL (62.41 mM)	DMSO Solution
Benfotiamine	22457-89-2	466.45	Reactive Oxygen Species	Free Acid	Benfotiamine is a synthetic S-acyl derivative of thiamine (vitamin B1); an antioxidant dietary supplement._x000D_ IC50 value:_x000D_ Target: _x000D_ Benfotiamine, the lipid-soluble thiamine derivative used as a treatment for diabetic neuropathy, can inhibit three major pathways(the hexosamine pathway, the advanced glycation end product (AGE) formation pathway and the diacylglycerol (DAG) protein …	CC1=NC=C(CN(/C(C)=C(CCOP(O)(O)=O)/SC(C2=CC=CC=C2)=O)C=O)C(N)=N1	H2O : 0.67 mg/mL (1.44 mM; Need ultrasonic); DMSO : ≥ 50 mg/mL (107.19 mM)	DMSO Solution
Trametinib	871700-17-3	615.39	Apoptosis; Autophagy; MEK	Free Base	Trametinib (GSK1120212;JTP-74057) is a potent MEK inhibitor that inhibits MEK1 and MEK2 with IC50s of about 2 nM.	CC(NC1=CC=CC(N(C2=O)C(C(C(N2C3CC3)=O)=C(N4C)NC5=CC=C(C=C5F)I)=C(C4=O)C)=C1)=O	DMSO : 33.33 mg/mL (54.16 mM; Need ultrasonic)	DMSO Solution
Gatifloxacin	112811-59-3	375.39	Bacterial	Free Acid	Gatifloxacin is an antibiotic of the fourth-generation fluoroquinolone family, it inhibits the bacterial enzymes DNA gyrase and topoisomerase IV._x000D_ Target: Antibacterial_x000D_ Gatifloxacin is an antibiotic of the fourth-generation fluoroquinolone family, that like other members of that family, inhibits the bacterial enzymes DNA gyrase and topoisomerase IV. Gatifloxacin had activity equal to…	CC1NCCN(C2=C(F)C=C3C(N(C4CC4)C=C(C(O)=O)C3=O)=C2OC)C1	H2O : 1 mg/mL (2.66 mM; Need ultrasonic)	DMSO Solution
Gefitinib (hydrochloride)	184475-55-6	483.36	EGFR	Hydrochloride	Gefitinib hydrochloride is an inhibitor that specifically binds and inhibits the EGFR tyrosine kinase, with the IC50 value of 2-37 nM in NR6wtEGFR cells.	ClC1=C(C=CC(NC2=NC=NC3=C2C=C(C(OC)=C3)OCCCN4CCOCC4)=C1)F.[H]Cl	H2O : 6.25 mg/mL (12.93 mM; Need ultrasonic); DMSO : 0.227 mg/mL (0.47 mM; Need ultrasonic and warming)	DMSO Solution
Telmisartan	144701-48-4	514.62	Angiotensin Receptor; Autophagy	Free Acid	Telmisartan is a potent, long lasting antagonist of angiotensin II type 1 receptor (AT1), selectively inhibiting the binding of 125I-AngII to AT1 receptors with IC50 of 9.2 nM.	O=C(C1=CC=CC=C1C2=CC=C(CN3C4=CC(C5=NC6=CC=CC=C6N5C)=CC(C)=C4N=C3CCC)C=C2)O	H2O : < 0.1 mg/mL (insoluble); DMSO : 6.67 mg/mL (12.96 mM; Need ultrasonic)	DMSO Solution
Cevimeline (hydrochloride)	107220-28-0	235.77	mAChR	Hydrochloride	Cevimeline hydrochloride (AF102B hydrochloride) is a muscarinic M1 and M3 receptor agonist. Cevimeline hydrochloride acts a parasympathomimetic and muscarinic agonist used in the treatment of dry mouth associated with sjogren's syndrome.	C[C@H]1SC[C@@]2(CN3CCC2CC3)O1.Cl	H2O : ≥ 50 mg/mL (212.07 mM)	DMSO Solution
Cobimetinib (hemifumarate)	1369665-02-0	647.38	MEK	Fumarate	Cobimetinib hemifumarate is a novel selective MEK1 inhibitor, and the IC50 value against MEK1 is 4.2 nM.	OC1([C@H]2NCCCC2)CN(C1)C(C3=C(C(F)=C(C=C3)F)NC4=C(C=C(C=C4)I)F)=O.O=C(O)/C=C/C(O)=O.[0.5]	DMSO : 50 mg/mL (77.23 mM; Need ultrasonic)	DMSO Solution
Josamycin	16846-24-5	827.99	Bacterial	Free Base	Josamycin (EN-141) is a macrolide antibiotic exhibiting antimicrobial activity against a wide spectrum of pathogens, such as bacteria. The dissociation constant Kd from ribosome for Josamycin is 5.5 nM.	O[C@H]1[C@](O[C@H](C)[C@@H](O[C@@](O[C@@H](C)[C@@H]2OC(CC(C)C)=O)([H])C[C@]2(O)C)[C@@H]1N(C)C)([H])O[C@@H]([C@H](C[C@H]([C@H](/C=C/C=C/C3)O)C)CC=O)[C@H]([C@](CC(O[C@@H]3C)=O)([H])OC(C)=O)OC	H2O : 2 mg/mL (2.42 mM; ultrasonic and adjust pH to 3 with 水); DMSO : ≥ 41.67 mg/mL (50.33 mM)	DMSO Solution
(+)-Ketoconazole	142128-59-4	531.43	Cytochrome P450; Fungal	Free Base	(+)-Ketoconazole ((+)-R 41400) is an imidazole anti-fungal agent, a CYP3A4 inhibitor._x000D_ Target: CYP3A4 _x000D_ (+)-Ketoconazole, an imidazole anti-fungal agent, has often produced features of androgen deficiency including decreased libido, gynecomastia, impotence, oligospermia, and decreased testosterone levels, in men being treated for chronic mycotic infections [1]. (+)-Ketoconazole also i…	ClC(C=C1)=CC(Cl)=C1[C@@]2(CN3C=CN=C3)OC[C@H](COC4=CC=C(N5CCN(C(C)=O)CC5)C=C4)O2	DMSO : 33.33 mg/mL (62.72 mM; Need ultrasonic)	DMSO Solution
Alectinib (Hydrochloride)	1256589-74-8	519.08	ALK	Hydrochloride	Alectinib Hydrochloride (CH5424802 Hydrochloride; RO5424802 Hydrochloride; AF-802 Hydrochloride) is a potent, selective, and orally available ALK inhibitor with an IC50 of 1.9 nM and a Kd value of 2.4 nM (in an ATP-competitive manner), and also inhibits ALK F1174L and ALK R1275Q with IC50s of 1 nM and 3.5 nM, respectively[1]. Alectinib demonstrates effective central nervous system (CNS) penetrati…	[H]Cl.N#CC1=CC2=C(C3=C(N2)C(C)(C4=CC(N5CCC(CC5)N6CCOCC6)=C(C=C4C3=O)CC)C)C=C1	DMSO : 6 mg/mL (11.56 mM; Need ultrasonic and warming)	DMSO Solution
Vigabatrin (Hydrochloride)	1391054-02-6	165.62	GABA Receptor	Hydrochloride	Vigabatrin (Hydrochloride) (γ-Vinyl-GABA; Sabril) is a structural analog of the inhibitory neurotransmitter γ-aminobutyric acid (GABA) that irreversibly inhibits the catabolism of GABA by GABA transaminase._x000D_ IC50 value:_x000D_ Target: GABA transaminase_x000D_ Clinical studies have shown that vigabatrin is superior to placebo in decreasing the frequency of infantile spasms. In tuberous scler…	C=CC(N)CCC(O)=O.Cl	DMSO : 27.5 mg/mL (166.04 mM; Need ultrasonic and warming); H2O : 33.33 mg/mL (201.24 mM; Need ultrasonic)	DMSO Solution
Nimodipine	66085-59-4	418.44	Autophagy; Calcium Channel	Free Base	Nimodipine(Nimotop) is a dihydropyridine derivative and an analogue of the calcium channel blocker nifedipine, with antihypertensive activity.Nimodipine decreases intracellular free Ca2+,Beclin-1 and autophagy._x000D_ Target: Calcium Channel_x000D_ Nimodipine is main use is in the prevention of cerebral vasospasm and resultant ischemia, a complication of subarachnoid hemorrhage (a form of cerebra…	O=C(C1=C(C)NC(C)=C(C(OC(C)C)=O)C1C2=CC=CC([N+]([O-])=O)=C2)OCCOC	DMSO : ≥ 300 mg/mL (716.95 mM)	DMSO Solution
Itraconazole	84625-61-6	705.63	Autophagy; Fungal	Free Base	Itraconazole is a triazole antifungal agent._x000D_ IC50 Value: N/A_x000D_ Target: antifungal_x000D_ in vitro: Itraconazole is pharmacologically distinct from other azole antifungal agents in that it is the only inhibitor in this class that has been shown to inhibit both the hedgehog signaling pathway and angiogenesis[1, 2]. These distinct activities are unrelated to inhibition of the cytochrome …	ClC1=C(C=CC(Cl)=C1)[C@@]2(O[C@@H](COC3=CC=C(N4CCN(C5=CC=C(N(C=NN6C(C)CC)C6=O)C=C5)CC4)C=C3)CO2)CN7C=NC=N7	DMSO : 6.25 mg/mL (8.86 mM; Need ultrasonic)	DMSO Solution
Niraparib	1038915-60-4	320.39	Apoptosis; PARP	Free Base	Niraparib (MK-4827) is a highly potent and orally bioavailable PARP1 and PARP2 inhibitor with IC50s of 3.8 and 2.1 nM, respectively. Niraparib (MK-4827) leads to inhibition of repair of DNA damage and shows anti-tumor activity[1][2][3].	NC(C1=CC=CC2=CN(C3=CC=C([C@H]4CNCCC4)C=C3)N=C21)=O	DMSO : 25 mg/mL (78.03 mM; Need ultrasonic)	DMSO Solution
Mebhydrolin (napadisylate)	6153-33-9	841.05	Histamine Receptor	Napadisylate	Mebhydrolin napadisylate is a specific histamine H1 receptor antagonist.	O=S(C1=C2C=CC=C(S(=O)(O)=O)C2=CC=C1)(O)=O.CN(C3)CCC(N4CC5=CC=CC=C5)=C3C6=C4C=CC=C6.CN(C7)CCC(N8CC9=CC=CC=C9)=C7C%10=C8C=CC=C%10	10 mM in DMSO	DMSO Solution
Balofloxacin	127294-70-6	389.42	Bacterial	Free Acid	Balofloxacin is a quinolone antibiotic, inhibiting the synthesis of bacterial DNA by interference with the enqyme DNA gyrase[1].	O=C(C1=CN(C2CC2)C3=C(C=C(F)C(N4CC(NC)CCC4)=C3OC)C1=O)O	DMSO : 0.67 mg/mL (1.72 mM; Need ultrasonic); H2O : < 0.1 mg/mL (insoluble)	DMSO Solution
Nimorazole	6506-37-2	226.23	Parasite	Free Base	Nimorazole (K-1900) is a nitroimidazole anti-infective.	O=[N+](C1=CN=CN1CCN2CCOCC2)[O-]	DMSO : 33.33 mg/mL (147.33 mM; Need ultrasonic)	DMSO Solution
Terbutaline (sulfate)	23031-32-5	274.32	Adrenergic Receptor	Sulfate	Terbutaline sulfate is a β2-adrenergic receptor agonist; a fast-acting bronchodilator and a tocolytic to delay premature labor.	OC1=CC(C(O)CNC(C)(C)C)=CC(O)=C1.[0.5H2SO4]	H2O : 75 mg/mL (273.40 mM; Need ultrasonic)	DMSO Solution
Cetylpyridinium (chloride monohydrate)	6004-24-6	358.00	Bacterial	Chloride	Cetylpyridinium chloride monohydrate is a cationic quaternary ammonium compound, used in some types of mouthwashes, toothpastes, throat and nasal sprays, is an antiseptic that kills bacteria and other microorganisms, effective in preventing dental plaque and reducing gingivitis.	CCCCCCCCCCCCCCCC[N+]1=CC=CC=C1.O.[Cl-]	H2O : ≥ 100 mg/mL (279.33 mM); DMSO : 20 mg/mL (55.87 mM; Need ultrasonic)	DMSO Solution
Nintedanib esylate	656247-18-6	649.76	FGFR; PDGFR; VEGFR	Esylate	Nintedanib esylate (BIBF 1120 esylate) is a potent triple angiokinase inhibitor for VEGFR1/2/3, FGFR1/2/3 and PDGFRα/β with IC50s of 34 nM/13 nM/13 nM, 69 nM/37 nM/108 nM and 59 nM/65 nM, respectively.	O=C(C1=CC(NC/2=O)=C(C=C1)C2=C(NC3=CC=C(N(C)C(CN4CCN(C)CC4)=O)C=C3)/C5=CC=CC=C5)OC.CCS(=O)(O)=O	DMSO : 92.85 mg/mL (142.90 mM; Need ultrasonic and warming)	DMSO Solution
Oxacillin (sodium monohydrate)	7240-38-2	441.43	Bacterial	Sodium	Oxacillin sodium monohydrate is an antibiotic similar to flucloxacillin used in resistant staphylococci infections._x000D_ Target: Antibacterial_x000D_ Oxacillin is a penicillinase-resistant β-lactam. It is similar to methicillin, and has replaced methicillin in clinical use. Another related compound is nafcillin. Since it is resistant to penicillinase enzymes, such as that produced by Staphyloco…	[O-]C([C@@H]1N(C2=O)[C@]([C@@H]2NC(C(C(C3=CC=CC=C3)=NO4)=C4C)=O)([H])SC1(C)C)=O.[Na+].O	H2O : ≥ 100 mg/mL (226.54 mM)	DMSO Solution
Osimertinib mesylate	1421373-66-1	595.71	EGFR	Mesylate	Osimertinib mesylate (AZD-9291 mesylate) is an irreversible and mutant selective EGFR inhibitor with IC50s of 12 and 1 nM against EGFRL858R and EGFRL858R/T790M, respectively.	C=CC(NC1=CC(NC2=NC=CC(C3=CN(C)C4=C3C=CC=C4)=N2)=C(OC)C=C1N(CCN(C)C)C)=O.CS(=O)(O)=O	DMSO : 20 mg/mL (33.57 mM; ultrasonic and warming and heat to 60°C)	DMSO Solution
Ponatinib	943319-70-8	532.56	Autophagy; Bcr-Abl; FGFR; PDGFR; Src; VEGFR	Free Base	Ponatinib (AP24534) is an orally active multi-targeted kinase inhibitor with IC50s of 0.37 nM, 1.1 nM, 1.5 nM, 2.2 nM, and 5.4 nM for Abl, PDGFRα, VEGFR2, FGFR1, and Src, respectively.	CC1=C(C=C(C=C1)C(NC2=CC(C(F)(F)F)=C(C=C2)CN3CCN(CC3)C)=O)C#CC4=CN=C5N4N=CC=C5	DMSO : ≥ 50 mg/mL (93.89 mM)	DMSO Solution
Irinotecan (hydrochloride trihydrate)	136572-09-3	677.18	Autophagy; Topoisomerase	Hydrochloride	Irinotecan hydrochloride trihydrate is a topoisomerase I inhibitor with antitumor activity.	[H]Cl.O=C(N1CCC(N2CCCCC2)CC1)OC3=CC=C4N=C5C(CN6C(C(COC([C@@]7(CC)O)=O)=C7C=C65)=O)=C(CC)C4=C3.O.O.O	H2O : 1.52 mg/mL (2.24 mM; Need ultrasonic and warming); DMSO : 50 mg/mL (73.84 mM; Need ultrasonic)	DMSO Solution
Melphalan	148-82-3	305.20	DNA Alkylator/Crosslinker	Free Acid	Melphalan is an effective DNA alkylating agent, with potent antitumor activity.	N[C@@H](CC1=CC=C(N(CCCl)CCCl)C=C1)C(O)=O	DMSO : 6 mg/mL (19.66 mM; Need ultrasonic); H2O : 4 mg/mL (13.11 mM; ultrasonic and adjust pH to 2 with HCl)	DMSO Solution
Ropinirole (hydrochloride)	91374-20-8	296.84	Dopamine Receptor	Hydrochloride	Ropinirole hydrochloride(SKF101468 hydrochloride) a selective dopamine D2 receptor inhibitor with IC50 of 29 nM._x000D_ Target: Dopamine D2 Receptor_x000D_ Ropinirole (50 mg/kg, i.p.) causes biphasic spontaneous locomotor activity in mice. Ropinirole (0.05-1.0 mg/kg SC) dose-dependently inhibits the dyskinesias induced by 2-di-n-propylamino-5,6-di-hydroxytetralin in mice. Ropirtirole, at doses of…	O=C1NC2=C(C(CCN(CCC)CCC)=CC=C2)C1.Cl	DMSO : 17 mg/mL (57.27 mM; Need ultrasonic and warming)	DMSO Solution
Zoledronic acid (monohydrate)	165800-06-6	290.10	Autophagy	Free Acid	Zoledronic acid monohydrate is a third-generation, nitrogen-containing bisphosphonate, inhibits osteoclast-mediated bone resorption, and also has antitumor activity.	OC(P(O)(O)=O)(P(O)(O)=O)CN1C=CN=C1.[H]O[H]	H2O : 1 mg/mL (3.45 mM; Need ultrasonic); H2O : 14.29 mg/mL (49.26 mM; ultrasonic and adjust pH to 8 with NaOH)	DMSO Solution
Toceranib	356068-94-5	396.46	c-Kit; PDGFR; VEGFR	Free Base	Toceranib phosphate (SU11654 phosphate) is an orally active receptor tyrosine kinase (RTK) inhibitor, and it potently inhibits PDGFR, VEGFR, and Kit with Kis of 5 and 6 nM for PDGFRβ and Flk-1/KDR, respectively. Toceranib phosphate (SU11654 phosphate) has antitumor and antiangiogenic activity, and used in the treatment of canine mast cell tumors[1][2].	O=C(NCCN1CCCC1)C2=C(NC(/C=C3C(NC4=C\3C=C(C=C4)F)=O)=C2C)C	DMSO : 2.5 mg/mL (6.31 mM; Need ultrasonic)	DMSO Solution
Tedizolid	856866-72-3	370.34	Bacterial	Free Base	Tedizolid (TR 700; Torezolid; DA-7157) is a novel oxazolidinone, acting through inhibition of bacterial protein synthesis by binding to 23S ribosomal RNA (rRNA) of the 50S subunit of the ribosome.	O=C1O[C@@H](CO)CN1C2=CC=C(C3=CC=C(C4=NN(C)N=N4)N=C3)C(F)=C2	DMSO : 10 mg/mL (27.00 mM; Need ultrasonic)	DMSO Solution
Etodolac	41340-25-4	287.35	COX	Free Acid	Etodolac (AY-24236) is a non-steroidal anti-inflammatory compound that is a non-selective inhibitor of COX (IC50=53.5 nM)	O=C(O)CC(OCC1)(CC)C2=C1C3=CC=CC(CC)=C3N2	DMSO : ≥ 100 mg/mL (348.01 mM); H2O : < 0.1 mg/mL (insoluble)	DMSO Solution
Pyrantel (tartrate)	33401-94-4	356.39	Parasite	Tartrate	Pyrantel tartrate is an antinematodal thiophene; nicotinic receptor agonist and can elicit spastic muscle paralysis in parasitic worms due to prolonged activation of the excitatory nicotinic acetylcholine (nACh) receptors on body wall muscle.	CN1CCCN=C1/C=C/C2=CC=CS2.O=C(O)[C@H](O)[C@@H](O)C(O)=O	DMSO : ≥ 34 mg/mL (95.40 mM)	DMSO Solution
Leflunomide	75706-12-6	270.21	Others	Free Base	Leflunomide is a pyrimidine synthesis inhibitor, inhibiting dihydroorotate dehydrogenase, and acts as a disease-modifying antirheumatic drug.	O=C(C1=C(C)ON=C1)NC2=CC=C(C(F)(F)F)C=C2	Methanol : 2 mg/mL (7.40 mM; Need ultrasonic and warming); DMSO : ≥ 50 mg/mL (185.04 mM)	DMSO Solution
Fosphenytoin (disodium)	92134-98-0	406.24	Others	Sodium	Fosphenytoin sodium is a phenytoin prodrug with similar anticonvulsant properties.	O=C1N(COP([O-])([O-])=O)C(C(C2=CC=CC=C2)(C3=CC=CC=C3)N1)=O.[Na+].[Na+]	H2O : ≥ 100 mg/mL (246.16 mM)	DMSO Solution
Caspofungin (Acetate)	179463-17-3	1213.42	Fungal	Acetate	Caspofungin (Acetate) is an antifungal drug, and noncompetitively inhibits 1,3-β-d glucan synthase activity.	OC1=CC=C(C=C1)[C@H]([C@@H]([C@@H]2NC([C@@H]3C[C@H](CN3C([C@H]([C@H](O)C)NC([C@H](C[C@H]([C@@H](NCCN)NC([C@@H]4[C@H](CCN4C([C@H]([C@H](O)CCN)NC2=O)=O)O)=O)O)NC(CCCCCCCCC(CC(CC)C)C)=O)=O)=O)O)=O)O)O.OC(C)=O.OC(C)=O	H2O : ≥ 100 mg/mL (82.41 mM); DMSO : ≥ 83.3 mg/mL (68.65 mM)	DMSO Solution
Cefadroxil	50370-12-2	363.39	Bacterial	Free Acid	Cefadroxil is a broad-spectrum antibiotic of the cephalosporin type, effective in Gram-positive and Gram-negative bacterial infections.	O=C(C(N12)=C(C)CS[C@]2([H])[C@H](NC([C@H](N)C3=CC=C(O)C=C3)=O)C1=O)O	H2O : 9.17 mg/mL (25.23 mM; ultrasonic and adjust pH to 3 with HCl)	DMSO Solution
Pimozide	2062-78-4	461.55	Adrenergic Receptor; Dopamine Receptor; STAT	Free Base	Pimozide is a dopamine receptor antagonist, with Kis of 1.4 nM, 2.5 nM and 588 nM for dopamine D2, D3 and D1 receptors, respectively, and also has affinity at α1-adrenoceptor, with a Ki of 39 nM; Pimozide also inhibits STAT3 and STAT5.	O=C1NC2=CC=CC=C2N1C3CCN(CCCC(C4=CC=C(F)C=C4)C5=CC=C(F)C=C5)CC3	DMSO : 33.33 mg/mL (72.21 mM; Need ultrasonic); H2O : < 0.1 mg/mL (insoluble)	DMSO Solution
Ziprasidone (hydrochloride monohydrate)	138982-67-9	467.41	5-HT Receptor; Dopamine Receptor	Hydrochloride	Ziprasidone hydrochloride monohydrate (CP 88059 hydrochloride monohydrate) is a combined 5-HT (serotonin) and dopamine receptor antagonist which exhibits potent effects of antipsychotic activity._x000D_ Target: 5-HT receptor; Dopamine receptor_x000D_ Ziprasidone hydrochloride monohydrate is the salt form of ziprasidone, which possesses an in vitro 5-HT2A/dopamine D2 receptor affinity ratio higher…	O=C1CC2=CC(CCN3CCN(C4=NSC5=C4C=CC=C5)CC3)=C(Cl)C=C2N1.[H]Cl.O	H2O : < 0.1 mg/mL (insoluble); DMSO : 25 mg/mL (53.49 mM; Need ultrasonic)	DMSO Solution
Vorinostat	149647-78-9	264.32	Autophagy; HDAC; HIV; Mitophagy	Free Base	Vorinostat is a potent and orally available inhibitor of HDAC1, HDAC2 and HDAC3 (Class I), HDAC7 (Class II) and HDAC11 (Class IV ), with ID50 values of 10 nM and 20 nM for HDAC1 and HDAC3, respectively.	O=C(NC1=CC=CC=C1)CCCCCCC(NO)=O	DMSO : ≥ 100 mg/mL (378.33 mM)	DMSO Solution
Tenofovir alafenamide hemifumarate	1392275-56-7	534.50	HIV; Reverse Transcriptase	Fumarate	Tenofovir alafenamide hemifumarate (GS-7340 hemifumarate) is an investigational oral prodrug of Tenofovir. Tenofovir is a HIV-1 nucleotide reverse transcriptase inhibitor.	O=C(O)/C=C/C(O)=O.NC1=NC=NC2=C1N=CN2C[C@@H](C)OC[P@](OC3=CC=CC=C3)(N[C@@H](C)C(OC(C)C)=O)=O.[0.5]	DMSO : 50 mg/mL (93.55 mM; Need ultrasonic)	DMSO Solution
Pipemidic acid	51940-44-4	303.32	Bacterial	Free Acid	Pipemidic scid is a new antibacterial agent, is active against Pseudomonas aeruginosa.	O=C(C1=CN(CC)C2=NC(N3CCNCC3)=NC=C2C1=O)O	DMSO : 5.45 mg/mL (17.97 mM; Need ultrasonic and warming)	DMSO Solution
Desvenlafaxine (succinate hydrate)	386750-22-7	399.48	Serotonin Transporter	Succinate	Desvenlafaxine succinate hydrate is an antidepressant of the serotonin-norepinephrine reuptake inhibitor (SNRI).	OC1=CC=C(C(C2(O)CCCCC2)CN(C)C)C=C1.O=C(O)CCC(O)=O.O	DMSO : ≥ 33 mg/mL (82.61 mM)	DMSO Solution
Gadodiamide	131410-48-5	573.66	Others	Free Base	Gadodiamide(Omniscan) is a gadolinium-based MRI contrast agent, used in MR imaging procedures to assist in the visualization of blood vessels.	CNC1=O[Gd+3]([N]2(C3)CC4)([N]5(C6)CC2)(O=C(NC)C5)([O-]C7=O)([O-]C6=O)([O-]C3=O)[N]4(C7)C1	DMSO : ≥ 36 mg/mL (62.75 mM)	DMSO Solution
Oxethazaine	126-27-2	467.64	HBV	Free Base	Oxethazaine is a topical anesthetic, in preventing acid-induced esophageal pain.	OCCN(CC(N(C(C)(C)CC1=CC=CC=C1)C)=O)CC(N(C(C)(C)CC2=CC=CC=C2)C)=O	DMSO : ≥ 50 mg/mL (106.92 mM)	DMSO Solution
Ropivacaine hydrochloride	98717-15-8	310.86	Potassium Channel	Hydrochloride	Ropivacaine hydrochloride is an inhibitor of K2P (two-pore domain potassium channel) TREK-1 with an IC50 of 402.7 μM.	[H]Cl.O=C([C@H]1N(CCC)CCCC1)NC2=C(C)C=CC=C2C	10 mM in DMSO	DMSO Solution
Oseltamivir (acid)	187227-45-8	284.35	Drug Metabolite; Influenza Virus	Free Acid	Oseltamivir acid (GS 4071), the active metabolite of Oseltamivir phosphate, is an orally bioavailable, potent and selective inhibitor of influenza virus neuraminidase (IC50=2 nM) with activity against both influenza A and B viruses[1][2].	O=C(O)C1=C[C@H]([C@@H]([C@H](C1)N)NC(C)=O)OC(CC)CC	H2O : ≥ 56 mg/mL (196.94 mM); DMSO : ≥ 230 mg/mL (808.86 mM)	DMSO Solution
Irinotecan (hydrochloride)	100286-90-6	623.14	Autophagy; Topoisomerase	Hydrochloride	Irinotecan hydrochloride is a topoisomerase I inhibitor mainly used to treat colon cancer and rectal cancer.	O=C(N1CCC(N2CCCCC2)CC1)OC3=CC=C4N=C5C(CN6C(C(COC([C@@]7(CC)O)=O)=C7C=C65)=O)=C(CC)C4=C3.[H]Cl	DMSO : ≥ 51 mg/mL (81.84 mM)	DMSO Solution
Miriplatin	141977-79-9	764.00	DNA Alkylator/Crosslinker	Free Base	Miriplatin (SM-11355) is a chemotherapy agent which belongs to the class of alkylating agents.	NC1CCCCC1N.[O-]C(CCCCCCCCCCCCC)=O.[O-]C(CCCCCCCCCCCCC)=O.[Pt+2]	H2O : < 0.1 mg/mL (insoluble); DMF : < 1 mg/mL (insoluble)	DMSO Solution
Dolutegravir (sodium)	1051375-19-9	441.36	HIV; HIV Integrase	Sodium	Dolutegravir sodium (S/GSK1349572 sodium) is a highly potent and orally bioavailable HIV integrase strand transfer inhibitor with an IC50 of 2.7 nM for HIV-1 integrase-catalyzed strand transfer. Dolutegravir sodium (S/GSK1349572 sodium) inhibits HIV-1 viral replication with an IC50 of 0.51 nM in peripheral blood mononuclear cells. Dolutegravir sodium (S/GSK1349572 sodium) retains a high potency a…	O=C(C1=CN(C2=C([O-])C1=O)C[C@]3([H])OCC[C@@H](C)N3C2=O)NCC4=CC=C(F)C=C4F.[Na+]	DMSO : ≥ 4.5 mg/mL (10.20 mM); H2O : < 0.1 mg/mL (insoluble)	DMSO Solution
Bisoctrizole	103597-45-1	658.87	Others	Free Base	Bisoctrizole is a broad-spectrum ultraviolet radiation absorber, absorbing UVB as well as UVA rays; also reflects and scatters UV.	OC1=C(N2N=C3C(C=CC=C3)=N2)C=C(C(C)(C)CC(C)(C)C)C=C1CC4=CC(C(C)(C)CC(C)(C)C)=CC(N5N=C6C(C=CC=C6)=N5)=C4O	10 mM in DMSO	DMSO Solution
Trilostane	13647-35-3	329.43	Others	Free Base	Trilostane(Win 24540; Modrastane) is an inhibitor of 3 β-hydroxysteroid dehydrogenase used in the treatment of Cushing's syndrome._x000D_ IC50 value:_x000D_ Target: 3 β-HSD_x000D_ Trilostane is an inhibitor of 3 β-hydroxysteroid dehydrogenase (3-β-HSD or delta 5-delta 4-isomerase), an essential enzyme for the biosynthesis of all classes of hormonal steroids. It has been used in the treatment of C…	OC1=C(C#N)C[C@@]2(C)[C@@]3(CC[C@]4([H])[C@]2([H])CC[C@@]5(C)[C@@]4([H])CC[C@@H]5O)[C@@H]1O3	DMSO : ≥ 56 mg/mL (169.99 mM); H2O : < 0.1 mg/mL (insoluble)	DMSO Solution
L-Thyroxine	51-48-9	776.87	Endogenous Metabolite; Thyroid Hormone Receptor	Free Acid	L-Thyroxine (Levothyroxine; T4) is a synthetic hormone in the treatment of hypothyroidism. DIO enzymes convert biologically active thyroid hormone (Triiodothyronine,T3) from L-Thyroxine (T4).	N[C@@H](CC1=CC(I)=C(C(I)=C1)OC2=CC(I)=C(O)C(I)=C2)C(O)=O	DMSO : ≥ 28 mg/mL (36.04 mM)	DMSO Solution
Sugammadex (sodium)	343306-79-6	2178.01	Others	Sodium	Sugammadex sodium is a synthetic γ-cyclodextrin derivative, and acts as a new reversal agent for neuromuscular block.	[O-]C(CCSC[C@@H]1OC(O[C@@H]2[C@H]([C@H](O)C(O[C@H]3[C@H](CSCCC([O-])=O)OC(O[C@H]4[C@H](CSCCC([O-])=O)OC5[C@@H](O)[C@@H]4O)[C@@H](O)[C@@H]3O)O[C@H]2CSCCC([O-])=O)O)[C@@H](O)[C@H](O)[C@H]1OC(O[C@@H](CSCCC([O-])=O)[C@H](OC6[C@@H](O)[C@H](O)[C@@H](OC7[C@@H](O)[C@H](O)[C@@H](OC8[C@@H](O)[C@H](O)[C@@H](O5)[C@H](CSCCC([O-])=O)O8)[C@H](CSCCC([O-])=O)O7)[C@H](CSCCC([O-])=O)O6)[C@H]9O)[C@H]9O)=O.[Na+].[Na+…	H2O : ≥ 34 mg/mL (15.61 mM)	DMSO Solution
Metoprolol (Succinate)	98418-47-4	652.82	Adrenergic Receptor	Succinate	Metoprolol Succinate (Toprol XL) is a selective β1 receptor blocker used in treatment of several diseases of the cardiovascular system, especially hypertension._x000D_ IC50 value:_x000D_ Target: β1 receptor_x000D_	OC(CNC(C)C)COC1=CC=C(CCOC)C=C1.OC(CNC(C)C)COC2=CC=C(CCOC)C=C2.OC(CCC(O)=O)=O	DMSO : 16.67 mg/mL (25.54 mM; Need ultrasonic)	DMSO Solution
Dienogest	65928-58-7	311.42	Apoptosis; Autophagy; Progesterone Receptor	Free Base	Dienogest(STS-557) is a specific progesterone receptor agonist with potent oral endometrial activity and is used in the treatment of endometriosis. _x000D_ Target: progesterone receptor agonist_x000D_ Dienogest is an orally active synthetic progesterone (or progestin). It is available for use as an oral contraceptive in combination with ethinylestradiol. It has antiandrogenic activity and as a re…	C[C@@]12[C@](O)(CC#N)CC[C@@]1([H])[C@]3([H])CCC4=CC(CCC4=C3CC2)=O	DMSO : 25 mg/mL (80.28 mM; Need ultrasonic)	DMSO Solution
Betaine (hydrochloride)	590-46-5	153.61	Others	Hydrochloride	Betaine hydrochloride is a natural compound found in many foods and also an active methyl-donor which can maintain normal DNA methylation patterns.	C[N+](C)(C)CC(O)=O.[Cl-]	H2O : ≥ 43 mg/mL (279.93 mM)	DMSO Solution
Cephalexin	15686-71-2	347.39	Bacterial	Free Acid	Cefalexin is a cephalosporin antibiotic._x000D_ Target: Antibacterial_x000D_ Cefalexin (INN, BAN) or cephalexin (USAN, AAN) is a first-generation cephalosporin antibiotic introduced in 1967 by Eli Lilly and Company. It is an orally administered agent with a similar antimicrobial spectrum to the intravenous agents cefalotin and cefazolin. It was first marketed as Keflex (Lilly), and is marketed un…	O=C(C(N12)=C(C)CS[C@]2([H])[C@H](NC([C@H](N)C3=CC=CC=C3)=O)C1=O)O	H2O : 10 mg/mL (28.79 mM; Need ultrasonic and warming)	DMSO Solution
Trametinib (DMSO solvate)	1187431-43-1	693.53	MEK	Free Base	Trametinib DMSO solvate (GSK-1120212 (DMSO solvate);JTP-74057 (DMSO solvate)) is a potent MEK inhibitor that specifically inhibits MEK1/2, with an IC50 value of about 2 nM.	CN1C(C(C)=C(N(C(N(C2=O)C3CC3)=O)C4=CC=CC(NC(C)=O)=C4)C2=C1NC5=CC=C(C=C5F)I)=O.CS(C)=O	DMSO : 69 mg/mL (99.49 mM; Need ultrasonic); H2O : < 0.1 mg/mL (insoluble)	DMSO Solution
Ozenoxacin	245765-41-7	363.41	Bacterial	Free Acid	Ozenoxacin is a nonfluorinated quinolone antibacterial, which shows potent activities against the main microorganisms isolated from skin and soft tissue infections.	O=C(C1=CN(C2CC2)C3=C(C=CC(C4=CC(C)=C(NC)N=C4)=C3C)C1=O)O	DMSO : 6 mg/mL (16.51 mM; Need ultrasonic and warming)	DMSO Solution
Tetrabenazine	58-46-8	317.42	Monoamine Transporter	Free Base	Tetrabenazine is a VMAT-inhibitor used for treatment of hyperkinetic movement disorder._x000D_ Target: Others_x000D_ tetrabenazine (TBZ), a monoamine-depleting and a dopamine-receptor-blocking drug. TBZ is an effective and safe drug for the treatment of a variety of hyperkinetic movement disorders. In contrast to typical neuroleptics, TBZ has not been demonstrated to cause tardive dyskinesia [1, …	O=C1[C@@H](CC(C)C)CN2CCC3=CC(OC)=C(OC)C=C3[C@]2([H])C1.[relative stereochemistry]	DMSO : ≥ 3.2 mg/mL (10.08 mM)	DMSO Solution
Vitamin B12	68-19-9	1355.37	Endogenous Metabolite	Free Base	Vitamin B12 is a water soluble vitamin with a key role in the normal functioning of the brain and nervous system, and for the formation of blood[1][2].	N#[C-][Co+3]123([N]4=CN(C(OC(CO)C5OP6([O-])=O)C5O)C7=C4C=C(C)C(C)=C7)[N]8=C9C(CCC(N)=O)C(CC(N)=O)(C)C8(C)C(C(CC(N)=O)C%10(CCC(NCC(C)O6)=O)C)[N-]1C%10=C(C)C(C(CCC(N)=O)C%11(C)C)=[N]2C%11=CC%12=[N]3C(C(CC(N)=O)(C)C%12CCC(N)=O)=C9C	DMSO : 25 mg/mL (18.45 mM; Need ultrasonic); H2O : 12 mg/mL (8.85 mM; Need ultrasonic)	DMSO Solution
Dolutegravir	1051375-16-6	419.38	HIV; HIV Integrase	Free Base	Dolutegravir (S/GSK1349572) is a highly potent and orally bioavailable HIV integrase strand transfer inhibitor with an IC50 of 2.7 nM for HIV-1 integrase-catalyzed strand transfer. Dolutegravir (S/GSK1349572) inhibits HIV-1 viral replication with an IC50 of 0.51 nM in peripheral blood mononuclear cells. Dolutegravir retains a high potency against the HIV-1 Y143R, N155H, and G140S/Q148H mutants (E…	FC1=CC(F)=C(C=C1)CNC(C2=CN(C3=C(C2=O)O)C[C@@]([H])(N4C3=O)OCC[C@H]4C)=O	DMSO : 10 mg/mL (23.84 mM; Need ultrasonic and warming)	DMSO Solution
20(S)-Ginsenoside Rg3	14197-60-5	785.01	Amyloid-β; COX; NF-κB; Potassium Channel; Sodium Channel	Free Base	20(S)-Ginsenoside Rg3 is the main component of Red ginseng. Ginsenoside Rg3 inhibits Na+ and hKv1.4 channel with IC50s of 32.2±4.5 and 32.6±2.2 μM, respectively. 20(S)-Ginsenoside Rg3 also inhibits Aβ levels, NF-κB activity, and COX-2 expression.	O[C@@H]([C@@H]([C@@H](CO)O1)O)[C@@H](O[C@H]2[C@@H]([C@H]([C@@H]([C@@H](CO)O2)O)O)O)[C@@H]1O[C@H]3CC[C@]4(C)[C@@]5([H])C[C@@H](O)[C@]6([H])[C@@H](C(C)(O)CC/C=C(C)\C)CC[C@](C)6[C@@](C)5CCC4C3(C)C	DMSO : ≥ 50 mg/mL (63.69 mM)	DMSO Solution
Imiquimod	99011-02-6	240.30	Autophagy; HSV; Toll-like Receptor (TLR)	Free Base	Imiquimod (R 837) is an immune response modifier that acts as a toll-like receptor 7 agonist.	NC1=NC2=CC=CC=C2C3=C1N=CN3CC(C)C	DMSO : 2.5 mg/mL (10.40 mM; Need ultrasonic and warming)	DMSO Solution
Natamycin	7681-93-8	665.73	Fungal	Free Acid	Natamycin (pimaricin) is an antifungal macrolide polyene that binds to cell membrane sterols._x000D_ Target: Antifungal_x000D_ Natamycin (INN), also known as pimaricin and sometimes sold as Natacyn, is a naturally occurring antifungal agent produced during fermentation by the bacterium Streptomyces natalensis, commonly found in soil. Natamycin has a very low solubility in water; however, natamyci…	OC([C@H]1[C@@](C[C@H](/C=C/C=C/C=C/C=C/C[C@@H](C)OC2=O)O[C@@](O[C@H](C)[C@@H](O)[C@@H]3N)([H])[C@H]3O)([H])O[C@](O)(C[C@H](C[C@]4([H])[C@@H](/C=C/2)O4)O)C[C@@H]1O)=O	DMSO : 10.75 mg/mL (16.15 mM; Need warming)	DMSO Solution
Silodosin	160970-54-7	495.53	Adrenergic Receptor	Free Base	Silodosin (Rapaflo; KMD-3213) is an α1-adrenoceptor antagonist with high uroselectivity; In treatment of dysuria._x000D_ IC50 Value:_x000D_ Target: Adrenergic Receptor_x000D_ in vitro: Silodosin potently inhibited 2-[2-(4-hydroxy-3-[125I]iodophenyl)ethylaminomethyl]-alpha-tetralone binding to the cloned human alpha 1a-AR, with a Ki value of 0.036 nM, but had 583- and 56-fold lower potency at the …	O=C(N)C1=CC(C[C@@H](C)NCCOC2=CC=CC=C2OCC(F)(F)F)=CC3=C1N(CC3)CCCO	DMSO : ≥ 50 mg/mL (100.90 mM)	DMSO Solution
Tropisetron (Hydrochloride)	105826-92-4	320.81	5-HT Receptor	Hydrochloride	Tropisetron Hydrochloride (SDZ-ICS-930) is a selective 5-HT3 receptor antagonist and α7-nicotinic receptor agonist with an IC50 of 70.1 ± 0.9 nM for 5-HT3 receptor._x000D_ IC50 value: 70.1 ± 0.9 nM_x000D_ Target: 5-HT3 receptor; α7-nicotinic receptor_x000D_ in vitro: Retinal ganglion cells(RGCs) pretreated with 100 nM tropisetron before glutamate increased cell survival to an average of 105% comp…	O=C(C1=CNC2=C1C=CC=C2)O[C@H]3C[C@H]4CC[C@H](N4C)C3.[H]Cl	H2O : ≥ 50 mg/mL (155.86 mM); DMSO : 33.33 mg/mL (103.89 mM; Need ultrasonic)	DMSO Solution
Sorafenib	284461-73-0	464.83	Apoptosis; Autophagy; Ferroptosis; FLT3; Raf; VEGFR	Free Base	Sorafenib (Bay 43-9006) is a potent, orally active multikinase inhibitor with IC50s of 6 nM, 20 nM, and 22 nM for Raf-1, B-Raf, and VEGFR-3, respectively.	O=C(NC(C=C1)=CC=C1OC2=CC(C(NC)=O)=NC=C2)NC3=CC=C(Cl)C(C(F)(F)F)=C3	DMSO : ≥ 45 mg/mL (96.81 mM)	DMSO Solution
Acebutolol (hydrochloride)	34381-68-5	372.89	Adrenergic Receptor	Hydrochloride	Acebutolol hydrochloride is a β1 adrenergic receptor (β1AR) antagonist. Acebutolol hydrochloride is used in the treatment of hypertension, angina pectoris and cardiac arrhythmias[1][2][3].	CCCC(NC1=CC=C(OCC(O)CNC(C)C)C(C(C)=O)=C1)=O.Cl	H2O : ≥ 50 mg/mL (134.09 mM); DMSO : 100 mg/mL (268.18 mM; Need ultrasonic)	DMSO Solution
Clofibric acid	882-09-7	214.65	Apoptosis	Free Acid	Clofibric acid is a plant growth regulator against the plant hormone auxin.	CC(C)(OC1=CC=C(Cl)C=C1)C(O)=O	DMSO : ≥ 39 mg/mL (181.69 mM)	DMSO Solution
Isoconazole (nitrate)	24168-96-5	479.14	Bacterial; Fungal	Nitrate	Isoconazole nitrate is a broad-spectrum antimicrobial agent with a highly effective antimycotic and gram-positive antibacterial activity, a rapid rate of absorption and low systemic exposure potential. _x000D_ Isoconazole nitrate is effective against pathogens involved in dermatomycoses, with minimum inhibitory concentrations well below the concentration of ISN in skin and hair follicles.	ClC1=C(COC(C2=CC=C(Cl)C=C2Cl)CN3C=CN=C3)C(Cl)=CC=C1.O[N+]([O-])=O	DMSO : ≥ 40 mg/mL (83.48 mM)	DMSO Solution
Valacyclovir (hydrochloride)	124832-27-5	360.80	HSV	Hydrochloride	Valacyclovir hydrochloride is an antiviral drug used in the management of herpes simplex, herpes zoster, and herpes B. _x000D_ Target: HSV_x000D_ Valacyclovir is an antiviral drug used in the management of herpes simplex, herpes zoster, and herpes B. VACV uptake was concentration dependent and saturable with a Michaelis-Menten constant and maximum velocity of 1.64 +/- 0.06 mM and 23.34 +/- 0.36 n…	N[C@@H](C(C)C)C(OCCOCN1C=NC2=C1N=C(N)NC2=O)=O.Cl	DMSO : 25 mg/mL (69.29 mM; Need ultrasonic)	DMSO Solution
Ethacridine (lactate monohydrate)	6402-23-9	361.39	Fungal	Lactic acid	Ethacridine lactate monohydrate (Acrinol monohydrate) is an aromatic organic compound, primarily use as an antiseptic.	CC(O)C(O)=O.NC1=CC2=NC3=CC=C(OCC)C=C3C(N)=C2C=C1.O	DMSO : ≥ 44 mg/mL (121.75 mM)	DMSO Solution
Torsemide	56211-40-6	348.42	Others	Free Base	Torsemide is a pyridine-sulfonyl urea type loop diuretic._x000D_ Target: Others_x000D_ Torasemide is a pyridine-sulfonylurea type loop diuretic mainly used in the management of edema associated with congestive heart failure. It is also used at low doses for the management of hypertension. Torsemide significantly reduced total HF readmissions (relative risk [RR]: 0.41, 95% CI: 0.28-0.61, p < 0.000…	O=S(C1=C(NC2=CC=CC(C)=C2)C=CN=C1)(NC(NC(C)C)=O)=O	DMSO : ≥ 3.5 mg/mL (10.05 mM)	DMSO Solution
Lomustine	13010-47-4	233.70	Apoptosis; Autophagy; DNA Alkylator/Crosslinker	Free Base	Lomustine (CCNU; NSC 79037) is a DNA alkylating agent, with antitumor activity.	O=C(NC1CCCCC1)N(CCCl)N=O	DMSO : ≥ 100 mg/mL (427.90 mM)	DMSO Solution
Diltiazem (hydrochloride)	33286-22-5	450.98	Calcium Channel	Hydrochloride	Diltiazem hydrochloride is a Ca2+ influx inhibitor (slow channel blocker or calcium antagonist).	CN(C)CCN1C2=CC=CC=C2S[C@@H](C3=CC=C(OC)C=C3)[C@@H](OC(C)=O)C1=O.Cl	H2O : 33.33 mg/mL (73.91 mM; Need ultrasonic)	DMSO Solution
Mirabegron	223673-61-8	396.51	Adrenergic Receptor	Free Base	Mirabegron is a selective β3-adrenoceptor agonist with EC50 of 22.4 nM.	O=C(NC1=CC=C(CCNC[C@H](O)C2=CC=CC=C2)C=C1)CC3=CSC(N)=N3	DMSO : 100 mg/mL (252.20 mM; Need ultrasonic)	DMSO Solution
Fimasartan	247257-48-3	501.65	Angiotensin Receptor; Apoptosis	Free Base	Fimasartan(BR-A-657) is a non-peptide angiotensin II receptor antagonist used for the treatment of hypertension and heart failure._x000D_ IC50 value:_x000D_ Target: AT1 receptor antagonist_x000D_ in vitro: Fimasartan suppressed the expressions of inducible nitric oxide synthase (iNOS) by down-regulating its transcription, and subsequently inhibited the productions of nitric oxide (NO). In additio…	O=C1N(C(CCCC)=NC(C)=C1CC(N(C)C)=S)CC2=CC=C(C3=C(C4=NN=NN4)C=CC=C3)C=C2	DMSO : ≥ 49 mg/mL (97.68 mM)	DMSO Solution
Aztreonam	78110-38-0	435.43	Bacterial	Free Acid	Aztreonam (SQ-26) is a synthetic monocyclic beta-lactam antibiotic, which has a very high affinity for penicillin-binding protein 3 (PBP-3).	CC(C)(O/N=C(C1=CSC(N)=N1)\C(N[C@H]2[C@H](C)N(S(=O)(O)=O)C2=O)=O)C(O)=O	H2O : 10 mg/mL (22.97 mM; Need ultrasonic); DMSO : 50 mg/mL (114.83 mM; Need ultrasonic)	DMSO Solution
Fluocinolone (Acetonide)	67-73-2	452.49	Glucocorticoid Receptor	Free Base	Fluocinolone Acetonide is a glucocorticoid derivative used topically in the treatment of various skin disorders._x000D_ Target: Glucocorticoid Receptor_x000D_ Fluocinolone acetonide is a corticosteroid primarily used in dermatology to reduce skin inflammation and relieve itching. It is a synthetic hydrocortisone derivative. The fluorine substitution at position 9 in the steroid nucleus greatly en…	O=C([C@]([C@@]1([H])C[C@@]2([H])[C@@](C[C@H](F)C3=CC4=O)([H])[C@@](F)([C@]3(C=C4)C)[C@@H](O)C5)(OC(C)(C)O1)[C@]25C)CO	DMSO : ≥ 31 mg/mL (68.51 mM)	DMSO Solution
Naratriptan (hydrochloride)	143388-64-1	371.93	5-HT Receptor	Hydrochloride	Naratriptan hydrochloride is a selective 5-HT1 receptor subtype agonist and is a triptan drug that is used for the treatment of migraine headaches._x000D_ Target: 5-HT1 Receptor_x000D_ Naratriptan is a triptan drug marketed by GlaxoSmithKline and is used for the treatment of migraine headaches. Naratriptan is available in 2.5 mg tablets. It is a selective 5-HT1 receptor subtype agonist. Naratript…	O=S(CCC1=CC2=C(NC=C2C3CCN(C)CC3)C=C1)(NC)=O.Cl	DMSO : ≥ 35 mg/mL (94.10 mM)	DMSO Solution
Mexiletine (hydrochloride)	5370-01-4	215.72	Sodium Channel	Hydrochloride	Mexiletine hydrochloride (KOE-1173 hydrochloride), a Class IB antianhythmic, is a non-selective voltage-gated sodium channel blocker[1][2].	CC(N)COC1=C(C)C=CC=C1C.[H]Cl	DMSO : ≥ 41 mg/mL (190.06 mM)	DMSO Solution
Isosorbide mononitrate	16051-77-7	191.14	Autophagy	Free Base	Isosorbide mononitrate(Isosorbide-5-mononitrate) is a nitrate-class compound used for angina pectoris; acts by dilating the blood vessels so as to reduce the blood pressure.	O=[N+]([O-])O[C@H]1[C@](OC[C@@H]2O)([H])[C@]2([H])OC1	H2O : 50 mg/mL (261.59 mM; Need ultrasonic); DMSO : ≥ 100 mg/mL (523.18 mM)	DMSO Solution
Fingolimod (hydrochloride)	162359-56-0	343.93	LPL Receptor; PAK	Hydrochloride	Fingolimod hydrochloride is a sphingosine 1-phosphate (S1P) antagonist with an IC50 of 0.033 nM in K562 and NK cells. Fingolimod hydrochloride also is a pak1 activator.	OCC(N)(CO)CCC1=CC=C(C=C1)CCCCCCCC.[H]Cl	DMSO : ≥ 100 mg/mL (290.76 mM); H2O : 50 mg/mL (145.38 mM; Need ultrasonic)	DMSO Solution
Fluphenazine (dihydrochloride)	146-56-5	510.44	Dopamine Receptor	Hydrochloride	Fluphenazine dihydrochloride is a phenothiazine-class D1DR and D2DR inhibitor; used to deliver Fluphenazine to biological systems in studies probing the effects and metabolic fates of this commonly used dopamine antagonist.	OCCN1CCN(CCCN2C3=C(C=CC=C3)SC4=CC=C(C(F)(F)F)C=C24)CC1.[H]Cl.[H]Cl	DMSO : ≥ 38 mg/mL (74.45 mM)	DMSO Solution
Eprosartan (mesylate)	144143-96-4	520.62	Angiotensin Receptor	Mesylate	Eprosartan mesylate (SKF-108566J) is a nonpeptide angiotensin II receptor antagonist with IC50 of 9.2 and 3.9 nM in rat and human adrenal cortical membranes, respectively. _x000D_ IC50 Value: 9.2 nM(in rat adrenal cortical membranes); 3.9 nM(in human adrenal cortical membranes)_x000D_ Target: Angiotensin Receptor Type-1(AT1)_x000D_ in vitro: Eprosartan mesylate, is one of the highly selective, or…	OC(/C(CC1=CC=CS1)=C/C2=CN=C(CCCC)N2CC3=CC=C(C(O)=O)C=C3)=O.CS(=O)(O)=O	DMSO : ≥ 48 mg/mL (92.20 mM)	DMSO Solution
Hexachlorophene	70-30-4	406.90	Bacterial; Potassium Channel	Free Base	Hexachlorophene (Hexachlorofen) is a highly effective antibacterial agent, causes lysis of protoplasts and leakage of_x000D_ intracellular contents in bacterial at high concentrations[1]. Hexachlorophene (Hexachlorofen) is also a KCNQ1/KCNE1 (a voltage-gated potassium channel) activator, with an EC50 of 4.61 μM, used in the research of severe arrhythmia[2].	OC1=C(Cl)C=C(Cl)C(Cl)=C1CC2=C(O)C(Cl)=CC(Cl)=C2Cl	H2O : < 0.1 mg/mL (insoluble); DMSO : ≥ 100 mg/mL (245.76 mM)	DMSO Solution
Sulfamethoxazole	723-46-6	253.28	Bacterial	Free Base	Sulfamethoxazole (Ro 4-2130) is a sulfonamide bacteriostatic antibiotic, used for bacterial infections. Sulfonamides is a competitive antagonists of para-aminobenzoic acid (PABA)[1].	O=S(C1=CC=C(N)C=C1)(NC2=NOC(C)=C2)=O	DMSO : ≥ 100 mg/mL;H2O : < 0.1 mg/mL	DMSO Solution
Decloxizine (dihydrochloride)	13073-96-6	413.38	Histamine Receptor	Hydrochloride	Decloxizine dihydrochloride(UCB-1402; NSC289116) is a histamine 1 receptor antagonist._x000D_	OCCOCCN1CCN(C(C2=CC=CC=C2)C3=CC=CC=C3)CC1.[H]Cl.[H]Cl	DMSO : ≥ 50 mg/mL (120.95 mM)	DMSO Solution
Itopride (hydrochloride)	122892-31-3	394.89	AChE	Hydrochloride	Itopride hydrochloride is an AChE inhibitor (acetylcholinesterase) and D2DR inhibitor._x000D_ Target: AChE_x000D_ Itopride is a gastroprokinetic benzamide derivative. The IC50 of itopride with AChE (2.04 +/- 0.27 microM) was, however, 100-fold less than that with BuChE, whereas in the case of neostigmine with AChE (11.3 +/- 3.4 nM), it was 10-fold less. The inhibitory effect of itopride on cholin…	O=C(NCC1=CC=C(OCCN(C)C)C=C1)C2=CC=C(OC)C(OC)=C2.Cl	DMSO : ≥ 52 mg/mL (131.68 mM)	DMSO Solution
Chlormadinone (acetate)	302-22-7	404.93	Progesterone Receptor	Free Base	Chlormadinone acetate is a steroidal progestin, with antiandrogen and antiestrogenic effects._x000D_	CC([C@@]1(OC(C)=O)CC[C@@]2([H])[C@]3([H])C=C(Cl)C4=CC(CC[C@]4(C)[C@@]3([H])CC[C@]12C)=O)=O	DMSO : ≥ 4.5 mg/mL (11.11 mM)	DMSO Solution
Ambrisentan	177036-94-1	378.42	Endothelin Receptor	Free Acid	Ambrisentan is a selective ET type A receptor (ETAR) antagonist.	O=C([C@H](C(OC)(C1=CC=CC=C1)C2=CC=CC=C2)OC3=NC(C)=CC(C)=N3)O	DMSO : ≥ 76 mg/mL (200.84 mM); Ethanol : 38 mg/mL (100.42 mM; Need ultrasonic)	DMSO Solution
Salicylic acid	69-72-7	138.12	Autophagy; COX; Endogenous Metabolite; Mitophagy	Free Acid	Salicylic acid inhibits cyclo-oxygenase-2 (COX-2) activity independently of transcription factor (NF-κB) activation.	O=C(O)C1=CC=CC=C1O	DMSO : ≥ 700 mg/mL (5068.06 mM)	DMSO Solution
Daclatasvir	1009119-64-5	738.88	HCV	Free Base	Daclatasvir is a potent HCV NS5A protein inhibitor, with mean EC50 values of 50 and 9 pM against genotype 1a and 1b replicons, respectively.	O=C([C@@H](NC(OC)=O)C(C)C)N1CCC[C@H]1C2=NC=C(N2)C3=CC=C(C=C3)C4=CC=C(C5=CN=C([C@@H]6CCCN6C([C@@H](NC(OC)=O)C(C)C)=O)N5)C=C4	DMSO : ≥ 40 mg/mL (54.14 mM)	DMSO Solution
Vilazodone (Hydrochloride)	163521-08-2	477.99	5-HT Receptor; Serotonin Transporter	Hydrochloride	Vilazodone Hydrochloride (EMD 68843 Hydrochloride) is a serotonin transporter (SER) inhibitor and 5-HT1A receptor partial agonist.	NC(C1=CC2=C(C=CC(N3CCN(CCCCC4=CNC5=CC=C(C=C54)C#N)CC3)=C2)O1)=O.[H]Cl	DMSO : 25 mg/mL (52.30 mM; Need ultrasonic)	DMSO Solution
Melatonin	73-31-4	232.28	Autophagy; Endogenous Metabolite; Melatonin Receptor; Mitophagy	Free Base	Melatonin is a hormone made by the pineal gland that can activates melatonin receptor. Melatonin plays a role in sleep and possesses important antioxidative and anti-inflammatory properties[1][2][3]. Melatonin is a novel selective ATF-6 inhibitor and induces human hepatoma cell apoptosis through COX-2 downregulation[4].	CC(NCCC1=CNC2=C1C=C(OC)C=C2)=O	DMSO : 100 mg/mL (430.51 mM; Need ultrasonic); Ethanol : ≥ 50 mg/mL (215.26 mM)	DMSO Solution
Loxapine	1977-10-2	327.81	5-HT Receptor	Free Base	Loxapine Succinate is a D2DR and D4DR inhibitor, serotonergic receptor antagonist and also a dibenzoxazepine anti-psychotic agent._x000D_ IC50 value: _x000D_ Target: D2DR/D4DR; 5-HT receptor_x000D_ in vitro: In the presence of Loxapine, [3H]ketanserin binds to 5-HT2 receptor in Frontal cortex of brain in human and bovine with ki value of 6.2 nM and 6.6 nM, respectively. Loxapine has the rank orde…	CN1CCN(C2=NC3=CC=CC=C3OC4=CC=C(Cl)C=C24)CC1	DMSO : ≥ 33.33 mg/mL (101.67 mM)	DMSO Solution
Drofenine (hydrochloride)	548-66-3	353.93	AChE	Hydrochloride	Drofenine hydrochloride is a potent competitive inhibitor of BChE, and the ki values of Drofenine is calculated to be 3 uM._x000D_ IC50 value: 3 uM (ki)_x000D_ Target: BChE_x000D_ Benactyzine is widely used anticholinergic drugs, acts on smooth muscle to stop muscle spasms.	O=C(OCCN(CC)CC)C(C1CCCCC1)C2=CC=CC=C2.[H]Cl	H2O : ≥ 33.3 mg/mL (94.09 mM); DMSO : ≥ 75 mg/mL (211.91 mM)	DMSO Solution
Tripelennamine (hydrochloride)	154-69-8	291.82	Histamine Receptor	Hydrochloride	Tripelennamine hydrochloride, a H1-receptor antagonist, is a psychoactive drug and member of the pyridine andethylenediamine classes that is used as an antipruritic and first-generation antihistamine._x000D_ IC50 Value:_x000D_ Target: Histamine H1 receptor_x000D_ Tripelennamine can be used in the treatment of asthma, hay fever, rhinitus and urticaria._x000D_ in vitro: Arterial and mixed venous bl…	CN(C)CCN(CC1=CC=CC=C1)C2=NC=CC=C2.[H]Cl	DMSO : 25 mg/mL (85.67 mM; Need ultrasonic)	DMSO Solution
Hydroxyprogesterone caproate	630-56-8	428.60	Others	Free Base	Hydroxyprogesterone caproate is a synthetic, steroidal progestin; an ester derivative of 17α-hydroxyprogesterone formed from caproic acid.	CC([C@@]1(OC(CCCCC)=O)CC[C@@]2([H])[C@]3([H])CCC4=CC(CC[C@]4(C)[C@@]3([H])CC[C@]12C)=O)=O	H2O : < 0.1 mg/mL (insoluble); DMSO : 50 mg/mL (116.66 mM; Need ultrasonic)	DMSO Solution
Atropine	51-55-8	289.37	mAChR	Free Base	Atropine (Tropine tropate) is a competitive muscarinic acetylcholine receptor (mAChR) antagonist with anti-myopia effect[1].	O=C(O[C@@H]1C[C@@H](N2C)CC[C@@H]2C1)C(CO)C3=CC=CC=C3	DMSO : ≥ 96.6 mg/mL (333.83 mM); H2O : 2.9 mg/mL (10.02 mM; Need ultrasonic and warming)	DMSO Solution
Terbinafine	91161-71-6	291.43	Fungal	Free Base	Terbinafine (TDT 067) is an antifungal medication used to treat fungal infections. It is a potent non-competitive inhibitor of squalene epoxidase from Candida with a Ki of 30 nM.	CN(C/C=C/C#CC(C)(C)C)CC1=C2C=CC=CC2=CC=C1	H2O : < 0.1 mg/mL (insoluble); DMSO : ≥ 100 mg/mL (343.14 mM)	DMSO Solution
Tinidazole	19387-91-8	247.27	Bacterial	Free Base	Tinidazole is a synthesized imidazole derivative used in antiprotozoal treatment with antiamebic and antibacterial properties._x000D_ Target: Antibacterial_x000D_ Tinidazole is a 5-nitroimidazole active in vitro against a wide variety of anaerobic bacteria and protozoa. Tinidazole is an effective treatment against anaerobic microorganisms based on its pharmacokinetic characteristics (C(max) 51 mi…	CC1=NC=C([N+]([O-])=O)N1CCS(=O)(CC)=O	DMSO : ≥ 50 mg/mL (202.21 mM); H2O : 3.33 mg/mL (13.47 mM; Need ultrasonic)	DMSO Solution
Alibendol	26750-81-2	251.28	Others	Free Base	Alibendol is an antispasmodic,choleretic, and cholekinetic. _x000D_ Target: Others_x000D_ administration of alibendol in beagle dogs, observed retention times were approximately 5.0 min for alibendol. The within-run precision showed RSD values between 5.83 and 16.96 %. The between-run RSD values varied from 6.73 to 17.99 % at the LLOQ [1]._x000D_	O=C(NCCO)C1=CC(CC=C)=CC(OC)=C1O	DMSO : ≥ 100 mg/mL (397.96 mM); H2O : 0.91 mg/mL (3.62 mM; Need ultrasonic)	DMSO Solution
Protoporphyrin IX	553-12-8	562.66	Endogenous Metabolite	Free Acid	Protoporphyrin IX is the final intermediate in the heme biosynthetic pathway.	O=C(O)CCC1=C2/C=C3C(CCC(O)=O)=C(C)C(/C=C(N/4)/C(C)=C(C=C)C4=C\C5=N/C(C(C=C)=C5C)=C\C(N2)=C1C)=N/3	DMSO : 5 mg/mL (8.89 mM; Need ultrasonic)	DMSO Solution
Lidocaine (hydrochloride)	73-78-9	270.80	Apoptosis; ERK; MEK; NF-κB; Sodium Channel	Hydrochloride	Lidocaine hydrochloride (Lignocaine hydrochloride) inhibits sodium channels involving complex voltage and using dependence[1]. Lidocaine hydrochloride decreases growth, migration and invasion of gastric carcinoma cells via up-regulating miR-145 expression and further inactivation of MEK/ERK and NF-κB signaling pathways. Lidocaine hydrochloride is a commonly used local anesthetics of amide derivat…	O=C(NC1=C(C)C=CC=C1C)CN(CC)CC.[H]Cl	H2O : ≥ 36 mg/mL (132.94 mM)	DMSO Solution
Metyrapone	54-36-4	226.27	Autophagy; Cytochrome P450	Free Base	Metyrapone is an inhibitor of cytochrome P450-mediated ω/ω-1 hydroxylase activity and CYP11B1._x000D_ Target: CYP11B1_x000D_ Metyrapone is a drug used in the diagnosis of adrenal insufficiency and occasionally in the treatment of Cushing's syndrome (hypercortisolism). Metyrapone blocks cortisol synthesis by reversibly inhibiting steroid 11β-hydroxylase. This stimulates ACTH secretion, which in tu…	CC(C1=CC=CN=C1)(C)C(C2=CC=CN=C2)=O	H2O : ≥ 38 mg/mL (167.94 mM); DMSO : 250 mg/mL (1104.87 mM; Need ultrasonic)	DMSO Solution
Mitiglinide (Calcium)	145525-41-3	334.44	Potassium Channel	Calcium	Mitiglinide Calcium (KAD-1229; S21403) is a drug for the treatment of type 2 diabetes; it is a highly selective KATP channel antagonist. _x000D_ IC50 value:_x000D_ Target: KATP channel_x000D_ Mitiglinide Calcium is a hypoglycemic agent that closes adenosine triphosphate (ATP)-sensitive potassium channels (KATP channel s) in the pancreatic β-islet cells. Mitiglinide stimulates insulin secretion by…	O=C([O-])[C@H](CC(N1C[C@](CCCC2)([H])[C@]2([H])C1)=O)CC3=CC=CC=C3.[0.5Ca2+]	DMSO : 5 mg/mL (14.95 mM; Need ultrasonic)	DMSO Solution
Vancomycin (hydrochloride)	1404-93-9	1485.71	Autophagy; Bacterial	Hydrochloride	Vancomycin hydrochloride is an antibiotic for the treatment of bacterial infections. It acts by inhibiting the second stage of cell wall synthesis of susceptible bacteria. Vancomycin also alters the permeability of the cell membrane and selectively inhibits ribonucleic acid synthesis.	ClC1=CC([C@H]([C@@H](NC([C@H](NC)CC(C)C)=O)C(N[C@@H](CC(N)=O)C(N[C@@]2([H])C(N[C@]3([H])C4=CC(C5=C(C=C(O)C=C5O)[C@](C(O)=O)([H])NC([C@](NC3=O)([H])[C@H](O)C6=CC=C7C(Cl)=C6)=O)=C(O)C=C4)=O)=O)=O)O)=CC=C1OC8=C(C(O7)=CC2=C8)O[C@H]9[C@@H]([C@H]([C@H](O)[C@@H](CO)O9)O)O[C@@]%10([H])C[C@](N)([C@H](O)[C@H](C)O%10)C.Cl	DMSO : 24 mg/mL (16.15 mM; Need ultrasonic and warming); H2O : 33.33 mg/mL (22.43 mM; Need ultrasonic)	DMSO Solution
Benserazide hydrochloride (Synonyms: Serazide; Ro 4-4602)	14919-77-8	293.70	Others	Hydrochloride	Benserazide hydrochloride (Serazide) is commonly used in Parkinson's disease and is an inhibitor of peripheral aromatic L-amino acid decarboxylase (AADC)[1].	NC(CO)C(NNCC1=CC=C(O)C(O)=C1O)=O.Cl	H2O : ≥ 50 mg/mL (170.24 mM); DMSO : 100 mg/mL (340.48 mM; Need ultrasonic)	DMSO Solution
Safinamide	133865-89-1	302.34	Monoamine Oxidase	Free Base	Safinamide (FCE 26743) selectively and reversibly inhibits MAO-B with IC50 of 98 nM, exhibits 5918-fold selectivity against MAO-A[1].	O=C([C@@H](NCC1=CC=C(OCC2=CC(F)=CC=C2)C=C1)C)N	DMSO : ≥ 100 mg/mL (330.75 mM)	DMSO Solution
Clorprenaline hydrochloride	6933-90-0	250.16	Adrenergic Receptor	Hydrochloride	Clorprenaline hydrochloride is a β2-adrenergic receptor agonist.	OC(CNC(C)C)C1=CC=CC=C1Cl.[H]Cl	DMSO : 100 mg/mL (399.74 mM; Need ultrasonic and warming)	DMSO Solution
Sulfasalazine	599-79-1	398.39	Apoptosis; Autophagy; Ferroptosis; NF-κB	Free Acid	Sulfasalazine is a drug for the treatment of rheumatoid arthritis and ulcerative colitis. Sulfasalazine is reported to suppress NF-κB activity.	OC(C1=C(O)C=CC(/N=N/C2=CC=C(S(=O)(NC3=NC=CC=C3)=O)C=C2)=C1)=O	DMSO : 80 mg/mL (200.81 mM; Need ultrasonic and warming)	DMSO Solution
Embelin	550-24-3	294.39	IAP	Free Base	Embelin is a cell-permeable benzoquinone compound that exhibits antitumor properties. Specifically antagonizes XIAP-mediated inhibition of caspase-9 activation by directly targeting the Smac and caspase-9 binding domain BIR3 (IC50 = 4.1 uM in a competitive binding assay with Smac peptide)._x000D_ IC50 value: 4.1 uM [1]_x000D_ Target: XIAP_x000D_ in vitro: Embelin induced activation of caspase-9 a…	O=C1C(O)=C(CCCCCCCCCCC)C(C(O)=C1)=O	DMSO : ≥ 50 mg/mL (169.84 mM)	DMSO Solution
Bacampicillin (hydrochloride)	37661-08-8	501.98	Bacterial	Hydrochloride	Bacampicillin hydrochloride is a penicillin antibiotic, is a prodrug of ampicillin with improved oral bioavailability.	O=C([C@@H](C(C)(C)S[C@]1([H])[C@@H]2NC([C@H](N)C3=CC=CC=C3)=O)N1C2=O)OC(OC(OCC)=O)C.[H]Cl	DMSO : ≥ 5.1 mg/mL (10.16 mM)	DMSO Solution
Spironolactone	52-01-7	416.57	Androgen Receptor; Autophagy	Free Base	Spironolactone is a potent antagonist of the androgen receptor. _x000D_ Target: Androgen Receptor_x000D_ Spironolactone is a potassium sparing diuretic that acts by antagonism of aldosterone in the distal renal tubules. It is used mainly in the treatment of refractory edema in patients with congestive heart failure, nephrotic syndrome, or hepatic cirrhosis. Its effects on the endocrine system are…	C[C@@]12[C@](OC3=O)(CC3)CC[C@@]1([H])[C@@]([C@@H](CC4=CC5=O)SC(C)=O)([H])[C@]([C@]4(CC5)C)([H])CC2	H2O : < 0.1 mg/mL (insoluble); DMSO : ≥ 50 mg/mL (120.03 mM)	DMSO Solution
Tranilast	53902-12-8	327.33	Angiotensin Receptor	Free Acid	Tranilast is an antiallergic agent._x000D_ Target: Angiotensin Receptor_x000D_ Tranilast has been approved in Japan and South Korea, since 1982, for the treatment of bronchial asthma, with indications for keloids and hypertrophic scar added in 1993. Tranilast is also used to treat asthma, autoimmune diseases, atopic and fibrotic pathologies, and can also inhibit angiogenesis. The antiproliferativ…	O=C(O)C1=CC=CC=C1NC(/C=C/C2=CC=C(OC)C(OC)=C2)=O	H2O : < 0.1 mg/mL (insoluble); H2O : 10 mg/mL (30.55 mM; ultrasonic and adjust pH to 12 with NaOH); DMSO : 50 mg/mL (152.75 mM; Need ultrasonic)	DMSO Solution
Fidaxomicin	873857-62-6	1058.04	Apoptosis; Bacterial	Free Base	Fidaxomicin (OPT-80), a macrocyclic RNA polymerase inhibitor, has a narrow spectrum of activity. Fidaxomicin selectively eradicates pathogenic Clostridium difficile with minimal disruption to the multiple species of bacteria that make up the normal, healthy intestinal flora[1].	O=C(C(C(O)=C(Cl)C(O)=C1Cl)=C1CC)O[C@H]([C@H](O[C@H]2OC/C(C(O[C@](C/C=C3C)([H])[C@H](O)C)=O)=C\C=C\C[C@@H](/C(C)=C\[C@H](CC)[C@@H](O[C@@](OC(C)(C)[C@@H](OC(C(C)C)=O)[C@@H]4O)([H])[C@H]4O)\C(C)=C/3)O)C)[C@@H]([C@@H]2OC)O	DMSO : ≥ 33 mg/mL (31.19 mM)	DMSO Solution
Artemether	71963-77-4	298.37	Parasite	Free Base	Artemether is an antimalarial for the treatment of resistant strains of falciparum malaria._x000D_ Target: Antiparasitic_x000D_ Artemether is an antimalarial agent used to treat acute uncomplicated malaria. It is administered in combination with lumefantrine for improved efficacy. Artemether exhibits the highest activity against juvenile stages of the parasites, while adult worms are significantl…	C[C@H]1[C@@H](OC)O[C@@]2([H])[C@]34[C@@]([C@H](C)CC[C@]41[H])([H])CC[C@@](O2)(C)OO3	DMSO : 100 mg/mL (335.15 mM; Need ultrasonic); H2O : < 0.1 mg/mL (insoluble)	DMSO Solution
Broxyquinoline	521-74-4	302.95	Parasite	Free Base	Broxyquinoline is an antiprotozoal agent.	OC1=C2N=CC=CC2=C(Br)C=C1Br	H2O : < 0.1 mg/mL (insoluble); DMSO : 33.33 mg/mL (110.02 mM; Need ultrasonic)	DMSO Solution
Amoxicillin	26787-78-0	365.40	Bacterial	Free Acid	Amoxicillin is an antibiotic with good oral absorption and broad spectrum antimicrobial activity[1][2].	OC([C@@H]1N(C2=O)[C@]([C@@H]2NC([C@@H](C3=CC=C(O)C=C3)N)=O)([H])SC1(C)C)=O	DMSO : 100 mg/mL (273.67 mM; Need ultrasonic); H2O : 2 mg/mL (5.47 mM; Need ultrasonic)	DMSO Solution
Procarbazine (Hydrochloride)	366-70-1	257.76	DNA Alkylator/Crosslinker	Hydrochloride	Procarbazine Hydrochloride is an alkylating agent, with anticancer activity.	O=C(NC(C)C)C1=CC=C(CNNC)C=C1.Cl	DMSO : ≥ 42 mg/mL (162.94 mM)	DMSO Solution
Ipratropium (bromide)	22254-24-6	412.36	mAChR	Bromide	Ipratropium Bromide is a muscarinic antagonist, bronchodilator, N-Isopropyl salt of atropine._x000D_ Target: mAChR_x000D_ Ipratropium bromide, a nonselective muscarinic antagonist, is widely prescribed for the treatment of chronic obstructive pulmonary disease (COPD). In anaesthetised guinea-pigs, bronchoconstriction induced by vagal nerve stimulation was potentiated by low doses of the antimusca…	C[N+]1([C@H]2CC[C@H]1CC(OC(C(CO)C3=CC=CC=C3)=O)C2)C(C)C.[Br-]	DMSO : ≥ 35 mg/mL (84.88 mM)	DMSO Solution
Alverine (citrate)	5560-59-8	473.56	5-HT Receptor	Citrate	Alverine citrate is a 5-HT1A receptor antagonist, with an IC50 of 101 nM.	CCN(CCCC1=CC=CC=C1)CCCC2=CC=CC=C2.O=C(CC(C(O)=O)(O)CC(O)=O)O	DMSO : 22 mg/mL (46.46 mM; Need ultrasonic and warming)	DMSO Solution
Tavaborole	174671-46-6	151.93	Fungal	Free Base	Tavaborole (AN-2690) is an antifungal agent with activity against Trichophyton species, in a topical solution formulation for the potential treatment of onychomycosis.	OB1OCC2=CC(F)=CC=C21	DMSO : ≥ 100 mg/mL (658.20 mM)	DMSO Solution
Gestodene	60282-87-3	310.43	Progesterone Receptor	Free Base	Gestodene(SHB 331;WL 70) is a progestogen hormonal contraceptive._x000D_ Target: Estrogen Receptor/ERR_x000D_ Gestodene is androgenically neutral, meaning that contraceptive pills containing gestodene do not exhibit the androgenic side effects (e.g. acne, hirsutism, weight gain) often associated with second-generation contraceptive pills, such as those containing levonorgestrel. When 40 microgram…	CC[C@@]1([C@]2(O)C#C)[C@](C=C2)([H])[C@@](CCC3=CC4=O)([H])[C@]([C@@]3([H])CC4)([H])CC1	DMSO : ≥ 100 mg/mL (322.13 mM)	DMSO Solution
Etretinate	54350-48-0	354.48	Apoptosis	Free Base	Etretinate(Ro 10-9359) is a second-generation retinoid to treat severe psoriasis; has been replaced by acitretin, a safer metabolite of etretinate.	O=C(OCC)/C=C(C)/C=C/C=C(C)/C=C/C1=C(C)C=C(OC)C(C)=C1C	DMSO : 25 mg/mL (70.53 mM; Need ultrasonic)	DMSO Solution
Pitolisant (hydrochloride)	903576-44-3	332.31	Histamine Receptor	Hydrochloride	Pitolisant hydrochloride is a potent and selective nonimidazole inverse agonist at the recombinant human histamine H3 receptor (Ki=0.16 nM).	ClC(C=C1)=CC=C1CCCOCCCN2CCCCC2.Cl	DMSO : ≥ 43 mg/mL (129.40 mM); H2O : 100 mg/mL (300.92 mM; Need ultrasonic)	DMSO Solution
Oxeladin (citrate)	52432-72-1	527.60	Others	Citrate	Oxeladin citrate is a cough suppressant, is a highly potent and effective drug used to treat all types of cough of various etiologies.	O=C(OCCOCCN(CC)CC)C(CC)(CC)C1=CC=CC=C1.O=C(CC(C(O)=O)(O)CC(O)=O)O	DMSO : ≥ 100 mg/mL (189.54 mM); H2O : ≥ 50 mg/mL (94.77 mM)	DMSO Solution
Homoharringtonine	26833-87-4	545.62	STAT	Free Base	Homoharringtonine (Omacetaxine mepesuccinate;HHT) is a cytotoxic alkaloid with antitumor properties which acts by inhibiting translation elongation.	[H][C@@]12[C@](CCC3)(C=C(OC)[C@]2(OC([C@](CCCC(O)(C)C)(O)CC(OC)=O)=O)[H])N3CCC4=CC5=C(OCO5)C=C14	DMSO : ≥ 50 mg/mL (91.64 mM)	DMSO Solution
Oxaliplatin	61825-94-3	397.29	Autophagy; DNA Alkylator/Crosslinker	Free Base	Oxaliplatin is a DNA synthesis inhibitor. Oxaliplatin causes DNA crosslinking damage, prevents DNA replication and transcription and causes cell death. Oxaliplatin time-dependently inhibits human melanoma cell lines C32 and G361 with IC50 values of 0.98 μM and 0.14 μM, respectively[1][2].	O=C(O1)C(O[Pt]21[NH2][C@@H]3CCCC[C@H]3[NH2]2)=O	H2O : 1.7 mg/mL (4.28 mM; Need ultrasonic and warming); DMSO : 50 mg/mL (125.85 mM; Need ultrasonic); DMF : 2 mg/mL (5.03 mM; Need ultrasonic)	DMSO Solution
Amiloride hydrochloride dihydrate	17440-83-4	302.12	Apoptosis; Sodium Channel	Hydrochloride	Amiloride hydrochloride dihydrate is an inhibitor of both Epithelial sodium channel (ENaC) and urokinase-type plasminogen activator receptor (uTPA).	O=C(C1=NC(Cl)=C(N)N=C1N)NC(N)=N.[H]Cl.O.O	DMSO : 100 mg/mL (330.99 mM; Need ultrasonic and warming)	DMSO Solution
Clebopride (malate)	57645-91-7	507.96	Dopamine Receptor	Malate	Clebopride malate is a dopamine antagonist drug with antiemetic and prokinetic properties used to treat functional gastrointestinal disorders. _x000D_ Target: dopamine_x000D_ Clebopride is a substituted benzamide, closely related to metoclopramide.	O=C(O)C(O)CC(O)=O.O=C(NC1CCN(CC2=CC=CC=C2)CC1)C3=CC(Cl)=C(N)C=C3OC	DMSO : ≥ 34 mg/mL (66.93 mM)	DMSO Solution
Diclofenac	15307-86-5	296.15	COX	Free Acid	Diclofenac is a potent and nonselective anti-inflammatory agent, acts as a COX inhibitor, with IC50s of 4 nM, 1.3 nM for human COX-1 and COX-2 in CHO cells, and 5.1, 0.84 μM for ovine COX-1 and COX-2, respectively.	O=C(O)CC1=CC=CC=C1NC2=C(Cl)C=CC=C2Cl	DMSO : ≥ 3.5 mg/mL (11.82 mM)	DMSO Solution
Alprenolol (hydrochloride)	13707-88-5	285.81	5-HT Receptor	Hydrochloride	Alprenolol (hydrochloride) is a non-selective beta blocker as well as 5-HT1A receptor antagonist._x000D_ The reference for administration is 10 mg/kg._x000D_	OC(COC1=CC=CC=C1CC=C)CNC(C)C.[H]Cl	DMSO : 100 mg/mL (349.88 mM; Need ultrasonic); H2O : 50 mg/mL (174.94 mM; Need ultrasonic)	DMSO Solution
Gefitinib	184475-35-2	446.90	Autophagy; EGFR	Free Base	Gefitinib (ZD1839) is an EGFR tyrosine kinase inhibitor, with IC50 of 2-37 nM in NR6wtEGFR cells.	ClC1=C(C=CC(NC2=NC=NC3=C2C=C(C(OC)=C3)OCCCN4CCOCC4)=C1)F	DMSO : ≥ 50 mg/mL (111.88 mM)	DMSO Solution
Sertindole	106516-24-9	440.94	5-HT Receptor; Autophagy; Dopamine Receptor	Free Base	Sertindole, a neuroleptic, is one of the newer antipsychotic medications available._x000D_ Target: Multi-target_x000D_ In vitro studies showed that sertindole exerts a potent antagonism at serotonin 5-HT2A, 5-HT2C, dopamine D2, and αl adrenergic receptors. Sertindole offers an alternative treatment option for refractory patients given its good EPS profile, favorable metabolic profile, and compara…	FC1=CC=C(N2C3=CC=C(Cl)C=C3C(C4CCN(CCN5CCNC5=O)CC4)=C2)C=C1	DMSO : 50 mg/mL (113.39 mM; Need ultrasonic)	DMSO Solution
Erlotinib	183321-74-6	393.44	Autophagy; EGFR	Free Base	Erlotinib (CP-358774) is a directly acting EGFR tyrosine kinase inhibitor, with an IC50 of 2 nM for human EGFR. Erlotinib reduces EGFR autophosphorylation in intact tumor cells with an IC50 of 20 nM. Erlotinib is used for the treatment of non-small cell lung cancer[1].	C#CC1=CC=CC(NC2=NC=NC3=C2C=C(C(OCCOC)=C3)OCCOC)=C1	DMSO : ≥ 50 mg/mL (127.08 mM)	DMSO Solution
Linagliptin	668270-12-0	472.54	Autophagy; Dipeptidyl Peptidase; Ferroptosis	Free Base	Linagliptin is a highly potent, selective DPP-4 inhibitor with IC50 of 1 nM.	O=C1N(C2=C(C(N1CC3=NC(C)=C4C=CC=CC4=N3)=O)N(CC#CC)C(N5CCC[C@@H](N)C5)=N2)C	DMSO : 10 mg/mL (21.16 mM; Need ultrasonic)	DMSO Solution
Ciprofibrate	52214-84-3	289.15	PPAR	Free Acid	Ciprofibrate is a peroxisome proliferator-activated receptor agonist._x000D_ Target: PPAR_x000D_ Ciprofibrate is a hypolipidemic compound that can induce proliferation of peroxisomes in liver cells of rats. Known to be a PPARα (peroxisome proliferator-activated receptor α) agonist [1, 2]._x000D_	CC(C)(OC1=CC=C(C2C(Cl)(Cl)C2)C=C1)C(O)=O	DMSO : ≥ 100 mg/mL (345.84 mM)	DMSO Solution
Benzbromarone	3562-84-3	424.08	Apoptosis; Xanthine Oxidase	Free Base	Benzbromarone is a highly effective and well tolerated non-competitive inhibitor of xanthine oxidase, used as an uricosuric agent, used in the treatment of gout._x000D_	O=C(C1=CC(Br)=C(O)C(Br)=C1)C2=C(CC)OC3=CC=CC=C23	DMSO : ≥ 39 mg/mL (91.96 mM)	DMSO Solution
Dienestrol	84-17-3	266.33	Estrogen Receptor/ERR	Free Base	Dienestrol is a synthetic, non-steroidal estrogen, is an estrogen receptor agonist, for the treatment of menopausal and postmenopausal symptoms.	C/C=C(C1=CC=C(O)C=C1)/C(C2=CC=C(O)C=C2)=C/C	DMSO : 155 mg/mL (581.98 mM; Need ultrasonic)	DMSO Solution
Cefsulodin (sodium)	52152-93-9	554.53	Bacterial	Sodium	Cefsulodin sodium salt hydrate is a third generation β lactam antibiotic and member of the cephems subgroub of antibiotics. _x000D_ Target: Antibacterial_x000D_ The compound displays a mechanism of action like many β lactam antibiotics through inhibition of cell wall synthesis by competitively inhibiting penicillin binding protein (PBP) crosslinking of peptidoglycan resulting in inhibition of the…	O=C(N[C@H]1[C@@]2([H])SCC(C[N+]3=CC=C(C(N)=O)C=C3)=C(C([O-])=O)N2C1=O)[C@@H](C4=CC=CC=C4)S(=O)([O-])=O.[Na+]	DMSO : 13.5 mg/mL (24.34 mM; Need ultrasonic); H2O : 55 mg/mL (99.18 mM; Need ultrasonic)	DMSO Solution
Cisapride	81098-60-4	465.95	5-HT Receptor	Free Base	Cisapride(R 51619) is a nonselective 5-HT4 receptor agonist, it is also a potent hERG potassium channel inhibitor._x000D_ IC50 Value: 0.14 μM(EC50 for 5-HT4 receptor) [1]; 9.8 μM (Kv4.3) [2]_x000D_ Target: 5-HT4 Receptor_x000D_ in vitro: Cisapride showed higher inhibitory effects on a hERG current, as indicated by its IC50 of 9.4 × 10-9 M [1]. cisapride on cloned Kv4.3 channels stably expressed i…	O=C(N[C@@H]1[C@H](OC)CN(CCCOC2=CC=C(F)C=C2)CC1)C3=CC(Cl)=C(N)C=C3OC	DMSO : 100 mg/mL (214.62 mM; Need ultrasonic); H2O : < 0.1 mg/mL (insoluble)	DMSO Solution
Felbinac	5728-52-9	212.24	Others	Free Acid	Felbinac is a potent non-steroidal anti-inflammatory agent, used to treat muscle inflammation and arthritis.	O=C(O)CC1=CC=C(C2=CC=CC=C2)C=C1	DMSO : 100 mg/mL (471.16 mM; Need ultrasonic and warming)	DMSO Solution
Benzyl benzoate	120-51-4	212.24	Parasite	Free Base	Benzyl benzoate is used for treatment of paediatric scabies.	O=C(OCC1=CC=CC=C1)C2=CC=CC=C2	DMSO : ≥ 50 mg/mL (235.58 mM)	DMSO Solution
Chlorcyclizine (hydrochloride)	14362-31-3	337.29	Histamine Receptor	Hydrochloride	Chlorcyclizine hydrochloride is a histamine H1 antagonist.	ClC(C=C1)=CC=C1C(C2=CC=CC=C2)N3CCN(C)CC3.Cl	DMSO : 77.5 mg/mL (229.77 mM; Need ultrasonic)	DMSO Solution
Sodium tauroglycocholate	41945-48-6	594.74	Others	Sodium	Sodium tauroglycocholate is an inhibitor of the biliary acid transporting system of the hepatocyte and also a surfactant used as a chemical permeation enhancer.	O[C@H](C[C@@](C[C@H](O)CC1)([H])[C@@]1(C)[C@@]2([H])C[C@@H]3O)[C@@]2([H])[C@@](CC[C@]4([H])[C@H](C)CCC(NCC(NCCS(=O)([O-])=O)=O)=O)([H])[C@]34C.[Na+]	DMSO : 30 mg/mL (50.44 mM; Need ultrasonic and warming)	DMSO Solution
Miglustat (hydrochloride)	210110-90-0	255.74	Others	Hydrochloride	Miglustat hydrochloride is an inhibitor of glucosylceramide synthase, primarily to treat Type I Gaucher disease (GD1)._x000D_ Target: Others_x000D_ Miglustat is an inhibitor of the ceramide-specific glycosyltransferase, which catalyzes the first step of glycosphingolipid biosynthesis and is currently approved for the oral treatment of type 1 GD [1]. Consumption of a standard high-fat breakfast wi…	O[C@H]1[C@H](O)[C@@H](CO)N(CCCC)C[C@@H]1O.[H]Cl	H2O : ≥ 34 mg/mL (132.95 mM)	DMSO Solution
Eltrombopag (Olamine)	496775-62-3	564.63	Thrombopoietin Receptor	Olamine	Eltrombopag Olamine (Eltrombopag diethanolamine salt) is a thrombopoietin-receptor agonist used to treat low blood platelet counts with chronic immune thrombocytopenia.	O=C(C1=CC(C2=CC=CC(N/N=C3C(C)=NN(C4=CC=C(C)C(C)=C4)C/3=O)=C2O)=CC=C1)O.NCCO.NCCO	DMSO : ≥ 50 mg/mL (88.55 mM)	DMSO Solution
Halcinonide	3093-35-4	454.96	Smo	Free Base	Halcinonide (SQ-18566) is a high potency corticosteroid used topically in the treatment of certain skin conditions.	C[C@@]12[C@@]3(C(CCl)=O)[C@@](OC(C)(O3)C)([H])C[C@@]1([H])[C@]4([H])CCC5=CC(CC[C@]5(C)[C@@]4(F)[C@@H](O)C2)=O	DMSO : ≥ 48 mg/mL (105.50 mM)	DMSO Solution
Penfluridol	26864-56-2	523.97	Autophagy; Calcium Channel	Free Base	Penfluridol is a highly potent, first generation diphenylbutylpiperidine antipsychotic.	OC1(C2=CC=C(Cl)C(C(F)(F)F)=C2)CCN(CCCC(C3=CC=C(F)C=C3)C4=CC=C(F)C=C4)CC1	DMSO : ≥ 100 mg/mL (190.85 mM); H2O : < 0.1 mg/mL (insoluble)	DMSO Solution
Tolazamide	1156-19-0	311.40	Others	Free Base	Tolazamide is an oral blood glucose lowering drug used for people with Type 2 diabetes.	O=S(C1=CC=C(C)C=C1)(NC(NN2CCCCCC2)=O)=O	DMSO : ≥ 39 mg/mL (125.24 mM)	DMSO Solution
Saquinavir	127779-20-8	670.84	HIV; HIV Protease	Free Base	Saquinavir(Ro 31-8959) is an HIV Protease inhibitor used in antiretroviral therapy. _x000D_ IC50 Value: _x000D_ Target: HIV Protease_x000D_ Saquinavir is a protease inhibitor. Proteases are enzymes that cleave protein molecules into smaller fragments. HIV protease is vital for both viral replication within the cell and release of mature viral particles from an infected cell. Saquinavir binds to t…	O=C(N[C@@H](CC(N)=O)C(N[C@@H](CC1=CC=CC=C1)[C@H](O)CN2[C@H](C(NC(C)(C)C)=O)C[C@@](CCCC3)([H])[C@@]3([H])C2)=O)C4=NC5=CC=CC=C5C=C4	DMSO : 100 mg/mL (149.07 mM; Need ultrasonic)	DMSO Solution
Proglumide	6620-60-6	334.41	Cholecystokinin Receptor	Free Acid	Proglumide is a nonpeptide and orally active cholecystokinin (CCK)-A/B receptors antagonist. Proglumide selective blocks CCK’s effects in the central nervous system (CNS). Proglumide has ability to inhibit gastric secretion and to protect the gastroduodenal mucosa. Proglumide also has antiepileptic and antioxidant activities[1][2][3][4][5].	O=C(O)CCC(NC(C1=CC=CC=C1)=O)C(N(CCC)CCC)=O	DMSO : ≥ 65 mg/mL (194.37 mM)	DMSO Solution
Azelastine (hydrochloride)	79307-93-0	418.36	Histamine Receptor	Hydrochloride	Azelastine hydrochloride is a potent, second-generation, selective, histamine antagonist._x000D_ Target: Histamine Receptor_x000D_ Azelastine hydrochloride is a selective H(1)-receptor antagonist that inhibits histamine release and interferes with activation of several other mediators of allergic inflammation. _x000D_ Azelastine hydrochloride can inhibit CHMCs activation and release of IL-6, tryp…	O=C1N(C2CCN(C)CCC2)N=C(CC3=CC=C(Cl)C=C3)C4=C1C=CC=C4.Cl	H2O : 6.67 mg/mL (15.94 mM; Need ultrasonic); DMSO : 50 mg/mL (119.51 mM; Need ultrasonic)	DMSO Solution
Finasteride	98319-26-7	372.54	5 alpha Reductase	Free Base	Finasteride is an orally active testosterone 5-alpha-reductase inhibitor (Ki= 10 nM). _x000D_ Target: 5-alpha Reductase_x000D_ Approved: 1992_x000D_ Finasteride, a synthetic 4-azasteroid antiandrogen compound, is a specific inhibitor of steroid Type II 5α-reductase, an intracellular enzyme that converts the androgen testosterone into 5α-dihydrotestosterone (DHT). Finasteride is used in the treatm…	O=C([C@H]1CC[C@]2([H])[C@]1(C)CC[C@]3([H])[C@@]4(C)C=CC(N[C@]4([H])CC[C@]32[H])=O)NC(C)(C)C	DMSO : 150 mg/mL (402.64 mM; Need ultrasonic)	DMSO Solution
Warfarin	81-81-2	308.33	Others	Free Base	Warfarin(WARF42) is an anticoagulant drug normally used to prevent blood clot formation as well as migration._x000D_ Target: Others_x000D_ Warfarin is an anticoagulant normally used in the prevention of thrombosis and thromboembolism, the formation of blood clots in the blood vessels and their migration elsewhere in the body respectively. Warfarin and related 4-hydroxycoumarin-containing molecule…	O=C1C(C(C2=CC=CC=C2)CC(C)=O)=C(O)C3=CC=CC=C3O1	H2O : < 0.1 mg/mL (insoluble); DMSO : ≥ 50 mg/mL (162.16 mM)	DMSO Solution
Fingolimod	162359-55-9	307.47	LPL Receptor; PAK	Free Base	Fingolimod is a sphingosine 1-phosphate (S1P) antagonist with IC50 of 0.033 nM in K562 and NK cells. Fingolimod also is a pak1 activator, a immunosuppressant.	OCC(CCC1=CC=C(CCCCCCCC)C=C1)(N)CO	Methanol : 30 mg/mL (97.57 mM; Need ultrasonic); DMSO : 66.67 mg/mL (216.83 mM; Need ultrasonic); Ethanol : 7.69 mg/mL (25.01 mM; Need ultrasonic)	DMSO Solution
Lomerizine dihydrochloride	101477-54-7	541.46	Calcium Channel	Hydrochloride	Lomerizine dihydrochloride is an antagonist of L- and T-type voltagegated calcium channels.	COC1=CC=C(CN2CCN(C(C3=CC=C(F)C=C3)C4=CC=C(F)C=C4)CC2)C(OC)=C1OC.[H]Cl.[H]Cl	DMSO : 100 mg/mL (184.69 mM; Need ultrasonic)	DMSO Solution
Selumetinib	606143-52-6	457.68	Apoptosis; MEK	Free Base	Selumetinib (AZD6244) is selective, non-ATP-competitive oral MEK1/2 inhibitor, with an IC50 of 14 nM for MEK1. Selumetinib (AZD6244) inhibits ERK1/2 phosphorylation.	O=C(C1=C(C(F)=C2N=CN(C2=C1)C)NC3=CC=C(C=C3Cl)Br)NOCCO	DMSO : 20.83 mg/mL (45.51 mM; Need ultrasonic)	DMSO Solution
Cephalothin (sodium)	58-71-9	418.42	Bacterial	Sodium	Cephalothin sodium is a first generation cephem antibiotic with a wide range antibacterial activity, is active against gram-positive and gram-negative bacteria.	O=C(C(N12)=C(COC(C)=O)CS[C@]2([H])[C@H](NC(CC3=CC=CS3)=O)C1=O)[O-].[Na+]	H2O : ≥ 30 mg/mL (71.70 mM)	DMSO Solution
Verteporfin	129497-78-5	718.79	Autophagy; YAP	Free Acid	Verteporfin is a photosensitizer for photodynamic therapy to eliminate the abnormal blood vessels in the eye associated with conditions such as age-related macular degeneration. Verteporfin is a YAP inhibitor which disrupts YAP-TEAD interactions.	C[C@]1(/C2=C/C(N3)=C4C)C(C(/C=C(C(C)=C/5C=C)\NC5=C/C6=N/C(C(CCC(OC)=O)=C6C)=C\C3=C4CCC(O)=O)=N2)=CC=C(C(OC)=O)[C@H]1C(OC)=O.C[C@]7(/C8=C/C(N9)=C%10C)C(C(/C=C(C(C)=C/%11C=C)\NC%11=C/C%12=N/C(C(CCC(O)=O)=C%12C)=C\C9=C%10CCC(OC)=O)=N8)=CC=C(C(OC)=O)[C@H]7C(OC)=O	DMSO : 8 mg/mL (11.13 mM; Need ultrasonic); H2O : < 0.1 mg/mL (insoluble); DMF : 100 mg/mL (139.12 mM; Need ultrasonic)	DMSO Solution
Guanidine (hydrochloride)	50-01-1	95.53	Endogenous Metabolite	Hydrochloride	Guanidine hydrochloride, the crystalline compound of strong alkalinity formed by the oxidation of guanine, is a normal product of protein metabolism and a protein denaturant._x000D_ Target: Others_x000D_ Guanidine hydrochloride is the most popular protein denaturant. _x000D_ Analysis of unfolding transitions by Guanidine hydrochloride provides several important parameters regarding the mechanism …	NC(N)=N.Cl	H2O : ≥ 50 mg/mL (523.40 mM); DMSO : ≥ 100 mg/mL (1046.79 mM)	DMSO Solution
Posaconazole	171228-49-2	700.78	Fungal	Free Base	Posaconazole is a broad-spectrum, second generation, triazole compound with antifungal activity.	FC1=CC=C([C@@]2(CN3C=NC=N3)C[C@H](COC4=CC=C(N5CCN(C6=CC=C(N7C=NN([C@@H](CC)[C@H](C)O)C7=O)C=C6)CC5)C=C4)CO2)C(F)=C1	DMSO : 50 mg/mL (71.35 mM; Need ultrasonic)	DMSO Solution
Antipyrine	60-80-0	188.23	Others	Free Base	Antipyrine is an analgesic and antipyretic agent._x000D_ Target: Others_x000D_ Antipyrine is an analgesic and antipyretic that has been given by mouth and as ear drops. Antipyrine is often used in testing the effects of other drugs or diseases on drug-metabolizing enzymes in the liver. _x000D_ Antipyrine was one of the first important synthetic drugs. antipyrine went into widespread clinical use …	O=C1N(C2=CC=CC=C2)N(C)C(C)=C1	H2O : ≥ 100 mg/mL (531.26 mM); DMSO : 100 mg/mL (531.26 mM; Need ultrasonic)	DMSO Solution
Triamcinolone	124-94-7	394.43	Glucocorticoid Receptor	Free Base	Triamcinolone is a long-acting synthetic corticosteroid._x000D_ Target: Glucocorticoid Receptor_x000D_ Dimethyl fumarate is an anti-inflammatory. It is indicated for multiple sclerosis patients with relapsing forms and is also being investigated for the treatment of psoriasis. The mechanism of action of dimethyl fumarate in multiple sclerosis is not well understood. It is thought to involve dimet…	F[C@@]1([C@]2(C=C3)C)[C@](CCC2=CC3=O)([H])[C@@](C[C@@H](O)[C@]4(O)C(CO)=O)([H])[C@]4(C)C[C@@H]1O	DMSO : ≥ 30 mg/mL (76.06 mM)	DMSO Solution
Betamipron	3440-28-6	193.20	Bacterial	Free Acid	Betamipron is a chemical compound which is used together with Panipenem to inhibit Panipenem uptake into the renal tubule and prevent nephrotoxicity.	O=C(O)CCNC(C1=CC=CC=C1)=O	DMSO : ≥ 43 mg/mL (222.57 mM)	DMSO Solution
Telaprevir	402957-28-2	679.85	HCV; HCV Protease	Free Base	Telaprevir is a highly selective, reversible, and potent peptidomimetic inhibitor of the HCV NS3-4A protease, the steady-state inhibitory constant (Ki) of Telaprevir is 7 nM against a genotype 1 (H strain) NS3 protease domain plus a NS4A cofactor peptide.	O=C(N([C@@H]1C(N[C@H](C(C(NC2CC2)=O)=O)CCC)=O)C[C@@]3(CCC[C@@]31[H])[H])[C@@H](NC([C@@H](NC(C4=NC=CN=C4)=O)C5CCCCC5)=O)C(C)(C)C	DMSO : ≥ 50 mg/mL (73.55 mM); H2O : < 0.1 mg/mL (insoluble)	DMSO Solution
Boceprevir	394730-60-0	519.68	HCV; HCV Protease	Free Base	Boceprevir is a novel, potent, highly selective, orally bioavailable HCV NS3 protease inhibitor with Ki of 14 nM in both enzyme assay and EC90 of 350 nM in cell-based replicon assay.	O=C(N1[C@@H]([C@@]2([H])C(C)([C@]2(C1)[H])C)C(NC(C(C(N)=O)=O)CC3CCC3)=O)[C@@H](NC(NC(C)(C)C)=O)C(C)(C)C	DMSO : ≥ 10 mg/mL (19.24 mM); H2O : < 0.1 mg/mL (insoluble)	DMSO Solution
Setiptiline (maleate)	85650-57-3	377.43	5-HT Receptor	Maleate	Setiptiline is a serotonin receptor antagonist._x000D_ IC50 value:_x000D_ Target: 5-HT receptor_x000D_ Setiptiline is a tetracyclic antidepressant (TeCA) which acts as a noradrenergic and specific serotonergic antidepressant (NaSSA). Setiptiline acts as a norepinephrine reuptake inhibitor, α2-adrenergic receptor antagonist, and serotonin receptor antagonist, likely at the 5-HT2A, 5-HT2C, and/or 5…	CN1CC(C(C=CC=C2)=C2C3)=C(CC1)C4=C3C=CC=C4.O=C(O)/C=C\C(O)=O	DMSO : 100 mg/mL (264.95 mM; Need ultrasonic)	DMSO Solution
Benactyzine hydrochloride	57-37-4	363.88	AChE	Hydrochloride	Benactyzine hydrochloride is a butyrylcholinesterase (BChE) inhibitor with a Ki of 0.010 mM.	O=C(OCCN(CC)CC)C(C1=CC=CC=C1)(O)C2=CC=CC=C2.[H]Cl	DMSO : 150 mg/mL (412.22 mM; Need ultrasonic and warming)	DMSO Solution
Nabumetone	42924-53-8	228.29	COX	Free Base	Nabumetone is an orally active non-acidic anti-inflammatory agent, acts as a potent and selective COX-2 inhibitor, and is the prodrug of the active metabolite 6MNA.	CC(CCC1=CC=C2C=C(OC)C=CC2=C1)=O	DMSO : ≥ 100 mg/mL (438.04 mM); H2O : < 0.1 mg/mL (insoluble)	DMSO Solution
Ciclopirox	29342-05-0	207.27	Autophagy; Ferroptosis; Fungal	Free Base	Ciclopirox (Penlac) is a synthetic antifungal agent._x000D_ Target: Antifungal_x000D_ Ciclopirox is a synthetic antifungal agent for topical dermatologic treatment of superficial mycoses. It is most useful against Tinea versicolor. The mechanism of action of ciclopirox is poorly understood [1]. However, loss of function of certain catalase and peroxidase enzymes has been implicated as the mechani…	CC(C=C(C1CCCCC1)N2O)=CC2=O	DMSO : 100 mg/mL (482.46 mM; Need ultrasonic)	DMSO Solution
Miglitol	72432-03-2	207.22	Others	Free Base	Miglitol is an oral anti-diabetic drug that acts by inhibiting the ability of the patient to breakdown complex carbohydrates into glucose._x000D_ Target: Others_x000D_ Miglitol is an oral anti-diabetic drug that acts by inhibiting the ability of the patient to breakdown complex carbohydrates into glucose. It is primarily used in diabetes mellitus type 2 for establishing greater glycemic control b…	O[C@@H]1[C@@H](CO)N(CCO)C[C@H](O)[C@H]1O	H2O : ≥ 200 mg/mL (965.16 mM)	DMSO Solution
Lafutidine	118288-08-7	431.55	Histamine Receptor	Free Base	Lafutidine, a newly developed histamine H(2)-receptor antagonist, inhibits gastric acid secretion._x000D_ Target: histamine H(2)-receptor_x000D_ Lafutidine, a newly developed histamine H(2)-receptor antagonist, inhibits gastric acid secretion.It is currently marketed in Japan (Stogar) China (Lemeiting) and India (Lafaxid). It not only suppresses gastric acid secretion, but also has cytoprotective…	O=C(NC/C=C\COC1=NC=CC(CN2CCCCC2)=C1)CS(CC3=CC=CO3)=O	DMSO : ≥ 50 mg/mL (115.86 mM)	DMSO Solution
Halobetasol (propionate)	66852-54-8	484.96	Others	Free Base	Halobetasol propionate is a synthetic corticosteroid for topical dermatological use; exhibits anti-inflammatory, antipruritic, and vasoconstrictive properties.	C[C@@]12[C@](C(CCl)=O)(OC(CC)=O)[C@@H](C)C[C@@]1([H])[C@]3([H])C[C@H](F)C4=CC(C=C[C@]4(C)[C@@]3(F)[C@@H](O)C2)=O	DMSO : ≥ 35 mg/mL (72.17 mM)	DMSO Solution
Sorafenib (Tosylate)	475207-59-1	637.03	Apoptosis; Autophagy; Ferroptosis; FLT3; Raf; VEGFR	Tosylate	Sorafenib Tosylate (Bay 43-9006 Tosylate) is a potent multikinase inhibitor, with IC50s of 6 nM, 20 nM, and 22 nM for Raf-1, B-Raf, and VEGFR-3, respectively.	O=S(C1=CC=C(C=C1)C)(O)=O.O=C(NC2=CC=C(C(C(F)(F)F)=C2)Cl)NC3=CC=C(OC4=CC(C(NC)=O)=NC=C4)C=C3	H2O : < 0.1 mg/mL (insoluble); DMSO : ≥ 31 mg/mL (48.66 mM)	DMSO Solution
Temsirolimus	162635-04-3	1030.29	Apoptosis; Autophagy; mTOR	Free Base	Temsirolimus is an inhibitor of mTOR with an IC50 of 1.76 μM.	O=C([C@@]1(O)[C@@H](CC[C@@H](C[C@@H](/C(C)=C/C=C/C=C/[C@H](C[C@@H](C)C([C@@H]([C@@H](/C(C)=C/[C@H]2C)O)OC)=O)C)OC)O1)C)C(N3CCCC[C@H]3C(O[C@@H](CC2=O)[C@@H](C[C@H]4C[C@H]([C@H](OC(C(C)(CO)CO)=O)CC4)OC)C)=O)=O	H2O : < 0.1 mg/mL (insoluble); DMSO : ≥ 30 mg/mL (29.12 mM)	DMSO Solution
Proxyphylline	603-00-9	238.24	Adenosine Receptor	Free Base	Proxyphylline is a methylxanthine derivative clinical used as cardiac stimulant, vasodilator and bronchodilator.	O=C(N1C)N(C)C2=C(N(CC(O)C)C=N2)C1=O	10 mM in DMSO	DMSO Solution
Flurbiprofen	5104-49-4	244.26	Apoptosis; PGE synthase	Free Acid	Flurbiprofen is a nonsteroidal anti-inflammatory agent (NSAIA) with antipyretic and analgesic activity._x000D_ Target: PGE synthase_x000D_ Flurbiprofen, a propionic acid derivative, is a nonsteroidal anti-inflammatory agent (NSAIA) with antipyretic and analgesic activity. Oral formulations of flurbiprofen may be used for the symptomatic treatment of rheumatoid arthritis, osteoarthritis and anklyl…	FC1=C(C2=CC=CC=C2)C=CC(C(C)C(O)=O)=C1	DMSO : ≥ 100 mg/mL (409.40 mM)	DMSO Solution
Dabrafenib	1195765-45-7	519.56	Raf	Free Base	Dabrafenib is an ATP-competitive inhibitor of Raf with IC50s of 5 nM and 0.6 nM for C-Raf and B-RafV600E, respectively.	CC(C)(C)C1=NC(C2=C(F)C(NS(C3=C(F)C=CC=C3F)(=O)=O)=CC=C2)=C(C4=CC=NC(N)=N4)S1	DMSO : ≥ 33 mg/mL (63.52 mM)	DMSO Solution
Etamivan	304-84-7	223.27	Others	Free Base	Etamivan is a respiratory stimulant drug, mainly used in the treatment of barbiturate overdose and chronic obstructive pulmonary disease.	O=C(N(CC)CC)C1=CC=C(O)C(OC)=C1	DMSO : ≥ 36 mg/mL (161.24 mM)	DMSO Solution
Simeprevir	923604-59-5	749.94	HCV; HCV Protease	Free Base	Simeprevir (TMC435) is an oral and potent HCV NS3/4A protease inhibitor with a Ki of 0.36 nM, and inhibits HCV replication with an EC50 of 7.8 nM[1].	COC1=C(C)C2=C(C(O[C@H]3C[C@@H](C(N(C)CCCC/C=C\[C@H](C4)[C@]4(C(NS(=O)(C5CC5)=O)=O)N6)=O)[C@H](C6=O)C3)=CC(C7=NC(C(C)C)=CS7)=N2)C=C1	DMSO : 14.29 mg/mL (19.05 mM; Need ultrasonic)	DMSO Solution
Mezlocillin (sodium)	42057-22-7	561.56	Bacterial	Sodium	Mezlocillin sodium is a broad-spectrum penicillin antibiotic. It is active against both Gram-negative and some Gram-positive bacteria._x000D_ Target: Antibacterial_x000D_ Mezlocillin sodium is penicillin antibiotic, prescribed for certain types of bacterial infections.	O=C([C@@H](C(C)(C)S[C@]1([H])[C@@H]2NC([C@H](NC(N3CCN(S(=O)(C)=O)C3=O)=O)C4=CC=CC=C4)=O)N1C2=O)[O-].[Na+]	DMSO : ≥ 31 mg/mL (55.20 mM)	DMSO Solution
Alvimopan (monohydrate)	1383577-62-5	442.55	Opioid Receptor	Free Acid	Alvimopan monohydrate (ADL 8-2698 monohydrate) is a peripherally acting mu-opioid receptor (PAM-OR, IC50= 1.7 nM) antagonist for accelerating gastrointestinal recovery after surgery.	OC1=CC=CC([C@@]2(C)[C@@H](C)CN(C[C@H](CC3=CC=CC=C3)C(NCC(O)=O)=O)CC2)=C1.O	10 mM in DMSO	DMSO Solution
Temozolomide	85622-93-1	194.15	Apoptosis; Autophagy; DNA Alkylator/Crosslinker	Free Base	Temozolomide (NSC 362856; CCRG 81045) is an oral DNA alkylating agent used to treat some brain cancers.	O=C(C1=C(N2C=N1)N=NN(C)C2=O)N	H2O : 2.86 mg/mL (14.73 mM; Need ultrasonic); DMSO : 20.83 mg/mL (107.29 mM; Need ultrasonic)	DMSO Solution
Dabigatran etexilate (mesylate)	872728-81-9	723.84	Thrombin	Mesylate	Dabigatran etexilate mesylate (BIBR 1048MS) is the orally active prodrug of dabigatran. Dabigatran is a reversible and selective, direct thrombin inhibitor (DTI) with Ki value of 4.5 nM._x000D_ IC50 Value: 4.5 nM (Ki); 10 nM(Thrombin-induced platelet aggregation) [1]_x000D_ in vitro: Dabigatran selectively and reversibly inhibited human thrombin(Ki: 4.5 nM) as well as thrombin-induced platelet ag…	O=C(N(C1=NC=CC=C1)CCC(OCC)=O)C2=CC=C3C(N=C(N3C)CNC4=CC=C(C(NC(OCCCCCC)=O)=N)C=C4)=C2.CS(=O)(O)=O	DMSO : 50 mg/mL (69.08 mM; Need ultrasonic)	DMSO Solution
Oxybutynin (chloride)	1508-65-2	393.95	mAChR; Potassium Channel	Hydrochloride	Oxybutynin chloride is an anticholinergic agent, which inhibits vascular Kv channels in a concentration-dependent manner, with an IC50 of 11.51 μM[1].	O=C(C(O)(C1=CC=CC=C1)C2CCCCC2)OCC#CCN(CC)CC.[H]Cl	H2O : 33.33 mg/mL (84.60 mM; Need ultrasonic); DMSO : ≥ 100 mg/mL (253.84 mM)	DMSO Solution
Rifabutin	72559-06-9	847.00	Bacterial	Free Base	Rifabutin (Ansamycin) is a semisynthetic ansamycin antibiotic with potent antimycobacterial properties. Rifabutin inhibits DNA-dependent RNA polymerase.	C[C@@]1(O2)O/C=C/[C@@H]([C@H]([C@H]([C@H](C)[C@H](O)[C@H](C)[C@H]([C@H](/C=C/C=C(C(NC(C3=O)=C4NC5(CCN(CC(C)C)CC5)N=C4C6=C3C(O)=C(C)C2=C6C1=O)=O)\C)C)O)OC(C)=O)C)OC	DMSO : ≥ 100 mg/mL (118.06 mM)	DMSO Solution
Prazosin (hydrochloride)	19237-84-4	419.86	Adrenergic Receptor; Autophagy	Hydrochloride	Prazosin hydrochloride is an alpha-adrenergic blocker and is a sympatholytic drug used to treat high blood pressure and anxiety, PTSD, and panic disorder._x000D_ Target: Adrenergic Receptor_x000D_ Prazosin hydrochloride, is a sympatholytic drug used to treat high blood pressure and anxiety, PTSD, andpanic disorder. It is an alpha-adrenergic blocker that is specific for the alpha-1 receptors. _x00…	O=C(N1CCN(C2=NC(N)=C3C=C(OC)C(OC)=CC3=N2)CC1)C4=CC=CO4.Cl	H2O : 1 mg/mL (2.38 mM; Need ultrasonic); DMSO : 25 mg/mL (59.54 mM; Need ultrasonic)	DMSO Solution
Spectinomycin (dihydrochloride pentahydrate)	22189-32-8	495.35	Bacterial	Hydrochloride	Spectinomycin dihydrochloride pentahydrate is a broad-spectrum aminocyclitol antibiotic that inhibits the growth of a variety of gram-positive and gram-negative organisms.	O=C1C[C@@H](C)O[C@@]2([H])O[C@@]3([H])[C@]([C@@H](NC)[C@@H](O)[C@@H](NC)[C@@H]3O)([H])O[C@]21O.[H]Cl.[H]Cl.[5H2O]	H2O : ≥ 6.6 mg/mL (13.32 mM)	DMSO Solution
Fludarabine (phosphate)	75607-67-9	365.21	Apoptosis; Nucleoside Antimetabolite/Analog	Free Acid	Fludarabine (phosphate) is an analogue of adenosine and deoxyadenosine, which is able to compete with dATP for incorporation into DNA and inhibit DNA synthesis.	NC1=C2C(N([C@H]3[C@@H](O)[C@H](O)[C@@H](COP(O)(O)=O)O3)C=N2)=NC(F)=N1	DMSO : ≥ 100 mg/mL (273.82 mM); H2O : 5 mg/mL (13.69 mM; Need ultrasonic)	DMSO Solution
Cefoselis (sulfate)	122841-12-7	620.64	Bacterial	Sulfate	Cefoselis sulfate is a widely used beta-lactam antibiotic._x000D_ Target: Antibacterial_x000D_ Cefoselis sulfate, a new parenteral cephalosporin, was active against clinical isolates of both gram-positive and gram-negative aerobic bacteria. _x000D_ The activity of Cefoselis (sulfate) was similar to that of cefpirome and cefepime and generally superior to that of ceftazidime. Cefoselis sulfate sho…	O=C(C(N12)=C(CN3N(CCO)C(C=C3)=N)CS[C@]2([H])[C@H](NC(/C(C4=CSC(N)=N4)=N\OC)=O)C1=O)O.O=S(O)(O)=O	DMSO : ≥ 6.4 mg/mL (10.31 mM)	DMSO Solution
Efonidipine (hydrochloride monoethanolate)	111011-76-8	714.18	Calcium Channel	Hydrochloride	Efonidipine hydrochloride monoethanolate (NZ-105 hydrochloride monoethanolate) is a dual T-type and L-type calcium channel blocker (CCB)._x000D_ IC50 value: _x000D_ Target: calcium channel blocker_x000D_ in vitro: Efonidipine and nifedipine, but not other examined CCBs, also increased the N(6), 2'-O-dibutyryladenosine 3',5'-cyclic monophosphate (dbcAMP)-induced StAR mRNA, which reflects the actio…	CC1=C(P2(OCC(C)(C)CO2)=O)C(C3=CC([N+]([O-])=O)=CC=C3)C(C(OCCN(C4=CC=CC=C4)CC5=CC=CC=C5)=O)=C(C)N1.[H]Cl.CCO	DMSO : 25 mg/mL (35.01 mM; Need ultrasonic); H2O : < 0.1 mg/mL (insoluble)	DMSO Solution
Atracurium (besylate)	64228-81-5	1243.48	nAChR	Benzenesulfonate	Atracurium Besylate is a neuromuscular blocking agent with ED95 of 0.2 mg/kg. _x000D_ Target: nAChR_x000D_ Atracurium besylate is a neuromuscular-blocking drug or skeletal muscle relaxant in the category of non-depolarizing neuromuscular-blocking drugs, used adjunctively in anesthesia to facilitate endotracheal intubation and to provide skeletal muscle relaxation during surgery or mechanical vent…	O=S(C1=CC=CC=C1)([O-])=O.O=C(OCCCCCOC(CC[N+]2(C)C(CC3=CC=C(OC)C(OC)=C3)C4=C(C=C(OC)C(OC)=C4)CC2)=O)CC[N+]5(C)C(CC6=CC=C(OC)C(OC)=C6)C7=C(C=C(OC)C(OC)=C7)CC5.O=S(C8=CC=CC=C8)([O-])=O	DMSO : 50 mg/mL (40.21 mM; Need ultrasonic)	DMSO Solution
Sulpiride	15676-16-1	341.43	Dopamine Receptor	Free Base	Sulpiride is a D2 receptor a antagonist, an atypical antipsychotic drug of the benzamide class, used mainly in the treatment of psychosis associated with schizophrenia and major depressive disorder, and sometimes used in low dosage to treat anxiety and mild depression.	O=C(NCC1N(CC)CCC1)C2=CC(S(=O)(N)=O)=CC=C2OC	DMSO : ≥ 33 mg/mL (96.65 mM)	DMSO Solution
Chlorquinaldol	72-80-0	228.07	Bacterial; Fungal	Free Base	Chlorquinaldol is a mono-hydroxyquinoline, is an antifungal and antibacterial, used for topical treatment of skin conditions and vaginal infections.	OC1=C2N=C(C)C=CC2=C(Cl)C=C1Cl	DMSO : 50 mg/mL (219.23 mM; Need ultrasonic); H2O : < 0.1 mg/mL (insoluble)	DMSO Solution
Imatinib (Mesylate)	220127-57-1	589.71	Autophagy; Bcr-Abl; c-Kit; PDGFR	Mesylate	Imatinib Mesylate (STI571 Mesylate) is a tyrosine kinases inhibitor that inhibits c-Kit, Bcr-Abl, and PDGFR (IC50=100 nM) tyrosine kinases.	O=S(O)(C)=O.O=C(NC1=CC=C(C(NC2=NC=CC(C3=CC=CN=C3)=N2)=C1)C)C4=CC=C(CN5CCN(CC5)C)C=C4	DMSO : ≥ 49 mg/mL (83.09 mM); H2O : ≥ 50 mg/mL (84.79 mM)	DMSO Solution
Diloxanide furoate	3736-81-0	328.15	Parasite	Free Base	Diloxanide furoate is a luminal amebicide used in the treatment of Amebiasis, is considered the luminal agent of choice for mild intestinal amebiasis or asymptomatic cyst carriers.	O=C(C1=CC=CO1)OC2=CC=C(N(C(C(Cl)Cl)=O)C)C=C2	H2O : < 0.1 mg/mL (insoluble); Ethanol : 20 mg/mL (60.95 mM; Need ultrasonic); DMSO : ≥ 50 mg/mL (152.37 mM)	DMSO Solution
Tolvaptan	150683-30-0	448.94	Autophagy; Vasopressin Receptor	Free Base	Tolvaptan is a selective, competitive arginine vasopressin receptor 2 antagonist with an IC50 of 1.28μM for the inhibition of AVP-induced platelet aggregation._x000D_ IC50 value: 1.28 uM (inhibition of AVP-induced platelet aggregation)_x000D_ Target: vasopressin receptor 2_x000D_ Tolvaptan (OPC-41061) is a selective, competitive arginine vasopressin receptor 2 antagonist with an IC50 of 1.28μM fo…	O=C(C1=CC=CC=C1C)NC2=CC=C(C(C)=C2)C(N3CCCC(C4=CC(Cl)=CC=C43)O)=O	DMSO : ≥ 100 mg/mL (222.75 mM); H2O : < 0.1 mg/mL (insoluble)	DMSO Solution
Sulfamethizole	144-82-1	270.33	Bacterial	Free Base	Sulfamethizole is a sulfathiazole antibacterial agent._x000D_ Target: Antibacterial_x000D_ Sulfamethizole is a sulfathiazole antibacterial agent. Sulfamethizole is a competitive inhibitor of bacterial para-aminobenzoic acid (PABA), a substrate of the enzyme dihydropteroate synthetase. The inhibited reaction is necessary in these organisms for the synthesis of folic acid. Sulfamethizole, an inhibi…	O=S(C1=CC=C(N)C=C1)(NC2=NN=C(C)S2)=O	DMSO : ≥ 100 mg/mL (369.92 mM); H2O : < 0.1 mg/mL (insoluble)	DMSO Solution
Silibinin	22888-70-6	482.44	Autophagy; Reactive Oxygen Species	Free Base	Silibinin (Silybin), an effective anti-cancer and chemopreventive agent, has been shown to exert multiple effects on cancer cells, including inhibition of both cell proliferation and migration.	O=C1[C@H](O)[C@@H](C2=CC=C(O[C@H](CO)[C@@H](C3=CC=C(O)C(OC)=C3)O4)C4=C2)OC5=CC(O)=CC(O)=C15	DMSO : ≥ 100 mg/mL (207.28 mM)	DMSO Solution
Etofylline	519-37-9	224.22	Others	Free Base	Etofylline is a vasodilator.	O=C(N1C)N(C)C2=C(N(CCO)C=N2)C1=O	DMSO : ≥ 100 mg/mL (445.99 mM)	DMSO Solution
Clomiphene (citrate)	50-41-9	598.08	Estrogen Receptor/ERR	Citrate	Clomiphene citrate (Clomifene citrate) is a selective estrogen receptor modulator._x000D_ Target: Estrogen Receptor/ERR_x000D_ Clomifene citrate (CC) acted as an estrogen antagonist regardless of the concentration of E2 added together. In conclusion, CC acts as an estrogen agonist/antagonist via ER alpha in a coexisting estrogen concentration-dependent way whereas it acts as an estrogen antagonis…	Cl/C(C1=CC=CC=C1)=C(C2=CC=CC=C2)/C3=CC=C(OCCN(CC)CC)C=C3.OC(CC(O)=O)(C(O)=O)CC(O)=O	H2O : 1 mg/mL (1.67 mM; Need ultrasonic); DMSO : ≥ 50 mg/mL (83.60 mM)	DMSO Solution
Moxonidine	75438-57-2	241.68	Imidazoline Receptor	Free Base	Moxonidine(BDF5895) is a selective agonist at the imidazoline receptor subtype 1, used as antihypertensive agent._x000D_ Target: I1-R_x000D_ Moxonidine is a centrally acting antihypertensive agent. Mixed Nischarin (I1 imidazoline receptor) and α2-AR (adrenergic) agonist; displays 40-fold higher affinity for I1 receptors versus α2-adrenoceptors. Moxonidine reduced stimulated NE overflow (log EC50:…	CC1=NC(OC)=C(NC2=NCCN2)C(Cl)=N1	DMSO : 20 mg/mL (82.75 mM; Need ultrasonic)	DMSO Solution
Butamben	94-25-7	193.24	Potassium Channel	Free Base	Butamben is a long-duration local anesthetic used for the treatment of chronic pain.	O=C(OCCCC)C1=CC=C(N)C=C1	DMSO : ≥ 100 mg/mL (517.49 mM); H2O : < 0.1 mg/mL (insoluble)	DMSO Solution
Cevimeline (hydrochloride hemihydrate)	153504-70-2	244.78	mAChR	Hydrochloride	Cevimeline hydrochloride hemihydrate (SNI-2011), a potent muscarinic receptor agonist, is a candidate therapeutic drug for xerostomia in Sjogren's syndrome. _x000D_ IC50 value:_x000D_ Target: mAChR_x000D_ The general pharmacol. properties of this drug on the gastrointestinal, urinary, and reproductive systems and other tissues were investigated in mice, rats, guinea pigs, rabbits, and dogs. The i…	C[C@H]1SC[C@@]2(CN3CCC2CC3)O1.[H]Cl.[Relative Stereochemistry].[0.5 H2O]	H2O : ≥ 50 mg/mL (204.27 mM)	DMSO Solution
Clarithromycin	81103-11-9	747.95	Autophagy; Bacterial; Cytochrome P450	Free Base	Clarithromycin is a macrolide antibiotic and a CYP3A4 inhibitor._x000D_ Target: Antibacterial; CYP3A4_x000D_ Clarithromycin is a macrolide antibiotic used to treat pharyngitis, tonsillitis, acute maxillary sinusitis, acute bacterial exacerbation of chronic bronchitis, pneumonia (especially atypical pneumonias associated with Chlamydophila pneumoniae), skin and skin structure infections. Clarithro…	C[C@@](OC)(C[C@H](C([C@@H]1C)=O)C)[C@@H]([C@H]([C@@H]([C@H](C(O[C@H](CC)[C@@](C)(O)[C@@H]1O)=O)C)O[C@@](O[C@@H](C)[C@@H]2O)([H])C[C@@]2(C)OC)C)O[C@@](O[C@H](C)C[C@@H]3N(C)C)([H])[C@@H]3O	DMSO : 33.33 mg/mL (44.56 mM; Need ultrasonic); H2O : < 0.1 mg/mL (insoluble)	DMSO Solution
Azilsartan	147403-03-0	456.45	Angiotensin Receptor	Free Acid	Azilsartan(TAK-536) is a specific and potent angiotensin II type 1 receptor antagonist with IC50 of 2.6 nM._x000D_ IC50 Value: 2.6 nM [1]_x000D_ Target: AT1 receptor_x000D_ in vitro: Azilsartan inhibited the specific binding of 125I-Sar1-Ile8-AII to human angiotensin type 1 receptors with an IC50 of 2.6 nM. The inhibitory effect of AZL persisted after washout of the free compound (IC(50) value of…	O=C(C1=C2C(N=C(OCC)N2CC3=CC=C(C4=CC=CC=C4C(N5)=NOC5=O)C=C3)=CC=C1)O	DMSO : 25 mg/mL (54.77 mM; Need ultrasonic); H2O : < 0.1 mg/mL (insoluble)	DMSO Solution
Baricitinib	1187594-09-7	371.42	JAK	Free Base	Baricitinib (LY3009104; INCB028050) is a selective and orally bioavailable JAK1 and JAK2 inhibitor with IC50s of 5.9 nM and 5.7 nM, respectively.	N#CCC1(N2N=CC(C3=C4C(NC=C4)=NC=N3)=C2)CN(S(=O)(CC)=O)C1	DMSO : 25 mg/mL (67.31 mM; Need ultrasonic and warming)	DMSO Solution
Fudosteine	13189-98-5	179.24	Others	Free Acid	Fudosteine is a novel mucoactive agent and a MUC5AC mucin hypersecretion inhibitor._x000D_ Target: Others_x000D_ Fudosteine is a cysteine derivative that is used as an expectorant in chronic bronchial inflammatory disorders. The administration of fudosteine during the challenge with ovalbumin prevented the development of airway hyperresponsiveness and accumulation of lymphocytes in the airways. E…	N[C@@H](CSCCCO)C(O)=O	H2O : ≥ 100 mg/mL (557.91 mM)	DMSO Solution
Rifaximin	80621-81-4	785.88	Bacterial	Free Base	Rifaximin(Xifaxan) is an orally administered, semi-synthetic, nonsystemic antibiotic derived from rifamycin SV with antibacterial activity._x000D_ IC50 Value:_x000D_ Target: RNA polymerase; antibacterial_x000D_ Rifaximin is a semisynthetic, rifamycin-based non-systemic antibiotic, meaning that very little of the drug will pass the gastrointestinal wall into the circulation as is common for other …	O=C1C2=C(O[C@@]1(O/C=C/[C@@H]([C@H]([C@H]([C@@H]([C@@H]([C@@H]([C@@H](O)[C@@H](C)/C=C/C=C(C)\C3=O)C)O)C)OC(C)=O)C)OC)C)C(C)=C(O)C4=C2C5=C(C(N3)=C4O)N6C(C=C(C)C=C6)=N5	DMSO : ≥ 50 mg/mL (63.62 mM); H2O : < 0.1 mg/mL (insoluble)	DMSO Solution
Trihexyphenidyl (hydrochloride)	52-49-3	337.93	mAChR	Hydrochloride	Trihexyphenidyl hydrochloride is an antiparkinsonian agent of the antimuscarinic class, binds to the M1 muscarinic receptor.	OC(C1=CC=CC=C1)(C2CCCCC2)CCN3CCCCC3.[H]Cl	DMSO : 11.66 mg/mL (34.50 mM; Need ultrasonic and warming)	DMSO Solution
Aliskiren (hemifumarate)	173334-58-2	1219.59	Autophagy; Renin	Fumarate	Aliskiren hemifumarate(CGP 60536 hemifumarate) is a direct renin inhibitor with IC50 of 1.5 nM._x000D_ IC50 value: 1.5 nM [1]_x000D_ Target: renin_x000D_ in vitro: Aliskiren hemifumarate appears to bind to both the hydrophobic S1/S3-binding pocket and to a large, distinct subpocket that extends from the S3-binding site towards the hydrophobic core of renin. Oral bioavailability of Aliskiren hemif…	O=C(O)/C=C/C(O)=O.O=C(NCC(C)(C(N)=O)C)[C@@H](C[C@@H]([C@H](C[C@@H](C(C)C)CC1=CC=C(OC)C(OCCCOC)=C1)N)O)C(C)C.O=C(NCC(C)(C(N)=O)C)[C@H](C(C)C)C[C@H](O)[C@@H](N)C[C@@H](C(C)C)CC2=CC=C(OC)C(OCCCOC)=C2	H2O : ≥ 50 mg/mL (41.00 mM)	DMSO Solution
Phenazopyridine (hydrochloride)	136-40-3	249.70	Others	Hydrochloride	Phenazopyridine hydrochloride is a chemical, which has a local analgesic effect, often used to alleviate the pain, irritation, discomfort, or urgency caused by urinary tract infections, surgery, or injury to the urinary tract.	NC1=NC(N)=CC=C1/N=N/C2=CC=CC=C2.[H]Cl	DMSO : 8.75 mg/mL (35.04 mM; Need ultrasonic and warming)	DMSO Solution
Dapagliflozin ((2S)-1,2-propanediol, hydrate)	960404-48-2	502.98	SGLT	Free Base	Dapagliflozin ((2S)-1,2-propanediol, hydrate) is the S-enantiomer of Dapagliflozin 1,2-propanediol, hydrate. _x000D_ Dapagliflozin ((2S)-1,2-propanediol, hydrate), a new type of drug used to treat diabetes mellitus (DM), is a competitive sodium/glucose cotransporter 2 (SGLT2) inhibitor, which results in excretion of glucose into the urine[1]._x000D_ Dapagliflozin ((2S)-1,2-propanediol, hydrate) i…	O[C@H]1[C@H](C2=CC(CC3=CC=C(OCC)C=C3)=C(Cl)C=C2)O[C@H](CO)[C@@H](O)[C@@H]1O.C[C@H](O)CO.O	DMSO : ≥ 100 mg/mL (198.82 mM)	DMSO Solution
Vemurafenib	918504-65-1	489.92	Autophagy; Raf	Free Base	Vemurafenib (PLX4032; RG7204) is a first-in-class, selective, potent inhibitor of B-RAF kinase, with IC50s of 31 and 48 nM for RAFV600E and c-RAF-1, respectively.	FC1=CC=C(C(F)=C1C(C2=CNC3=NC=C(C=C32)C4=CC=C(C=C4)Cl)=O)NS(CCC)(=O)=O	DMSO : 6.2 mg/mL (12.66 mM; Need ultrasonic and warming); H2O : < 0.1 mg/mL (insoluble)	DMSO Solution
Primidone	125-33-7	218.25	GABA Receptor	Free Base	Primidone is an anticonvulsant of the pyrimidinedione class._x000D_ Target: GABA Receptor_x000D_ Primidone is an anticonvulsant of the pyrimidinedione class, the active metabolites of which, phenobarbital (minor) and phenylethylmalonamide (PEMA) (major), are also anticonvulsants. It is believed to work via interactions with voltage-gated sodium channels which inhibit high-frequency repetitive fir…	O=C(C1(CC)C2=CC=CC=C2)NCNC1=O	DMSO : 50 mg/mL (229.10 mM; Need ultrasonic); H2O : < 0.1 mg/mL (insoluble)	DMSO Solution
Betamethasone	378-44-9	392.46	Glucocorticoid Receptor	Free Base	Betamethasone is a glucocorticoid steroid with anti-inflammatory and immunosuppressive properties._x000D_ Target: Glucocorticoid Receptor_x000D_ Betamethasone is a potent glucocorticoid steroid with anti-inflammatory and immunosuppressive properties. Unlike other drugs with these effects, betamethasone does not cause water retention. The median (range) IC50 value for betamethasone butyrate propio…	C[C@@]12[C@](C[C@H](C)[C@]2(O)C(CO)=O)([H])[C@]3([H])CCC4=CC(C=C[C@]4(C)[C@@]3(F)[C@@H](O)C1)=O	DMSO : ≥ 50 mg/mL (127.40 mM)	DMSO Solution
Tenofovir (Disoproxil Fumarate)	202138-50-9	635.51	HBV; HIV; Reverse Transcriptase	Fumarate	Tenofovir Disoproxil Fumarate is a nucleotide reverse transcriptase inhibitor used to treat HIV and chronic Hepatitis B.	O=C(OC(C)C)OCOP(OCOC(OC(C)C)=O)(CO[C@H](C)CN1C=NC2=C(N)N=CN=C12)=O.O=C(O)/C=C/C(O)=O	DMSO : ≥ 50 mg/mL (78.68 mM); H2O : 16.67 mg/mL (26.23 mM; Need ultrasonic and warming)	DMSO Solution
Pioglitazone (hydrochloride)	112529-15-4	392.90	Ferroptosis; PPAR	Hydrochloride	Pioglitazone hydrochloride is a potent and selective PPARγ agonist with EC50s of 0.93 and 0.99 μM for human and mouse PPARγ, respectively.	CCC1=CN=C(CCOC2=CC=C(CC3C(NC(S3)=O)=O)C=C2)C=C1.Cl	DMSO : 100 mg/mL (254.52 mM; Need ultrasonic)	DMSO Solution
Mosapride (citrate)	112885-42-4	614.02	5-HT Receptor	Citrate	Mosapride citrate is a gastroprokinetic agent that acts as a selective 5HT4 agonist._x000D_ Target: 5HT4 _x000D_ Mosapride is a gastroprokinetic agent that acts as a selective 5HT4 agonist. The major active metabolite of mosapride, known as M1, additionally acts as a 5HT3 antagonist, which accelerates gastric emptying throughout the whole of the gastrointestinal tract in humans, and is used for t…	O=C(NCC1CN(CC2=CC=C(F)C=C2)CCO1)C3=CC(Cl)=C(N)C=C3OCC.O=C(CC(C(O)=O)(O)CC(O)=O)O	DMSO : 100 mg/mL (162.86 mM; Need ultrasonic)	DMSO Solution
Dimesna	16208-51-8	326.34	Others	Sodium	Dimesna is an protective agent used to decrease urotoxicity._x000D_ IC50 value:_x000D_ Target:_x000D_ in vitro: Dimesna modulates paclitaxel-induced hyperpolymerization of MTP in a dose-dependent manner, and mesna, an in vivo metabolite of Dimesna, protects against time-dependent cisplatin-induced inactivation of MTP. [1] Dimesna -mediated prevention or mitigation of cisplatin-induced nephrotoxic…	O=S(CCSSCCS(=O)([O-])=O)([O-])=O.[Na+].[Na+]	DMSO : 68 mg/mL (208.37 mM; Need ultrasonic and warming)	DMSO Solution
Lomitapide	182431-12-5	693.72	Others	Free Base	Lomitapide (AEGR-733; BMS-201038) is a potent inhibitor of microsomal triglyceride-transfer protein (MTP) with an IC50 of 8 nM in vitro.	O=C(C1(CCCCN2CCC(NC(C3=CC=CC=C3C4=CC=C(C(F)(F)F)C=C4)=O)CC2)C5=C(C6=C1C=CC=C6)C=CC=C5)NCC(F)(F)F	DMSO : ≥ 100 mg/mL (144.15 mM); H2O : < 0.1 mg/mL (insoluble)	DMSO Solution
Ibuprofen	15687-27-1	206.28	COX	Free Acid	Ibuprofen is an anti-inflammatory inhibitor targeting COX-1 and COX-2 with IC50s of 13 μM and 370 μM, respectively.	OC(C(C1=CC=C(CC(C)C)C=C1)C)=O	H2O : < 0.1 mg/mL (insoluble); DMSO : ≥ 100 mg/mL (484.78 mM)	DMSO Solution
Darifenacin (hydrobromide)	133099-07-7	507.46	mAChR	Hydrobromide	Darifenacin hydrobromide (UK-88525 hydrobromide) is a selective M3 muscarinic receptor antagonist with pKi of 8.9._x000D_ IC50 value: 8.9 (pKi) [1]_x000D_ Target: M3 receptor_x000D_ in vitro: Darifenacin exerts non-parallel rightward displacement of the agonist curve and also significant depression of the maximum response (+)-cis-Dioxolane produced concentration-dependent contraction of the isola…	O=C(C(C1=CC=CC=C1)([C@@H]2CCN(CCC3=CC4=C(OCC4)C=C3)C2)C5=CC=CC=C5)N.Br	DMSO : 33.33 mg/mL (65.68 mM; Need ultrasonic); H2O : < 0.1 mg/mL (insoluble)	DMSO Solution
Ketotifen (fumarate)	34580-14-8	425.50	Histamine Receptor	Fumarate	Ketotifen (fumarate) is a second-generation noncompetitive H1-antihistamine and mast cell stabilizer, which is used to prevent asthma attacks._x000D_ Target: Histamine Receptor _x000D_ Ketotifen is a second-generation noncompetitive H1-antihistamine and mast cell stabilizer. It is most commonly sold as a salt of fumaric acid,ketotifen fumarate, and is available in two forms. In its ophthalmic for…	O=C(C1=C/2C=CS1)CC3=CC=CC=C3C2=C4CCN(C)CC/4.O=C(O)/C=C/C(O)=O	DMSO : ≥ 36 mg/mL (84.61 mM)	DMSO Solution
Anethole (trithione)	532-11-6	240.36	Others	Free Base	Anethole trithione is a drug used in the treatment of dry mouth， being studied in the treatment of cancer.	S=C1SSC(C2=CC=C(OC)C=C2)=C1	DMSO : ≥ 43 mg/mL (178.90 mM)	DMSO Solution
Camostat (mesylate)	59721-29-8	494.52	Others	Mesylate	Camostat Mesylate(FOY305; FOY-S980) is a trypsin-like protease inhibitor_x000D_ Target: Trypsin-like protease_x000D_ Camostat mesilate (500 mM) inhibits generation of TGF-beta by suppressing plasmin activity and reduces the activity of TGF-beta, which blocks in vitro activation of HSCs [1]. Camostat mesilate (20 mM) combined with insulin results a significant hypoglycemic effect following large i…	O=C(OCC(N(C)C)=O)CC1=CC=C(OC(C2=CC=C(NC(N)=N)C=C2)=O)C=C1.CS(=O)(O)=O	H2O : ≥ 50 mg/mL (101.11 mM)	DMSO Solution
Diphenmanil (methylsulfate)	62-97-5	389.51	mAChR	Methylsulfate	Diphemanil methylsulfate is a quaternary ammonium anticholinergic. It binds muscarinic acetycholine receptors and thereby decreases secretory excretion of stomach acids as well as saliva and sweat._x000D_ IC50 value: _x000D_ Target: mAChR_x000D_ Diphemanil Methylsulfate exerts its action by primarily binding the muscarinic M3 receptor. M3 receptors are located in the smooth muscles of the blood v…	[O-]S(=O)(OC)=O.C[N+]1(C)CC/C(CC1)=C(C2=CC=CC=C2)\C3=CC=CC=C3	: 16.67 mg/mL (42.80 mM; Need ultrasonic)	DMSO Solution
Minaprine (dihydrochloride)	25953-17-7	371.30	Monoamine Oxidase	Hydrochloride	Minaprine dihydrochloride is a reversible inhibitor of MAO-A; weakly inhibit acetylcholinesterase; an antidepressant for treatment of depression.	[H]Cl.CC1=CC(C2=CC=CC=C2)=NN=C1NCCN3CCOCC3.[H]Cl	DMSO : ≥ 100 mg/mL (269.32 mM)	DMSO Solution
Rupatadine (Fumarate)	182349-12-8	532.03	5-HT Receptor; Autophagy	Fumarate	Rupatadine Fumarate (UR-12592 Fumarate) is a potent dual PAF/H1 antagonist with Ki of 0.55/0.1 uM(rabbit platelet membranes/guinea pig cerebellum membranes)._x000D_ IC50 value:_x000D_ Target: PAF/H1 antagonist_x000D_ in vitro: Rupatadine competitively inhibited histamine-induced guinea pig ileum contraction (pA2 = 9.29 +/- 0.06) without affecting contraction induced by ACh, serotonin or leukotrie…	CC1=CN=CC(CN2CC/C(CC2)=C3C4=CC=C(Cl)C=C4CCC5=CC=CN=C5\3)=C1.O=C(O)/C=C/C(O)=O	DMSO : 30 mg/mL (56.39 mM; Need ultrasonic and warming)	DMSO Solution
Aclidinium (Bromide)	320345-99-1	564.55	mAChR	Bromide	Aclidinium Bromide(LAS 34273; LAS-W 330) is a long-acting, inhaled muscarinic antagonist as a maintenance treatment for chronic obstructive pulmonary disease (COPD). _x000D_ IC50 value:_x000D_ Target: M3 receptor_x000D_ Preclinically, aclidinium showed potent antagonism of human muscarinic receptors, with a long residence time at M3 receptors and a shorter residence time at M2 receptors, indicati…	O=C(O[C@H]1C[N+]2(CCCOC3=CC=CC=C3)CCC1CC2)C(C4=CC=CS4)(O)C5=CC=CS5.[Br-]	DMSO : 33.33 mg/mL (59.04 mM; Need ultrasonic)	DMSO Solution
Octinoxate	5466-77-3	290.40	Others	Free Base	Octinoxate is an organic compound that is an ingredient in some sunscreens and lip balms, primarily used is in sunscreens and other cosmetics to absorb UV-B rays from the sun, protecting the skin from damage. It is also used to reduce the appearance of scars.	O=C(OCC(CC)CCCC)/C=C/C1=CC=C(OC)C=C1	DMSO : < 1 mg/mL (insoluble or slightly soluble); H2O : < 0.1 mg/mL (insoluble)	DMSO Solution
Emeramide	351994-94-0	284.40	Reactive Oxygen Species	Free Base	Emeramide is a novel lipid-soluble, thiol-redox antioxidant and heavy metal chelator.	O=C(C1=CC=CC(C(NCCS)=O)=C1)NCCS	DMSO : 100 mg/mL (351.62 mM; Need ultrasonic and warming); H2O : < 0.1 mg/mL (insoluble)	DMSO Solution
Acetylcholine (chloride)	60-31-1	181.66	Autophagy; Calcium Channel; Endogenous Metabolite	Chloride	Acetylcholine chloride (ACh chloride) is a common neurotransmitter found in the central and peripheral nerve system.	O=C(OCC[N+](C)(C)C)C.[Cl-]	H2O : 500 mg/mL (2752.39 mM; Need ultrasonic); DMSO : ≥ 30 mg/mL (165.14 mM)	DMSO Solution
Afloqualone	56287-74-2	283.30	GABA Receptor	Free Base	Afloqualone is a agonist of GABA receptor ._x000D_ Target: GABA Receptor_x000D_ in vitro: Afloqualone is a quinazolinone family GABAergic drug._x000D_ Afloqualone is an analogue of methaqualone. It has sedative and muscle-relaxant effects, resulting from its agonist activity at the β subtype of the GABAa receptor._x000D_ in vivo: Afloqualone slightly increased the response during the alarm period…	O=C1N(C2=CC=CC=C2C)C(CF)=NC3=C1C=C(N)C=C3	DMSO : ≥ 33 mg/mL (116.48 mM)	DMSO Solution
Roxithromycin	80214-83-1	837.05	Bacterial	Free Base	Roxithromycin (RU-28965) is a semi-synthetic macrolide antibiotic.	C[C@H]([C@H]([C@](O)(C[C@H](/C1=N\OCOCCOC)C)C)O[C@@](O[C@H](C)C[C@@H]2N(C)C)([H])[C@@H]2O)[C@]([C@H](C(O[C@@H]([C@@](O)([C@H](O)[C@H]1C)C)CC)=O)C)([H])O[C@@](O[C@@H](C)[C@@H]3O)([H])C[C@@]3(C)OC	DMSO : ≥ 100 mg/mL (119.47 mM); H2O : < 0.1 mg/mL (insoluble)	DMSO Solution
Milrinone	78415-72-2	211.22	Phosphodiesterase (PDE)	Free Base	Milrinone is a PDE3 inhibitor, and also an inotrope and vasodilator.	CC(N1)=C(C2=CC=NC=C2)C=C(C#N)C1=O	DMSO : 50 mg/mL (236.72 mM; Need ultrasonic); H2O : < 0.1 mg/mL (insoluble)	DMSO Solution
Chromocarb	4940-39-0	190.15	Others	Free Acid	Chromocarb is a synthetic vasoprotectant.	O=C(C1=CC(C2=CC=CC=C2O1)=O)O	10 mM in DMSO	DMSO Solution
Taurochenodeoxycholic acid	516-35-8	499.70	Apoptosis; Caspase; Endogenous Metabolite; TNF Receptor	Free Acid	Taurochenodeoxycholic acid is one of the main bioactive substances of animals' bile acid.	C[C@@]1([C@@]2([H])[C@H](C)CCC(NCCS(=O)(O)=O)=O)[C@](CC2)([H])[C@@]([C@@H](C[C@]3([H])C[C@H](O)CC4)O)([H])[C@]([C@]34C)([H])CC1	DMSO : ≥ 25 mg/mL (50.03 mM)	DMSO Solution
Deferiprone	30652-11-0	139.15	Ferroptosis; HCV	Free Base	Deferiprone is the only orally active iron-chelating drug to be used therapeutically in conditions of transfusional iron overload. _x000D_ Target：_x000D_ Deferiprone is an orphan drug designed and developed primarily by academic initiatives for the treatment of iron overload in thalassaemia. Deferiprone has been used in several other iron or other metal imbalance conditions and has prospects of w…	O=C1C(O)=C(C)N(C)C=C1	DMSO : 7.14 mg/mL (51.31 mM; Need ultrasonic)	DMSO Solution
Berberine (chloride hydrate)	68030-18-2	389.83	Autophagy; Bacterial; Reactive Oxygen Species; Topoisomerase	Chloride	Berberine chloride hydrate (Natural Yellow 18 chloride hydrate) is an alkaloid isolated from the Chinese herbal medicine Huanglian, as an antibiotic. Berberine chloride hydrate induces reactive oxygen species (ROS) generation and inhibits DNA topoisomerase. Antineoplastic properties[1].	COC1=C(OC)C2=C[N+]3=C(C(C(CC3)=C4)=CC5=C4OCO5)C=C2C=C1.[Cl-].O	DMSO : ≥ 3.9 mg/mL (10.00 mM); H2O : 1.25 mg/mL (3.21 mM; Need ultrasonic)	DMSO Solution
Salmeterol (xinafoate)	94749-08-3	603.75	Adrenergic Receptor	Xinafoate	Salmeterol xinafoate is a long-acting beta-2 adrenergic receptor (β2AR) agonist, with Ki of 1.5 nM for WT β2AR, and used for asthma treatment.	O=C(C1=CC=C2C=CC=CC2=C1O)O.OC3=C(CO)C=C(C(CNCCCCCCOCCCCC4=CC=CC=C4)O)C=C3	DMSO : ≥ 50 mg/mL (82.82 mM)	DMSO Solution
Setiptiline	57262-94-9	261.36	5-HT Receptor	Free Base	Setiptiline(Org-8282) is a serotonin receptor antagonist._x000D_ IC 50 value:_x000D_ Target: 5-HT receptor_x000D_ Setiptiline is a tetracyclic antidepressant (TeCA) which acts as a noradrenergic and specific serotonergic antidepressant (NaSSA). Setiptiline acts as a norepinephrine reuptake inhibitor, α2-adrenergic receptor antagonist, and serotonin receptor antagonist, likely at the 5-HT2A, 5-HT2…	CN1CC2=C(CC1)C3=CC=CC=C3CC4=C2C=CC=C4	DMSO : 25 mg/mL (95.65 mM; Need ultrasonic); H2O : < 0.1 mg/mL (insoluble)	DMSO Solution
Lenalidomide (hemihydrate)	847871-99-2	268.27	Ligand for E3 Ligase	Free Base	Lenalidomide hemihydrate (CC-5013 hemihydrate) is a derivative of Thalidomide and an orally active immunomodulator. Lenalidomide hemihydrate (CC-5013 hemihydrate) is a ligand of ubiquitin E3 ligase cereblon (CRBN), and it causes selective ubiquitination and degradation of two lymphoid transcription factors, IKZF1 and IKZF3, by the CRBN-CRL4 ubiquitin ligase. Lenalidomide hemihydrate (CC-5013 hemi…	O=C1N(C2C(NC(CC2)=O)=O)CC3=C(N)C=CC=C31.[0.5 H2O]	H2O : < 0.1 mg/mL (insoluble); DMSO : 50 mg/mL (186.38 mM; Need ultrasonic)	DMSO Solution
Tandospirone	87760-53-0	383.49	5-HT Receptor	Free Base	Tandospirone(SM-3997) is a potent and selective 5-HT1A receptor partial agonist (Ki = 27 nM) that displays selectivity over SR-2, SR-1C, α1, α2, D1 and D2 receptors (Ki values ranging from 1300-41000 nM). _x000D_ IC50 Value: 27±5 nM(Ki) [1]_x000D_ Target: 5-HT1A_x000D_ in vitro: Tandospirone is most potent at the 5-HT1A receptor, displaying a Ki value of 27 +/- 5 nM. The agent is approximately tw…	O=C1[C@]2([H])[C@]([C@H]3CC[C@@H]2C3)([H])C(N1CCCCN(CC4)CCN4C5=NC=CC=N5)=O	H2O : < 0.1 mg/mL (insoluble)	DMSO Solution
Phenytoin	57-41-0	252.27	Sodium Channel; Virus Protease	Free Base	Phenytoin is an inactive voltage-gated sodium channel stabilizer._x000D_ Target: Sodium Channel_x000D_ Phenytoin is an antiepileptic drug. It is useful to treat partial seizures and generalized tonic-clonic seizures but not primary generalized seizures such as absence seizures or myoclonic seizures. Phenytoin is believed to protect against seizures by causing voltage-dependent block of voltage-ga…	O=C1NC(C(C2=CC=CC=C2)(C3=CC=CC=C3)N1)=O	DMSO : 100 mg/mL (396.40 mM; Need ultrasonic)	DMSO Solution
Sulfaguanidine	57-67-0	214.24	Bacterial	Free Base	Sulfaguanidine is a sulfonamide, used as an antibiotic.	O=S(C1=CC=C(N)C=C1)(NC(N)=N)=O	DMSO : ≥ 43 mg/mL (200.71 mM)	DMSO Solution
Trifluoperazine (dihydrochloride)	440-17-5	480.42	Adrenergic Receptor; Autophagy; Dopamine Receptor; Influenza Virus	Hydrochloride	Trifluoperazine dihydrochloride (TFP) is an antipsychotic phenothiazine agent and a selective α1-adrenergic receptor antagonist. Trifluoperazine dihydrochloride is also a potent dopamine D2 receptor inhibitor[1][2].	FC(C(C=C1N2CCCN3CCN(C)CC3)=CC=C1SC4=C2C=CC=C4)(F)F.Cl.Cl	H2O : 50 mg/mL (104.08 mM; Need ultrasonic); DMSO : 50 mg/mL (104.08 mM; Need ultrasonic)	DMSO Solution
Nitrofurantoin	67-20-9	238.16	Bacterial	Free Base	Nitrofurantoin is an antibiotic usually used to treat urinary tract infections.	O=C1NC(CN1/N=C/C2=CC=C([N+]([O-])=O)O2)=O	DMSO : ≥ 40 mg/mL (167.95 mM)	DMSO Solution
Cladribine	4291-63-8	285.69	Adenosine Deaminase; Apoptosis	Free Base	Cladribine is an adenosine deaminase inhibitor used to treat hairy cell leukemia and multiple sclerosis. _x000D_ Target: Adenosine Deaminase_x000D_ Cladribine possesses concentration-dependent apoptosis-inducing potential in the HSB2 cells. Cladribine inhibits growth of primary mast cell (MC) and the MC line HMC-1 in a dose-dependent manner, with lower IC50 values recorded in HMC-1.2 cells harbor…	OC[C@@H]1[C@H](C[C@H](N2C=NC3=C2N=C(Cl)N=C3N)O1)O	H2O : 10 mg/mL (35.00 mM; Need ultrasonic); DMSO : ≥ 30 mg/mL (105.01 mM)	DMSO Solution
Tocofersolan	9002-96-4	1513.00	Others	Free Base	Tocofersolan is a synthetic polyethylene glycol derivative of α-tocopherol.	CC1=C(CCC(CCCC(C)CCCC(C)CCCC(C)C)(C)O2)C2=C(C)C(C)=C1OC(CCC(OCCO)=O)=O.[n]	DMSO : 31.25 mg/mL (20.65 mM; Need ultrasonic); H2O : < 0.1 mg/mL (insoluble)	DMSO Solution
Tenofovir alafenamide	379270-37-8	476.47	HIV; Reverse Transcriptase	Free Base	Tenofovir alafenamide (GS-7340) is an investigational oral prodrug of Tenofovir. Tenofovir is a HIV-1 nucleotide reverse transcriptase inhibitor.	NC1=NC=NC2=C1N=CN2C[C@@H](C)OC[P@](OC3=CC=CC=C3)(N[C@@H](C)C(OC(C)C)=O)=O	DMSO : ≥ 31 mg/mL (65.06 mM); H2O : 6.67 mg/mL (14.00 mM; Need ultrasonic)	DMSO Solution
Erdosteine	84611-23-4	249.31	NF-κB	Free Acid	Erdosteine inhibits lipopolysaccharide (LPS)-induced NF-κB activation.	O=C(O)CSCC(NC(CCS1)C1=O)=O	H2O : 6.67 mg/mL (26.75 mM; Need ultrasonic); DMSO : 50 mg/mL (200.55 mM; Need ultrasonic)	DMSO Solution
Oxybenzone	131-57-7	228.24	Others	Free Base	Oxybenzone(Eusolex 4360; Escalol 567) is an organic compound used in sunscreens; provides broad-spectrum ultraviolet coverage, including UVB and short-wave UVA rays._x000D_	O=C(C1=CC=C(OC)C=C1O)C2=CC=CC=C2	DMSO : ≥ 2.3 mg/mL (10.08 mM)	DMSO Solution
Vitamin K1	84-80-0	450.70	Others	Free Base	Vitamin K1 a fat-soluble, naturally occurring vitamin required for blood coagulation and bone and vascular metabolism.	O=C1C(C)=C(C/C=C(C)/CCC[C@H](C)CCC[C@H](C)CCCC(C)C)C(C2=C1C=CC=C2)=O	DMSO : 5.6 mg/mL (12.43 mM; Need ultrasonic and warming); Ethanol : ≥ 50 mg/mL (110.94 mM)	DMSO Solution
Mequitazine	29216-28-2	322.47	Histamine Receptor	Free Base	Mequitazine is a potent, nonsedative and long-acting histamine H1 antagonist.	C12=CC=CC=C1N(CC3CN4CCC3CC4)C5=C(C=CC=C5)S2	DMSO : 16 mg/mL (49.62 mM; Need ultrasonic and warming)	DMSO Solution
Rocuronium (Bromide)	119302-91-9	609.68	Others	Bromide	Rocuronium Bromide (ORG 9426 Bromide) is an aminosteroid non-depolarizing neuromuscular blocker or muscle relaxant used in modern anaesthesia, to facilitate endotracheal intubation and to provide skeletal musclerelaxation during surgery or mechanical ventilation.	C[C@@]12[C@](C[C@H]([N+]3(CC=C)CCCC3)[C@@H]2OC(C)=O)([H])[C@]([C@]4([H])CC1)([H])CC[C@@]([C@]4(C)C5)([H])C[C@H](O)[C@H]5N6CCOCC6.[Br-]	DMSO : ≥ 155 mg/mL (254.23 mM)	DMSO Solution
Cefepime (Dihydrochloride Monohydrate)	123171-59-5	571.50	Bacterial	Hydrochloride	Cefepime Dihydrochloride Monohydrate is a broad-spectrum cephalosporin with enhanced coverage against Gram-positive and Gram-negative bacteria[1].	C[N+]1(CC(CS[C@]2([H])[C@@H]3NC(/C(C4=CSC(N)=N4)=N\OC)=O)=C(C(O)=O)N2C3=O)CCCC1.[Cl-].Cl.O	H2O : ≥ 200 mg/mL (349.96 mM); DMSO : 6 mg/mL (10.50 mM; Need ultrasonic)	DMSO Solution
Acetylspiramycin	24916-51-6	885.09	Bacterial	Free Base	Acetylspiramycin is a macrolide antibiotic.	O[C@H]1[C@](O[C@H](C)[C@@H](O[C@@](O[C@@H](C)[C@@H]2O)([H])C[C@]2(O)C)[C@@H]1N(C)C)([H])O[C@@H]([C@H](C[C@H]([C@H](/C=C/C=C/C3)O[C@](CC[C@@H]4N(C)C)([H])O[C@@H]4C)C)CC=O)[C@H]([C@](CC(O[C@@H]3C)=O)([H])OC(C)=O)OC	DMSO : ≥ 50 mg/mL (56.49 mM)	DMSO Solution
Chlorhexidine	55-56-1	505.45	Bacterial	Free Base	Chlorhexidine is an antibacterial used as an antiseptic and for other applications._x000D_ Target: Antibacterial_x000D_ Chlorhexidine belongs to a group of medicines called antiseptic antibacterial agents. It is used to clean the skin after an injury, before surgery, or before an injection. Chlorhexidine is also used to clean the hands before a procedure. It works by killing or preventing the gro…	N=C(NC1=CC=C(Cl)C=C1)NC(NCCCCCCNC(NC(NC2=CC=C(Cl)C=C2)=N)=N)=N	DMSO : ≥ 31 mg/mL (61.33 mM)	DMSO Solution
Proguanil	500-92-5	253.73	Parasite	Free Base	Proguanil is an antimalarial prodrug that is metabolized to the active metabolite cycloguanil, a dihydrofolate reductase (DHFR) inhibitor.	N=C(NC1=CC=C(Cl)C=C1)NC(NC(C)C)=N	DMSO : ≥ 33 mg/mL (130.06 mM)	DMSO Solution
Gemcitabine (hydrochloride)	122111-03-9	299.66	Autophagy; DNA/RNA Synthesis; Nucleoside Antimetabolite/Analog	Hydrochloride	Gemcitabine Hydrochloride (LY 188011 hydrochloride) is a DNA synthesis inhibitor which inhibits the growth of BxPC-3, Mia Paca-2, PANC-1, PL-45 and AsPC-1 cells with IC50s of 37.6, 42.9, 92.7, 89.3 and 131.4 nM, respectively.	OC[C@@H]1[C@H](C(F)(F)[C@H](N2C(N=C(C=C2)N)=O)O1)O.[H]Cl	DMF : 2.5 mg/mL (8.34 mM; Need ultrasonic); H2O : ≥ 66.66 mg/mL (222.45 mM); DMSO : 46.67 mg/mL (155.74 mM; Need ultrasonic)	DMSO Solution
Tenoxicam	59804-37-4	337.37	COX	Free Base	Tenoxicam (Ro-12-0068), an antiinflammatory agent with analgesic and antipyretic properties.	OC(C(SC=C1)=C1S2(=O)=O)=C(N2C)C(NC3=CC=CC=N3)=O	DMSO : 50 mg/mL (148.21 mM; Need ultrasonic); H2O : < 0.1 mg/mL (insoluble)	DMSO Solution
Dihydroergotoxine (mesylate)	8067-24-1	2314.74	GABA Receptor	Mesylate	Dihydroergotoxine mesylate is a complex of closely related alkaloid salts; Binds with high affinity to the GABAA receptor Cl- channel, producing an allosteric interaction with the benzodiazepine site._x000D_ IC50 value:_x000D_ Target: _x000D_ Dihydroergotoxine mesylate also interacts with central dopaminergic, serotonergic and adrenergic (α1) receptors. Dihydroergotoxine mesylate displays antipro…	CN1C[C@H](C(N[C@@]2(C)C(N([C@@H](CC(C)C)C(N3[C@@]4([H])CCC3)=O)[C@@]4(O)O2)=O)=O)CC([C@@]1([H])C5)C6=CC=CC7=C6C5=CN7.CN8C[C@H](C(N[C@@]9(C)C(N([C@@H](C(C)C)C(N%10[C@@]%11([H])CCC%10)=O)[C@@]%11(O)O9)=O)=O)CC([C@@]8([H])C%12)C%13=CC=CC%14=C%13C%12=CN%14.CN%15C[C@H](C(N[C@@]%16(C)C(N([C@@H]([C@H](CC)C)C(N%17[C@@]%18([H])CCC%17)=O)[C@@]%18(O)O%16)=O)=O)CC([C@@]%15([H])C%19)C%20=CC=CC%21=C%20C%19=CN%…	DMSO : ≥ 31 mg/mL (13.39 mM)	DMSO Solution
Fenticonazole (Nitrate)	73151-29-8	518.41	Fungal	Nitrate	Fenticonazole Nitrate is an azole antifungal agent._x000D_ Target: Antifungal_x000D_ Fenticonazole is an azole antifungal drug, used locally as the nitrate in the treatment of vulvovaginal candidiasis. It is active against a range of organisms including dermatophyte pathogens, Malassezia furfur, and Candida albicans. Application of fenticonazole nitrate 1 g intravaginal ovules on 2 alternate days…	[O-][N+](O)=O.ClC1=CC=C(C(OCC2=CC=C(SC3=CC=CC=C3)C=C2)CN4C=CN=C4)C(Cl)=C1	DMSO : ≥ 100 mg/mL (192.90 mM)	DMSO Solution
Mycophenolic acid	24280-93-1	320.34	Apoptosis	Free Acid	Mycophenolic acid (Mycophenolate) is an an immunosuppresant drug and has potent anti-proliferative activity.	O=C(O)CC/C(C)=C/CC1=C(O)C2=C(COC2=O)C(C)=C1OC	DMSO : ≥ 100 mg/mL (312.17 mM); H2O : < 0.1 mg/mL (insoluble)	DMSO Solution
Mometasone furoate	83919-23-7	521.43	Glucocorticoid Receptor	Free Base	Mometasone furoate, prodrug of the free form mometasone, is a agent with high affinity for the glucocorticoid receptor._x000D_ IC50 value: _x000D_ Target: glucocorticosteroid receptor_x000D_ Mometasone furoate is used in the treatment of inflammatory skin disorders (such as eczema and psoriasis), allergic rhinitis (such as hay fever), asthma [1]. MF is approved for once or bid maintenance treatme…	C[C@@]12[C@](C(CCl)=O)(OC(C3=CC=CO3)=O)[C@H](C)C[C@@]1([H])[C@]4([H])CCC5=CC(C=C[C@]5(C)[C@@]4(Cl)[C@@H](O)C2)=O	DMSO : 50 mg/mL (95.89 mM; Need ultrasonic)	DMSO Solution
Tegafur	17902-23-7	200.17	Nucleoside Antimetabolite/Analog	Free Base	Tegafur (FT 207; NSC 148958) is a chemotherapeutic 5-FU prodrug used in the treatment of cancers; is a component of tegafur-uracil.	O=C1NC(C(F)=CN1C2OCCC2)=O	DMSO : ≥ 48 mg/mL (239.80 mM)	DMSO Solution
Sulfamethazine	57-68-1	278.33	Bacterial	Free Base	Sulfamethazine (Sulfadimidine) is an antimicrobial that is widely used to treat and prevent various animal diseases (such as gastrointestinal and respiratory tract infections). In China and the European Commission, the maximum residue level for Sulfamethazine in animal product is set at 100 μg/kg[1][2].	O=S(C1=CC=C(N)C=C1)(NC2=NC(C)=CC(C)=N2)=O	DMSO : ≥ 100 mg/mL (359.29 mM)	DMSO Solution
Cysteamine hydrochloride	156-57-0	113.61	Apoptosis; Autophagy; Endogenous Metabolite; Reactive Oxygen Species	Hydrochloride	Cysteamine hydrochloride (β-Mercaptoethylamine Hydrochloride) is an orally active agent for the treatment of nephropathic cystinosis and an antioxidant.	SCCN.Cl	H2O : ≥ 50 mg/mL (440.10 mM); DMSO : 50 mg/mL (440.10 mM; Need ultrasonic)	DMSO Solution
Sodium Salicylate	54-21-7	160.10	Apoptosis; Autophagy; COX	Sodium	Sodium Salicylate inhibits cyclo-oxygenase-2 (COX-2) activity independently of transcription factor (NF-κB) activation.	O=C([O-])C1=CC=CC=C1O.[Na+]	H2O : ≥ 200 mg/mL (1249.22 mM)	DMSO Solution
Midecamycin	35457-80-8	813.97	Bacterial	Free Base	Midecamycin, an acetoxy-substituted macrolide antibiotic, is tested against gram-positive and gram-negative bacteria.	O[C@H]1[C@](O[C@H](C)[C@@H](O[C@@](O[C@@H](C)[C@@H]2OC(CC)=O)([H])C[C@]2(O)C)[C@@H]1N(C)C)([H])O[C@@H]([C@H](C[C@H]([C@H](/C=C/C=C/C3)O)C)CC=O)[C@H]([C@](CC(O[C@@H]3C)=O)([H])OC(CC)=O)OC	DMSO : ≥ 36 mg/mL (44.23 mM)	DMSO Solution
Imipramine (hydrochloride)	113-52-0	316.87	Serotonin Transporter	Hydrochloride	Imipramine hydrochloride inhibits serotonin transporter with an IC50 value of 32 nM in vitro.	CN(C)CCCN1C2=CC=CC=C2CCC3=CC=CC=C31.[H]Cl	H2O : ≥ 34 mg/mL (107.30 mM)	DMSO Solution
Labetalol (hydrochloride)	32780-64-6	364.87	Adrenergic Receptor	Hydrochloride	Labetalol hydrochloride is a mixed alpha/beta adrenergic antagonist that is used to treat high blood pressure.	O=C(N)C1=CC(C(O)CNC(C)CCC2=CC=CC=C2)=CC=C1O.[H]Cl	DMSO : ≥ 38 mg/mL (104.15 mM)	DMSO Solution
Apixaban	503612-47-3	459.50	Factor Xa	Free Base	Apixaban (BMS-562247-01) is a highly selective, reversible inhibitor of Factor Xa with Ki of 0.08 nM and 0.17 nM in human and rabbit, respectively[1]. Apixaban is in development for the prevention and treatment of various thromboembolic diseases[2].	NC(C1=NN(C2=C1CCN(C2=O)C3=CC=C(C=C3)N4CCCCC4=O)C5=CC=C(C=C5)OC)=O	DMSO : 14.25 mg/mL (31.01 mM; Need ultrasonic and warming); H2O : < 0.1 mg/mL (insoluble)	DMSO Solution
Sildenafil	139755-83-2	474.58	Autophagy; Phosphodiesterase (PDE)	Free Base	Sildenafil (UK-92480) is a potent phosphodiesterase type 5 (PDE5) inhibitor with an IC50 of 5.22 nM.	O=C1C(N(C)N=C2CCC)=C2N=C(C3=CC(S(=O)(N4CCN(C)CC4)=O)=CC=C3OCC)N1	DMSO : ≥ 29 mg/mL (61.11 mM); H2O : < 0.1 mg/mL (insoluble)	DMSO Solution
Butylphthalide	6066-49-5	190.24	Others	Free Base	Butylphthalide(3-n-Butylphthalide) is an anti-cerebral-ischemia drug; first isolated from the seeds of celery, showed efficacy in animal models of stroke._x000D_ IC50 value:_x000D_ Target:_x000D_ 3-n-butylphthalide alleviates oxidative stress caused by chronic cerebral ischemia, improves cholinergic function, and inhibits amyloid beta accumulation, thereby improving cerebral neuronal injury and c…	O=C1OC(CCCC)C2=C1C=CC=C2	DMSO : ≥ 56 mg/mL (294.37 mM)	DMSO Solution
Pergolide (mesylate)	66104-23-2	410.59	Dopamine Receptor	Mesylate	Pergolide mesylate is an antiparkinsonian agent which functions as a dopaminergic agonist._x000D_ Target: Dopamine Receptor_x000D_ Pergolide mesylate (trade name Permax) is an ergoline-based dopamine receptor agonist used in some countries for the treatment of Parkinson's disease. Pergolide mesylate functions as an agonist at the dopamine D2, D1 and serotonin 5-HT1A, 5-HT1B, 5-HT2A, 5-HT2B, and 5…	[H][C@@]1(N(CCC)C[C@H](CSC)C[C@@]12[H])CC3=CNC4=CC=CC2=C43.CS(=O)(O)=O	DMSO : ≥ 25 mg/mL (60.89 mM)	DMSO Solution
Levosimendan	141505-33-1	280.28	Autophagy	Free Base	Levosimendan (OR1259) is a calcium sensitiser used in the management of acutely decompensated congestive heart failure.	O=C1C[C@@H](C)C(C2=CC=C(N/N=C(C#N)\C#N)C=C2)=NN1	DMSO : ≥ 50 mg/mL (178.39 mM)	DMSO Solution
Valrubicin	56124-62-0	723.64	PKC	Free Base	Valrubicin is a chemotherapy agent, inhibits TPA- and PDBu-induced PKC activation with IC50s of 0.85 and 1.25 μM, respectively, and has antitumor and antiinflammatory activity.	CCCCC(OCC([C@]1(O)CC2=C(C(O)=C3C(C4=C(C(C3=C2O)=O)C=CC=C4OC)=O)[C@@H](O[C@H]5C[C@H](NC(C(F)(F)F)=O)[C@H](O)[C@H](C)O5)C1)=O)=O	DMSO : ≥ 130 mg/mL (179.65 mM); H2O : < 0.1 mg/mL (insoluble)	DMSO Solution
Oxaprozin	21256-18-8	293.32	COX; NF-κB	Free Acid	Oxaprozin is an inhibitor of both COX-1 and COX-2 with IC50s of 2.2 μM and 36 μM for human platelet COX-1 and IL-1-stimulated human synovial cell COX-2, respectively. Oxaprozin also inhibits the activation of NF-κB._x000D_	O=C(O)CCC1=NC(C2=CC=CC=C2)=C(C3=CC=CC=C3)O1	DMSO : ≥ 100 mg/mL (340.92 mM)	DMSO Solution
Olanzapine	132539-06-1	312.43	5-HT Receptor; Autophagy; Dopamine Receptor; Mitophagy	Free Base	Olanzapine (LY170053) is 5-HT2 and D1/D2 antagonist. Olanzapine is an antipsychotic agent with anticholinergic properties[1]. Olanzapine induces autophagy, mitochondrial damage and mitophagy in human SH-SY5Y neuronal cell line[2].	CC1=CC(C(N2CCN(C)CC2)=N3)=C(S1)NC4=C3C=CC=C4	DMSO : 20 mg/mL (64.01 mM; Need ultrasonic)	DMSO Solution
Topotecan (Hydrochloride)	119413-54-6	457.91	Apoptosis; Autophagy; Topoisomerase	Hydrochloride	Topotecan Hydrochloride (SKF 104864A Hydrochloride) is a Topoisomerase I inhibitor with potent antineoplastic activities.	[H]Cl.O=C1[C@](O)(CC)C2=C(CO1)C(N3CC4=CC5=C(CN(C)C)C(O)=CC=C5N=C4C3=C2)=O	DMSO : 25 mg/mL (54.60 mM; Need ultrasonic); H2O : 50 mg/mL (109.19 mM; Need ultrasonic)	DMSO Solution
Cytidine	65-46-3	243.22	Endogenous Metabolite; Nucleoside Antimetabolite/Analog	Free Base	Cytidine is a nucleoside molecule that is formed when cytosine is attached to a ribose ring, cytidine is a component of RNA._x000D_ Target: Nucleoside antimetabolite/analog_x000D_ Cytidine is a nucleoside molecule that is formed when cytosine is attached to a ribose ring (also known as a ribofuranose) via a β-N1-glycosidic bond. Cytidine is a component of RNA. If cytosine is attached to a deoxyri…	OC[C@@H]1[C@H]([C@H]([C@H](N2C(N=C(C=C2)N)=O)O1)O)O	H2O : ≥ 50 mg/mL (205.58 mM); DMSO : 50 mg/mL (205.58 mM; Need ultrasonic)	DMSO Solution
Methocarbamol	532-03-6	241.24	Others	Free Base	Methocarbamol is a central muscle relaxant used to treat skeletal muscle spasms._x000D_ Target: Carbonic Anhydrase_x000D_ Methocarbamol is the carbamate of guaifenesin, but does not produce guaifenesin as a metabolite, because the carbamate bond is not hydrolyzed metabolically; metabolism is by Phase I ring hydroxylation and O-demethylation, followed by Phase II conjugation. All the major metabol…	OC(COC1=CC=CC=C1OC)COC(N)=O	DMSO : ≥ 100 mg/mL (414.52 mM); H2O : 4 mg/mL (16.58 mM; Need ultrasonic)	DMSO Solution
Ethionamide	536-33-4	166.24	Bacterial	Free Base	Ethionamide(2-ethylthioisonicotinamide) is an antibiotic used in the treatment of tuberculosis._x000D_ Target: Antibacterial_x000D_ Ethionamide is a second-line antitubercular agent that inhibits mycolic acid synthesis. It also may be used for treatment of leprosy. Ethionamide is a prodrug. It is activated by the enzyme EthA, a mono-oxygenase in Mycobacterium tuberculosis, and binds NAD+ to form …	S=C(C1=CC(CC)=NC=C1)N	DMSO : ≥ 100 mg/mL (601.54 mM); H2O : < 0.1 mg/mL (insoluble)	DMSO Solution
Eptifibatide	188627-80-7	831.96	Integrin	Free Acid	Eptifibatide is a cyclic heptapeptide, acts as a competitive antagonist for the activated platelet glycoprotein IIb/IIIa receptor, with anti-platelet activity[1].	O=C(N(CCC1)[C@]1([H])C(N[C@@H](CSSCCC2=O)C(N)=O)=O)[C@](NC([C@@H](NC(CNC([C@@H](N2)CCCCNC(N)=N)=O)=O)CC(O)=O)=O)([H])CC3=CNC4=CC=CC=C34	DMSO : ≥ 32 mg/mL (38.46 mM)	DMSO Solution
Ethacridine (lactate)	1837-57-6	343.38	Bacterial	Lactic acid	Ethacridine lactate is a poly(ADP-ribose) glycohydrolase (PARG) inhibitor.	CC(O)C(O)=O.NC1=CC2=NC3=CC=C(OCC)C=C3C(N)=C2C=C1	DMSO : ≥ 100 mg/mL (291.22 mM)	DMSO Solution
Isoniazid	54-85-3	137.14	Autophagy; Bacterial; Mitophagy	Free Base	Isoniazid is an antibacterial agent used primarily as a tuberculostatic._x000D_ Target: Antibacterial_x000D_ Isoniazid is a prodrug and must be activated by a bacterial catalase-peroxidase enzyme that in M. tuberculosis is called KatG [1]. KatG couples the isonicotinic acyl with NADH to form isonicotinic acyl-NADH complex. This complex binds tightly to the enoyl-acyl carrier protein reductase kno…	O=C(C1=CC=NC=C1)NN	DMSO : 50 mg/mL (364.59 mM; Need ultrasonic); H2O : 33.33 mg/mL (243.04 mM; Need ultrasonic)	DMSO Solution
Epalrestat	82159-09-9	319.40	Aldose Reductase	Free Acid	Epalrestat is an aldose reductase inhibitor for the treatment of diabetic neuropathy._x000D_ Target: Aldose Reductase_x000D_ Epalrestat may affect or delay progression of the underlying disease process. Data from six clinical trials were evaluated, and it was determined that epalrestat 50 mg 3 times/day may improve motor and sensory nerve conduction velocity and subjective neuropathy symptoms as …	O=C(O)CN(C/1=O)C(SC1=C/C(C)=C/C2=CC=CC=C2)=S	DMSO : ≥ 3.2 mg/mL (10.02 mM)	DMSO Solution
Lapatinib (ditosylate)	388082-77-7	925.46	Autophagy; EGFR; Ferroptosis	Tosylate	Lapatinib ditosylate (GW572016 ditosylate) is a potent inhibitor of the ErbB-2 and EGFR tyrosine kinase domains with IC50 values against purified EGFR and ErbB-2 of 10.2 and 9.8 nM, respectively[1].	O=S(CCNCC1=CC=C(C2=CC=C3C(C(NC4=CC(Cl)=C(C=C4)OCC5=CC(F)=CC=C5)=NC=N3)=C2)O1)(C)=O.O=S(C6=CC=C(C)C=C6)(O)=O.O=S(C7=CC=C(C)C=C7)(O)=O	DMSO : 125 mg/mL (135.07 mM; Need ultrasonic)	DMSO Solution
Methazolamide	554-57-4	236.27	Carbonic Anhydrase	Free Base	Methazolamide is a carbonic anhydrase inhibitor used to treat glaucoma._x000D_ Target: Carbonic Anhydrase_x000D_ Methazolamide is a carbonic anhydrase inhibitor with Ki of 50 nM, 14 nM and 36 nM for hCA I, hCA II and bCA IV isoforms, respectively [1]. Methazolamide is of strength equal to acetazolamide, another carbonic anhydrase inhibitor used to treat irregular breathing disorders. However, met…	CC(/N=C1SC(S(=O)(N)=O)=NN/1C)=O	DMSO : ≥ 50 mg/mL (211.62 mM)	DMSO Solution
Mafenide (Acetate)	13009-99-9	246.28	Bacterial	Acetate	Mafenide Acetate is a sulfonamide-type medication._x000D_ Target: Others_x000D_ Mafenide is a sulfonamide-type medication. Mafenide works by reducing the bacterial population present in the avascular tissues of burns and permits spontaneous healing of deep partial-thickness burns. It is used to treat severe burns. It is used topically as an adjunctive therapy for second- and third-degree burns. I…	O=S(C1=CC=C(CN)C=C1)(N)=O.CC(O)=O	DMSO : ≥ 35 mg/mL (142.11 mM)	DMSO Solution
Nifedipine	21829-25-4	346.33	Autophagy; Calcium Channel	Free Base	Nifedipine (BAY-a-1040) is a potent calcium channel blocker and drug of choice for cardiac insufficiencies.	O=C(C1=C(C)NC(C)=C(C(OC)=O)C1C2=CC=CC=C2[N+]([O-])=O)OC	DMSO : ≥ 116.7 mg/mL (336.96 mM)	DMSO Solution
Pioglitazone	111025-46-8	356.44	Ferroptosis; PPAR	Free Base	Pioglitazone (U 72107) is a potent and selective PPARγ agonist with high affinity binding to the PPARγ ligand-binding domain with EC50 of 0.93 and 0.99 μM for human and mouse PPARγ, respectively.	O=C(N1)SC(CC2=CC=C(OCCC3=NC=C(CC)C=C3)C=C2)C1=O	H2O : < 0.1 mg/mL (insoluble); DMSO : 62.5 mg/mL (175.35 mM; Need ultrasonic)	DMSO Solution
Levofloxacin	100986-85-4	361.37	Bacterial	Free Acid	Levofloxacin, a synthetic fluoroquinolone, is an antibacterial agent that inhibits the supercoiling activity of bacterial DNA gyrase, halting DNA replication._x000D_ Target: Antibacterial_x000D_ Levofloxacin reduced bacterial load compared with placebo by 4.9-fold (95% confidence interval, 1.4-25.7; P=0.02) at day 7 but had no effect at any point on any marker of neutrophilic airway inflammation.…	O=C(C(C1=O)=CN2[C@@H](C)COC3=C(N4CCN(C)CC4)C(F)=CC1=C23)O	DMSO : 10 mg/mL (27.67 mM; Need ultrasonic); H2O : 50 mg/mL (138.36 mM; Need ultrasonic)	DMSO Solution
Acetylcysteine	616-91-1	163.19	Apoptosis; Endogenous Metabolite; Ferroptosis; Reactive Oxygen Species	Free Acid	Acetylcysteine is a mucolytic agent which reduces the thickness of the mucus. Acetylcysteine is a ROS inhibitor[1].	SC[C@@H](C(O)=O)NC(C)=O	H2O : 50 mg/mL (306.39 mM; Need ultrasonic); DMSO : ≥ 130 mg/mL (796.62 mM)	DMSO Solution
Vitamin D2	50-14-6	396.65	Endogenous Metabolite; VD/VDR	Free Base	Vitamin D2 (Ergocalciferol) is a form of vitamin D, used as a vitamin D supplement. _x000D_ Target: _x000D_ Ergocalciferol is a secosteroid formed by a photochemical bond breaking of a steroid, specifically, by the action of ultraviolet light on ergosterol.	C=C1/C(C[C@@H](O)CC1)=C\C=C2[C@@]3([H])[C@@](CCC\2)(C)[C@]([C@H](C)/C=C/[C@H](C)C(C)C)([H])CC3	H2O : < 0.1 mg/mL (insoluble); DMSO : 31.25 mg/mL (78.78 mM; Need ultrasonic)	DMSO Solution
Mitoxantrone (dihydrochloride)	70476-82-3	517.40	PKC; Topoisomerase	Hydrochloride	Mitoxantrone dihydrochloride is a topoisomerase II inhibitor; also inhibits protein kinase C (PKC) activity with an IC50 of 8.5 μM.	O=C1C2=C(C(NCCNCCO)=CC=C2NCCNCCO)C(C3=C(O)C=CC(O)=C13)=O.[H]Cl.[H]Cl	DMSO : ≥ 43 mg/mL (83.11 mM)	DMSO Solution
Oxiracetam	62613-82-5	158.16	GABA Receptor	Free Base	Oxiracetam is a cyclic derivative of γ-aminobutyric acid (GABA) which has been commonly used as nootropic drug to treat cognitive impairments.	O=C(N)CN1C(CC(O)C1)=O	DMSO : 10 mg/mL (63.23 mM; Need ultrasonic and warming)	DMSO Solution
Salmeterol	89365-50-4	415.57	Adrenergic Receptor	Free Base	Salmeterol is a long-acting beta2-adrenergic receptor (beta 2AR) agonist used clinically to treat asthma._x000D_ Target: beta2-Adrenergic Receptor_x000D_ Salmeterol is a long-acting beta2-adrenergic receptor agonist drug that is prescribed for the treatment of asthma and chronic obstructive pulmonary disease (COPD). salmeterol also binds with very high affinity at a second site, termed the "exosi…	OC1=CC=C(C(O)CNCCCCCCOCCCCC2=CC=CC=C2)C=C1CO	DMSO : ≥ 100 mg/mL (240.63 mM)	DMSO Solution
Irinotecan	97682-44-5	586.68	Autophagy; Topoisomerase	Free Base	Irinotecan is a topoisomerase I inhibitor, preventing religation of the DNA strand by binding to topoisomerase I-DNA complex.	O=C(N1CCC(N2CCCCC2)CC1)OC3=CC=C4N=C5C(CN6C(C(COC([C@@]7(CC)O)=O)=C7C=C65)=O)=C(CC)C4=C3	DMSO : 30 mg/mL (51.14 mM; Need ultrasonic)	DMSO Solution
Balsalazide	80573-04-2	357.32	Interleukin Related; STAT	Free Acid	Balsalazide could suppress colitis-associated carcinogenesis through modulation of IL-6/STAT3 pathway.	O=C(O)C1=CC(/N=N/C2=CC=C(C(NCCC(O)=O)=O)C=C2)=CC=C1O	DMSO : ≥ 41 mg/mL (114.74 mM)	DMSO Solution
Lesinurad	878672-00-5	404.28	URAT1	Free Acid	Lesinurad is a URAT1 and OAT inhibitor, is determined to be a substrate for the kidney transporters OAT1 and OAT3 with Km values of 0.85 and 2 μM, respectively.	BrC1=NN=C(SCC(O)=O)N1C2=C3C(C=CC=C3)=C(C4CC4)C=C2	DMSO : ≥ 100 mg/mL (247.35 mM)	DMSO Solution
Raltegravir	518048-05-0	444.42	HIV; HIV Integrase	Free Base	Raltegravir is a potent integrase (IN) inhibitor, used to treat HIV infection.	O=C(C(O)=C(C(NCC1=CC=C(C=C1)F)=O)N=C2C(C)(C)NC(C3=NN=C(C)O3)=O)N2C	DMSO : ≥ 100 mg/mL (225.01 mM)	DMSO Solution
Danazol	17230-88-5	337.46	Androgen Receptor	Free Base	Danazol is a derivative of the synthetic steroid ethisterone, that suppresses the production of gonadotrophins, and has some weak androgenic effects.	C#C[C@]1(O)CC[C@@]2([H])[C@]3([H])CCC4=CC5=C(C=NO5)C[C@]4(C)[C@@]3([H])CC[C@@]21C	H2O : < 0.1 mg/mL (insoluble); DMSO : 6.67 mg/mL (19.77 mM; Need ultrasonic); Ethanol : 20 mg/mL (59.27 mM; Need ultrasonic)	DMSO Solution
Neostigmine (Bromide)	114-80-7	303.20	Others	Bromide	Neostigmine Bromide is a cholinesterase inhibitor used in the treatment of myasthenia gravis._x000D_ Target: Cholinesterase_x000D_ Neostigmine is a parasympathomimetic that acts as a reversible acetylcholinesterase inhibitor. Neostigmine enhances excitatory parasympathetic activity by competing with acetylcholine for attachment to acetylcholinesterase at sites of cholinergic transmission and enha…	C[N+](C)(C)C1=CC=CC(OC(N(C)C)=O)=C1.[Br-]	DMSO : ≥ 38 mg/mL (125.33 mM)	DMSO Solution
Docusate (Sodium)	577-11-7	444.56	HSV	Sodium	Docusate Sodium is a laxative used to treat constipation, for constipation due to the use of opiates it maybe used with a stimulant laxative, can be taken by mouth or rectally.	O=C(OCC(CC)CCCC)C(S(=O)([O-])=O)CC(OCC(CC)CCCC)=O.[Na+]	H2O : ≥ 20 mg/mL (44.99 mM)	DMSO Solution
Saxagliptin	361442-04-8	315.41	Dipeptidyl Peptidase	Free Base	Saxagliptin is an orally active dipeptidyl peptidase-4 (DPP4) inhibitor that helps control blood sugar levels.	N#C[C@@H]1C[C@]2([H])[C@](C2)([H])N1C([C@H]([C@@]34C[C@@H]5C[C@H](C4)C[C@](C5)(O)C3)N)=O	DMSO : ≥ 34 mg/mL (107.80 mM); H2O : 10 mg/mL (31.70 mM; Need ultrasonic)	DMSO Solution
Tilorone (dihydrochloride)	27591-69-1	483.47	HIF/HIF Prolyl-Hydroxylase; Influenza Virus	Hydrochloride	Tilorone dihydrochloride is the first recognized synthetic, small molecular weight compound that is an orally active interferon inducer, used as an antiviral drug.	O=C1C2=C(C3=C1C=C(OCCN(CC)CC)C=C3)C=CC(OCCN(CC)CC)=C2.[H]Cl.[H]Cl	H2O : ≥ 28 mg/mL (57.91 mM)	DMSO Solution
Levobunolol (hydrochloride)	27912-14-7	327.85	Others	Hydrochloride	Levobunolol hydrochloride is a non-selective beta blocker. It is used topically to manage glaucoma._x000D_ _x000D_	O=C1CCCC2=C1C=CC=C2OC[C@@H](O)CNC(C)(C)C.[H]Cl	DMSO : ≥ 62.5 mg/mL (190.64 mM); H2O : 50 mg/mL (152.51 mM; Need ultrasonic)	DMSO Solution
Vidarabine	5536-17-4	267.24	HSV; Nucleoside Antimetabolite/Analog	Free Base	Vidarabine (Ara-A) an antiviral drug which is active against herpes simplex and varicella zoster viruses.	O[C@@H]([C@@H]1O)[C@@H](O[C@@H]1CO)N2C(N=CN=C3N)=C3N=C2	H2O : < 0.1 mg/mL (insoluble); DMSO : 50 mg/mL (187.10 mM; Need ultrasonic)	DMSO Solution
Amiodarone (hydrochloride)	19774-82-4	681.77	Autophagy; Potassium Channel	Hydrochloride	Amiodarone hydrochloride is an antiarrhythmic drug for inhibition of ATP-sensitive potassium channel with IC50 of 19.1 μM. _x000D_ IC50 Value: 1.5 uM ( inhibit TBARS, LOOH and FPL formation)[1]_x000D_ in vitro: It was found that 10 uM amiodarone induces accumulation of ethidium bromide (5 ug/ml) in Saccharomyces cerevisiae cells. At the same time, in yeast cells with inactivated MDR genes, accumu…	CCCCC1=C(C(C2=CC(I)=C(OCCN(CC)CC)C(I)=C2)=O)C3=C(O1)C=CC=C3.Cl	DMSO : 24.5 mg/mL (35.94 mM; Need ultrasonic and warming)	DMSO Solution
Palbociclib (hydrochloride)	827022-32-2	483.99	CDK	Hydrochloride	Palbociclib hydrochloride is a highly selective CDK4/6 inhibitor with IC50s of 11 nM and 16 nM, respectively.	O=C1C(C(C)=O)=C(C)C2=CN=C(NC3=NC=C(N4CCNCC4)C=C3)N=C2N1C5CCCC5.Cl	DMSO : 5.4 mg/mL (11.16 mM; Need ultrasonic); H2O : 4.9 mg/mL (10.12 mM; Need ultrasonic and warming)	DMSO Solution
Sodium gualenate	6223-35-4	300.35	Others	Sodium	Sodium gualenate (Guaiazulenesulfonate sodium) is a hydrophilic derivative of guaiazulene with excellent anti-inflammatory and wound-healing effects mainly used for the treatment of duodenal ulcer, gastric ulcer and gastritis.	O=S(C1=C2C(C)=CC=C(C(C)C)C=C2C(C)=C1)([O-])=O.[Na+]	DMSO : 30 mg/mL (99.88 mM; Need ultrasonic and warming)	DMSO Solution
Nikethamide	59-26-7	178.23	Others	Free Base	Nikethamide, one of the respiratory central stimulants, is used to treat respiratory failure in clinical practice.	O=C(C1=CC=CN=C1)N(CC)CC	H2O : ≥ 50 mg/mL (280.54 mM); DMSO : < 1 mg/mL (insoluble or slightly soluble)	DMSO Solution
Nizatidine	76963-41-2	331.46	Histamine Receptor	Free Base	Nizatidine is a histamine H2 receptor antagonist with low toxicity that inhibits gastric acid secretion._x000D_ Target: Histamine H2 Receptor_x000D_ Nizatidine, a selective histamine H2-receptor antagonist, is a potent inhibitor of gastric acid secretion, with IC50 of 0.9 nM. Nizatidine exhibits maximal inhibition of gastric acid in rats within the first hour of drug administration, with EC50 of …	CN/C(NCCSCC1=CSC(CN(C)C)=N1)=C\[N+]([O-])=O	H2O : 20 mg/mL (60.34 mM; Need ultrasonic); DMSO : ≥ 50 mg/mL (150.85 mM)	DMSO Solution
Doripenem (monohydrate)	364622-82-2	438.52	Bacterial	Free Acid	Doripenem monohydrate is a new member of the carbapenem class of beta-lactam antibiotics with broad-spectrum coverage of Gram-positive, Gram-negative and anaerobic pathogens._x000D_ Target: Antibacterial_x000D_ Doripenem is an ultra-broad-spectrum injectable antibiotic. It is a beta-lactam and belongs to the subgroup of carbapenems. It was launched by Shionogi Co. of Japan under the brand name Fi…	O=C(C(N12)=C(S[C@@H]3CN[C@H](CNS(=O)(N)=O)C3)[C@H](C)[C@]2([H])[C@@H]([C@H](O)C)C1=O)O.O	DMSO : 50 mg/mL (114.02 mM; Need ultrasonic); H2O : 10 mg/mL (22.80 mM; Need ultrasonic)	DMSO Solution
Etomidate	33125-97-2	244.29	GABA Receptor	Free Base	Etomidate(R-16659) is a GABAA receptors agonist, which is a short acting intravenous anaesthetic agent used for the induction of general anaesthesia._x000D_ Target: GABA Receptor_x000D_ Etomidate is a potent inhibitor of the adrenal response to surgery. The absence of clinical consequences associated with the blunted response suggests that a major increase in adrenal hormone production may not be…	O=C(C1=CN=CN1[C@@H](C2=CC=CC=C2)C)OCC	DMSO : ≥ 100 mg/mL (409.35 mM)	DMSO Solution
Propranolol (hydrochloride)	318-98-9	295.80	Adrenergic Receptor	Hydrochloride	Propranolol hydrochloride is a nonselective β-adrenergic receptor (βAR) antagonist, has high affinity for the β1AR and β2AR with Ki values of 1.8 nM and 0.8 nM, respectively[1]. Propranolol hydrochloride inhibits [3H]-DHA binding to rat brain membrane preparation with an IC50 of 12 nM[2]. Propranolol hydrochloride is used to control hypertension, pheochromocytoma, myocardial infarction, cardiac a…	OC(CNC(C)C)COC1=CC=CC2=CC=CC=C12.Cl	DMSO : ≥ 150 mg/mL (507.10 mM); H2O : 33.33 mg/mL (112.68 mM; Need ultrasonic)	DMSO Solution
Simvastatin	79902-63-9	418.57	Apoptosis; Autophagy; Ferroptosis; HMG-CoA Reductase (HMGCR); Mitophagy	Free Base	Simvastatin (MK 733) is a competitive inhibitor of HMG-CoA reductase with a Ki of 0.2 nM.	CCC(C)(C)C(O[C@H]1C[C@@H](C)C=C2C=C[C@H](C)[C@H](CC[C@@H]3C[C@@H](O)CC(O3)=O)[C@@]12[H])=O	H2O : < 0.1 mg/mL (insoluble); DMSO : ≥ 50 mg/mL (119.45 mM)	DMSO Solution
Oxcarbazepine	28721-07-5	252.27	Sodium Channel	Free Base	Oxcarbazepine (GP 47680) inhibits the binding of [3H]BTX to sodium channels with IC50 of 160 μM and also inhibits the influx of 22Na+ into rat brain synaptosomes with IC50 about 100 μM.	O=C(N1C2=CC=CC=C2CC(C3=CC=CC=C31)=O)N	DMSO : 50 mg/mL (198.20 mM; Need ultrasonic); H2O : < 0.1 mg/mL (insoluble)	DMSO Solution
Chlorphenoxamine	77-38-3	303.83	Histamine Receptor	Free Base	Chlorphenoxamine is an antihistamine and anticholinergic used as an antipruritic and antiparkinsonian agent. _x000D_ Target: Histamine Receptor	CN(CCOC(C1=CC=CC=C1)(C2=CC=C(C=C2)Cl)C)C	DMSO : ≥ 48 mg/mL (157.98 mM)	DMSO Solution
Pentoxifylline	6493-05-6	278.31	Autophagy; HIV; Phosphodiesterase (PDE)	Free Base	Pentoxifylline is a competitive nonselective phosphodiesterase inhibitor._x000D_ Target: PDE_x000D_ Pentoxifylline is a competitive nonselective phosphodiesterase inhibitor which raises intracellular cAMP, activates PKA, inhibits TNF and leukotriene synthesis, and reduces inflammation and innate immunity. In addition, pentoxifylline improves red blood cell deformability, reduces blood viscosity a…	O=C(N1CCCCC(C)=O)N(C)C2=C(N(C)C=N2)C1=O	DMSO : ≥ 2.8 mg/mL (10.06 mM); H2O : 93.3 mg/mL (335.24 mM; Need ultrasonic and warming)	DMSO Solution
Repaglinide	135062-02-1	452.59	Others	Free Acid	Repaglinide is an insulin secretagogue for the treatment of type-2 diabetes mellitus[1].	CC(C)C[C@H](NC(CC1=CC(OCC)=C(C(O)=O)C=C1)=O)C2=CC=CC=C2N3CCCCC3	DMSO : ≥ 50 mg/mL (110.48 mM)	DMSO Solution
Chlormezanone	80-77-3	273.74	GABA Receptor	Free Base	Chlormezanone resembles benzodiazepine. The action of Chlormezanone is similar to benzodiazepine-type agents. Chlormezanone is used as an anxiolytic and a muscle relaxant.	O=C(CC1)N(C)C(C2=CC=C(Cl)C=C2)S1(=O)=O	H2O : < 0.1 mg/mL (insoluble); DMSO : ≥ 100 mg/mL (365.31 mM)	DMSO Solution
Carbidopa	28860-95-9	226.23	Others	Free Acid	Carbidopa is an inhibitor of DOPA decarboxylase, which is used in parkinson disease._x000D_ Target: DOPA decarboxylase_x000D_ Carbidopa (CD), a competitive inhibitor of aromatic l-amino acid decarboxylase that does not cross the blood-brain barrier, is routinely administered with levodopa (LD) to patients with Parkinson disease (PD) to reduce the peripheral decarboxylation of LD to dopamine [1]. …	OC1=C(O)C=CC(CC(NN)(C(O)=O)C)=C1	DMSO : 4 mg/mL (17.68 mM; Need ultrasonic and warming); H2O : < 0.1 mg/mL (insoluble)	DMSO Solution
Acetohexamide	968-81-0	324.40	Others	Free Base	Acetohexamide is a first-generation sulfonylurea medication used to treat diabetes mellitus type 2; stimulate the pancreas to secrete insulin.	O=S(C1=CC=C(C(C)=O)C=C1)(NC(NC2CCCCC2)=O)=O	DMSO : ≥ 39 mg/mL (120.22 mM)	DMSO Solution
Rosuvastatin (Calcium)	147098-20-2	500.57	Autophagy; HMG-CoA Reductase (HMGCR); Potassium Channel	Calcium	Rosuvastatin Calcium (Rosuvastatin hemicalcium) is a competitive HMG-CoA reductase inhibitor with an IC50 of 11 nM[1]. Rosuvastatin Calcium potently blocks human ether-a-go-go related gene (hERG) current with an IC50 of 195 nM, delayed cardiac repolarization, and thereby prolonged action potential durations (APDs) and corrected QT interval (QTc) intervals[2]. Rosuvastatin Calcium reduces the expr…	O=C([O-])C[C@H](O)C[C@H](O)/C=C/C1=C(C(C)C)N=C(N(C)S(=O)(C)=O)N=C1C2=CC=C(F)C=C2.[0.5Ca2+]	H2O : 1 mg/mL (2.00 mM; Need ultrasonic); DMSO : 25 mg/mL (49.94 mM; Need ultrasonic)	DMSO Solution
Betamethasone dipropionate	5593-20-4	504.59	Glucocorticoid Receptor	Free Base	Betamethasone dipropionate is a glucocorticoid steroid with anti-inflammatory and immunosuppressive abilities.	C[C@@]12[C@](C[C@H](C)[C@]2(OC(CC)=O)C(COC(CC)=O)=O)([H])[C@]3([H])CCC4=CC(C=C[C@]4(C)[C@@]3(F)[C@@H](O)C1)=O	DMSO : ≥ 150 mg/mL (297.27 mM)	DMSO Solution
Methimazole	60-56-0	114.17	Others	Free Base	Methimazole is an antithyroid medicine used for the treatment of the hyperthyroidism in humans and animals[1].	S=C1NC=CN1C	H2O : ≥ 50 mg/mL (437.94 mM); DMSO : ≥ 100 mg/mL (875.89 mM)	DMSO Solution
Rosiglitazone	122320-73-4	357.43	Autophagy; Ferroptosis; PPAR; TRP Channel	Free Base	Rosiglitazone (BRL 49653) is a selective PPARγ agonist with EC50s of 30 nM, 100 nM and 60 nM for PPARγ1, PPARγ2, and PPARγ, respectively.	O=C(N1)SC(CC2=CC=C(OCCN(C)C3=NC=CC=C3)C=C2)C1=O	DMSO : ≥ 110 mg/mL (307.75 mM)	DMSO Solution
Montelukast (sodium)	151767-02-1	608.17	Autophagy; Leukotriene Receptor	Sodium	Montelukast (sodium) (MK0476) is a potent, selective CysLT1 receptor antagonist.	ClC1=CC2=C(C=C1)C=CC(/C=C/C3=CC([C@H](SCC4(CC([O-])=O)CC4)CCC5=CC=CC=C5C(C)(O)C)=CC=C3)=N2.[Na+]	H2O : ≥ 70 mg/mL (115.10 mM)	DMSO Solution
Avanafil	330784-47-9	483.95	Phosphodiesterase (PDE)	Free Base	Avanafil(TA-1790) is a potent and highly selective phosphodiesterase-5(PDE-5) inhibitor(IC50=5.2 nM) for erectile dysfunction; lower selectivity against PDE1, PDE6, and PDE11._x000D_ IC50 value: 5.2 nM [1]_x000D_ Target: PDE5_x000D_ Avanafil is highly selective toward PDE5 and against all other PDE isozymes tested. Lower selectivity against PDE1, PDE6, and PDE11 is consistent with results from ra…	COC1=C(Cl)C=C(CNC2=C(C(NCC3=NC=CC=N3)=O)C=NC(N4[C@H](CO)CCC4)=N2)C=C1	DMSO : 50 mg/mL (103.32 mM; Need ultrasonic)	DMSO Solution
Amsacrine	51264-14-3	393.46	Autophagy; Topoisomerase	Free Base	Amsacrine (m-AMSA; acridinyl anisidide) is an inhibitor of topoisomerase II, and acts as an antineoplastic agent which can intercalates into the DNA of tumor cells.	CS(=O)(NC1=CC=C(NC2=C(C=CC=C3)C3=NC4=CC=CC=C42)C(OC)=C1)=O	DMSO : 9.3 mg/mL (23.64 mM; Need ultrasonic and warming)	DMSO Solution
Iopanoic acid	96-83-3	570.93	Others	Free Acid	Iopanoic acid is an inhibitor of 5'-Deiodinase and also an iodinated contrast medium.	O=C(O)C(CC)CC1=C(I)C=C(I)C(N)=C1I	DMSO : 113.3 mg/mL (198.45 mM; Need ultrasonic and warming)	DMSO Solution
Kasugamycin (hydrochloride hydrate)	200132-83-8	433.84	Bacterial	Hydrochloride	Kasugamycin hydrochloride hydrate (Ksg hydrochloride hydrate) is an antibiotic which binds both the 30S and 70S ribosome but not isolated 50S subunits. Kasugamycin hydrochloride hydrate (Ksg hydrochloride hydrate) mimics mRNA nucleotides to destabilize tRNA binding and inhibit canonical translation initiation[1][2].	OC(C(N[C@@H](C[C@@H]1N)[C@@H](C)O[C@]1([H])O[C@@H]2[C@@H](O)[C@@H](O)[C@H](O)[C@H](O)[C@H]2O)=N)=O.[H]Cl.O	DMSO : 14.33 mg/mL (33.03 mM; Need ultrasonic and warming)	DMSO Solution
Granisetron (Hydrochloride)	107007-99-8	348.87	5-HT Receptor	Hydrochloride	Granisetron (Hydrochloride) (BRL 43694A) is a serotonin 5-HT3 receptor antagonist used as an antiemetic to treat nausea and vomiting following chemotherapy.	CN1N=C(C(N[C@H]2C[C@H](N3C)CCC[C@H]3C2)=O)C4=CC=CC=C41.[H]Cl	DMSO : 7.69 mg/mL (22.04 mM; Need ultrasonic); H2O : < 0.1 mg/mL (insoluble)	DMSO Solution
Ramipril	87333-19-5	416.51	Angiotensin-converting Enzyme (ACE); Apoptosis	Free Acid	Ramipril (HOE-498) is an angiotensin-converting enzyme (ACE) inhibitor with IC50 of 5 nM.	O=C([C@@H]1C[C@@](CCC2)([H])[C@@]2([H])N1C([C@@H](N[C@H](C(OCC)=O)CCC3=CC=CC=C3)C)=O)O	DMSO : ≥ 100 mg/mL (240.09 mM); H2O : 1 mg/mL (2.40 mM; Need ultrasonic)	DMSO Solution
Azlocillin (sodium salt)	37091-65-9	483.47	Bacterial	Sodium	Azlocillin is an acylampicillin with a broad spectrum against bacteria._x000D_ Target: Antibacterial_x000D_ Azlocillin (12.5 μg/mL) inhibits over 75% of the isolates of Pseudomonas aeruginosa. Azlocillin (12.5 μg/mL) is also active against indole-negative and -positive Proteus spp., inhibiting 98 and 71%, respectively. Azlocillin is more active than mezlocillin, ticarcillin, and carbenicillin and…	O=C([C@@H](C(C)(C)S[C@]1([H])[C@@H]2NC([C@H](NC(N3CCNC3=O)=O)C4=CC=CC=C4)=O)N1C2=O)[O-].[Na+]	DMSO : 100 mg/mL (206.84 mM; Need ultrasonic); H2O : 6.67 mg/mL (13.80 mM; Need ultrasonic)	DMSO Solution
Benztropine (mesylate)	132-17-2	403.54	mAChR	Mesylate	Benzatropine mesylate is a centrally-acting, antimuscarinic agent used as an adjunct in the treatment of Parkinson's disease._x000D_ Target: mAChR_x000D_ Benzatropine mesylate is a centrally-acting, antimuscarinic agent used as an adjunct in the treatment of Parkinson's disease. It may also be used to treat extrapyramidal reactions, such as dystonia and Parkinsonism, caused by antipsychotics. Sym…	CN1[C@H]2CC(OC(C3=CC=CC=C3)C4=CC=CC=C4)C[C@@H]1CC2.CS(=O)(O)=O	H2O : ≥ 200 mg/mL (495.61 mM)	DMSO Solution
Ketoconazole	65277-42-1	531.43	Cytochrome P450; Fungal	Free Base	Ketoconazole (R-41400) is an imidazole anti-fungal agent, a CYP3A4 and CYP24A1 inhibitor.	CC(N1CCN(C2=CC=C(OC[C@@H]3O[C@@](CN4C=CN=C4)(C5=CC=C(Cl)C=C5Cl)OC3)C=C2)CC1)=O	DMSO : 53 mg/mL (99.73 mM; Need ultrasonic)	DMSO Solution
Cobicistat	1004316-88-4	776.02	Cytochrome P450; HIV	Free Base	Cobicistat is a potent and selective inhibitor of cytochrome P450 3A (CYP3A) enzymes with IC50s of 30-285 nM. Cobicistat is a pharmacokinetic enhancer?which increases the overall absorption of several HIV medications.	CN(C(N[C@@H](CCN1CCOCC1)C(N[C@@H](CC2=CC=CC=C2)CC[C@@H](NC(OCC3=CN=CS3)=O)CC4=CC=CC=C4)=O)=O)CC5=CSC(C(C)C)=N5	DMSO : 100 mg/mL (128.86 mM; Need ultrasonic)	DMSO Solution
Terconazole	67915-31-5	532.46	Fungal	Free Base	Terconazole is a broad-spectrum antifungal medication for the treatment of vaginal yeast infection.	CC(N1CCN(C2=CC=C(OC[C@@H]3O[C@@](CN4N=CN=C4)(C5=CC=C(Cl)C=C5Cl)OC3)C=C2)CC1)C	DMSO : ≥ 30 mg/mL (56.34 mM)	DMSO Solution
Amitriptyline (hydrochloride)	549-18-8	313.86	Sodium Channel	Hydrochloride	Amitriptyline hydrochloride is a dibenzocycloheptene-derivative tricyclic antidepressant (TCA)._x000D_ Target: Others_x000D_ Amitriptyline hydrochloride acts primarily as a serotonin-norepinephrine reuptake inhibitor, with strong actions on the serotonin transporter and moderate effects on the norepinephrine transporter. It has negligible influence on the dopamine transporter and therefore does n…	CN(C)CC/C=C1C2=CC=CC=C2CCC3=C\1C=CC=C3.Cl	H2O : ≥ 50 mg/mL (159.31 mM); DMSO : ≥ 100 mg/mL (318.61 mM)	DMSO Solution
Efavirenz	154598-52-4	315.68	Autophagy; HIV; Reverse Transcriptase	Free Base	Efavirenz is a potent inhibitor of the wild-type HIV-1 reverse transcriptase with a Ki of 2.93 nM and exhibits an IC95 of 1.5 nM for the inhibition of HIV-1 replicative spread in cell culture.	ClC1=CC=C(NC(O[C@]2(C#CC3CC3)C(F)(F)F)=O)C2=C1	DMSO : ≥ 38 mg/mL (120.38 mM)	DMSO Solution
Azathioprine	446-86-6	277.26	Apoptosis	Free Base	Azathioprine(Azasan, Imuran; BW 57-322) is a drug that suppresses the immune system and is used in organ transplantation and autoimmune disease. _x000D_ Target: _x000D_ Azathioprine is an immunosuppressive antimetabolite pro-drug. It is an imidazolyl derivative of 6-mercaptopurine and many of its biological effects are similar to those of the parent compound. Azathioprine is converted into 6-merc…	CN1C(SC2=C3N=CNC3=NC=N2)=C([N+]([O-])=O)N=C1	DMSO : 50 mg/mL (180.34 mM; Need ultrasonic); H2O : < 0.1 mg/mL (insoluble)	DMSO Solution
Prasugrel	150322-43-3	373.44	P2Y Receptor	Free Base	Prasugrel (PCR 4099) is a platelet inhibitor with IC50 value of 1.8 μM.	FC1=CC=CC=C1C(C(C2CC2)=O)N3CCC4=C(C3)C=C(S4)OC(C)=O	H2O : < 0.1 mg/mL (insoluble)	DMSO Solution
Glycopyrrolate	596-51-0	398.33	mAChR	Bromide	Glycopyrrolate (Glycopyrronium bromide) is a muscarinic competitive antagonist used as an antispasmodic._x000D_ IC50 Value:_x000D_ Target: mAChR (Muscarinic acetylcholine receptor M1)_x000D_ in vitro: Glycopyrrolate showed no selectivity in its binding to the M1-M3 receptors. Kinetics studies, however, showed that glycopyrrolate dissociates slowly from HASM muscarinic receptors (60% protection ag…	C[N+]1(C)CC(OC(C(O)(C2CCCC2)C3=CC=CC=C3)=O)CC1.[Br-]	H2O : ≥ 45 mg/mL (112.97 mM)	DMSO Solution
Oxytetracycline	79-57-2	460.43	Bacterial	Free Base	Oxytetracycline is a tetracycline analog isolated from the actinomycete streptomyces rimosus and used in a wide variety of clinical conditions._x000D_ Target: Antibacterial_x000D_ Oxytetracycline was the second of the broad-spectrum tetracycline group of antibiotics to be discovered. Oxytetracycline works by interfering with the ability of bacteria to produce essential proteins. Without these pro…	O=C(C(C1=O)=C(O)[C@@H](N(C)C)[C@]2([H])[C@@H](O)[C@]3([H])[C@](C)(O)C4=C(C(C3=C(O)[C@@]21O)=O)C(O)=CC=C4)N	DMSO : ≥ 50 mg/mL (108.59 mM); H2O : < 0.1 mg/mL (insoluble)	DMSO Solution
Tadalafil	171596-29-5	389.40	Apoptosis; Phosphodiesterase (PDE)	Free Base	Tadalafil (IC-351) is a PDE5 inhibitor with an IC50 value of 1.8 nM.	O=C([C@@]1([H])CC2=C([C@@H](C3=CC=C(OCO4)C4=C3)N15)NC6=C2C=CC=C6)N(C)CC5=O	DMSO : ≥ 52 mg/mL (133.54 mM)	DMSO Solution
Dexmedetomidine (hydrochloride)	145108-58-3	236.74	Adrenergic Receptor; Autophagy	Hydrochloride	Dexmedetomidine Hydrochloride is an agonist of adrenergic alpha-2 receptor, which is used in veterinary medicine for its analgesic and sedative properties._x000D_ Target: Adrenergic alpha-2 Receptor_x000D_ Dexmedetomidine, acting at alpha(2A) adrenoceptors, must be present during the encoding process to decrease discrete cue fear memory; however, its ability to suppress contextual memory is likel…	C[C@H](C1=CN=CN1)C2=CC=CC(C)=C2C.Cl	H2O : ≥ 50 mg/mL (211.20 mM)	DMSO Solution
Clemizole (hydrochloride)	1163-36-6	362.30	HCV; HCV Protease; Histamine Receptor	Hydrochloride	Clemizole hydrochloride is an H1 histamine receptor antagonist, is found to substantially inhibit HCV replication. The IC50 of Clemizole for RNA binding by NS4B is 24±1 nM, whereas its EC50 for viral replication is 8 μM.	ClC1=CC=C(C=C1)CN2C(CN3CCCC3)=NC4=CC=CC=C24.[H]Cl	DMSO : ≥ 3.7 mg/mL (10.21 mM)	DMSO Solution
Cyproheptadine (hydrochloride sesquihydrate)	41354-29-4	350.88	5-HT Receptor; Histamine Receptor	Hydrochloride	Cyproheptadine hydrochloride sesquihydrate is an antihistamine and is an antagonist of serotonin and histamine2.	CN1CC/C(CC1)=C2C3=CC=CC=C3C=CC4=CC=CC=C/24.[H]Cl.[1.5H2O]	DMSO : 33.33 mg/mL (94.99 mM; Need ultrasonic); H2O : 0.67 mg/mL (1.91 mM; Need ultrasonic)	DMSO Solution
Tauroursodeoxycholate (Sodium)	35807-85-3	521.69	Apoptosis; Caspase; ERK	Sodium	Tauroursodeoxycholate Sodium is an endoplasmic reticulum (ER) stress inhibitor. Tauroursodeoxycholate significantly reduces expression of apoptosis molecules, such as caspase-3 and caspase-12. Tauroursodeoxycholate also inhibits ERK.	C[C@H](CCC(NCCS(=O)([O-])=O)=O)[C@H]1CC[C@@]2([H])[C@]3([H])[C@@H](O)C[C@]4([H])C[C@H](O)CC[C@]4(C)[C@@]3([H])CC[C@]12C.[Na+]	H2O : 100 mg/mL (191.68 mM; Need ultrasonic); DMSO : 100 mg/mL (191.68 mM; Need ultrasonic)	DMSO Solution
Alfuzosin	81403-80-7	389.45	Adrenergic Receptor	Free Base	Alfuzosin is an α1 adrenergic receptor antagonist used to treat benign prostatic hyperplasia (BPH)._x000D_ Target: α1 adrenergic receptor_x000D_ Alfuzosin, a new quinazoline derivative, acts as a selective and competitive antagonist of alpha 1-adrenoceptor-mediated contraction of prostatic, prostatic capsule, bladder base and proximal urethral smooth muscle, thereby reducing the tone of these str…	O=C(C1OCCC1)NCCCN(C2=NC(N)=C3C=C(OC)C(OC)=CC3=N2)C	DMSO : ≥ 50 mg/mL (128.39 mM)	DMSO Solution
Clemastine (fumarate)	14976-57-9	459.96	Autophagy; Histamine Receptor	Fumarate	Clemastine (fumarate) (HS-592 (fumarate)) is a selective histamine H1 receptor antagonist with IC50 of 3 nM.	CN1[C@@H](CCO[C@](C2=CC=CC=C2)(C3=CC=C(Cl)C=C3)C)CCC1.O=C(O)/C=C/C(O)=O	DMSO : 14.29 mg/mL (31.07 mM; Need ultrasonic); H2O : 0.67 mg/mL (1.46 mM; Need ultrasonic)	DMSO Solution
Cyclandelate	456-59-7	276.37	Others	Free Base	Cyclandelate is a vasodilator used in the treatment of claudication, arteriosclerosis, and Raynaud's disease. It is also used to treat nighttime leg cramps, and has been investigated for its effect against migraine.	O=C(OC1CC(C)(C)CC(C)C1)C(O)C2=CC=CC=C2	DMSO : ≥ 44 mg/mL (159.21 mM)	DMSO Solution
Nitrendipine	39562-70-4	360.36	Autophagy; Calcium Channel	Free Base	Nitrendipine is a calcium channel blocker with marked vasodilator action._x000D_ Target: Calcium Channel_x000D_ Nitrendipine is a dihydropyridine calcium channel blocker. It is used in the treatment of primary hypertension to decrease blood pressure. Nitrendipine blocked Ca2+ currents very potently, with half-block by subnanomolar concentrations. The concentration dependence of block had the form…	O=C(C1=C(C)NC(C)=C(C(OC)=O)C1C2=CC=CC([N+]([O-])=O)=C2)OCC	DMSO : 50 mg/mL (138.75 mM; Need ultrasonic); H2O : < 0.1 mg/mL (insoluble)	DMSO Solution
Ticarcillin (disodium)	4697-14-7	428.39	Bacterial	Sodium	Ticarcillin disodium is an injectable antibiotic for the treatment of Gram-negative bacteria, particularly Pseudomonas aeruginosa. It is also one of the few antibiotics capable of treating Stenotrophomonas maltophilia infections.	O=C([C@@H](C(C)(C)S[C@]1([H])[C@@H]2NC(C(C([O-])=O)C3=CSC=C3)=O)N1C2=O)[O-].[Na+].[Na+]	H2O : ≥ 100 mg/mL (233.43 mM)	DMSO Solution
Cilostazol	73963-72-1	369.46	Autophagy; Phosphodiesterase (PDE)	Free Base	Cilostazol (OPC 13013) is a potent and selective inhibitor of phosphodiesterase (PDE) 3A, the isoform of PDE 3 in the cardiovascular system, with an IC50 of 0.2 μM[1][2].	O=C1NC2=C(C=C(OCCCCC3=NN=NN3C4CCCCC4)C=C2)CC1	DMSO : 50 mg/mL (135.33 mM; Need ultrasonic)	DMSO Solution
Carbimazole	22232-54-8	186.23	Others	Free Base	Carbimazole is an imidazole antithyroid agent. _x000D_ Target: Others_x000D_ Carbimazole is an effective thyroid hormone inhibitor under a class of drugs known as pro-drugs. It is considered a pro-drug because it converts to methimazole after being absorbed by the body, generating an antithyroid action that works against hyperthyroidism (excessive production of thyroid hormones) and thyrotoxicosi…	O=C(N1C=CN(C)C1=S)OCC	DMSO : 100 mg/mL (536.97 mM; Need ultrasonic)	DMSO Solution
Sulfaphenazole	526-08-9	314.36	Bacterial	Free Base	Sulfaphenazole is a specific inhibitor of CYP2C9 which blocks atherogenic and pro-inflammatory effects of linoleic acid (increase in oxidative stress and activation of AP-1) mediated by CYP2C9. Acts as an antibacterial and antimicrobial.	O=S(C1=CC=C(N)C=C1)(NC2=CC=NN2C3=CC=CC=C3)=O	DMSO : ≥ 100 mg/mL (318.11 mM)	DMSO Solution
Olsalazine (Disodium)	6054-98-4	346.20	Bacterial	Sodium	Olsalazine Disodium is an anti-inflammatory drug used in the treatment of Inflammatory Bowel Disease and Ulcerative Colitis._x000D_ Target: Antibacterial_x000D_ Olsalazine Disodium is a derivative of salicylic acid. Inactive by itself (it is a prodrug), it is converted by the bacteria in the colon to mesalamine. _x000D_ Olsalazine Disodium is potent inhibitors of human intestinal macrophages chem…	O=C([O-])C1=C(O)C=CC(/N=N/C2=CC(C([O-])=O)=C(O)C=C2)=C1.[Na+].[Na+]	DMSO : 20 mg/mL (57.77 mM; Need ultrasonic); H2O : 50 mg/mL (144.43 mM; Need ultrasonic)	DMSO Solution
Alosetron (Hydrochloride)	122852-69-1	330.81	5-HT Receptor	Hydrochloride	Alosetron Hydrochloride (GR 68755 Hydrochloride) is a Serotonin 5HT3-receptor antagonist that is used in treatment of irritable bowel syndrome._x000D_ IC50 Value: _x000D_ Target: 5-HT Receptor_x000D_ Alosetron has an antagonist action on the 5-HT3 receptors of the enteric nervous system of the gastrointestinal tract. While being a 5-HT3 antagonist like ondansetron, it is not classified or approve…	O=C(C(C1=C2C=CC=C1)=C(N2C)CC3)N3CC4=C(NC=N4)C.[H]Cl	H2O : 50 mg/mL (151.14 mM; Need ultrasonic)	DMSO Solution
Nebivolol (hydrochloride)	152520-56-4	441.90	Adrenergic Receptor; Apoptosis	Hydrochloride	Nebivolol hydrochloride selectively inhibits β1- adrenergic receptor with IC50 of 0.8 nM._x000D_ Target: β1- adrenergic receptor_x000D_ Nebivolol reduces cell proliferation of human coronary smooth muscle cells (haCSMCs) and endothelial cells (haECs) in a concentration- and time-dependent maner. Nebivolol treatment for 7 days causes significant reduction in cell growth of haCSMCs with IC50 of 6.1…	FC1=CC=C2C(CC[C@]([C@@H](O)CNC[C@H](O)[C@@]3([H])CCC(C=C(F)C=C4)=C4O3)([H])O2)=C1.Cl	DMSO : 100 mg/mL (226.30 mM; Need ultrasonic)	DMSO Solution
Zidovudine	30516-87-1	267.24	CRISPR/Cas9; HIV	Free Base	Zidovudine is a nucleoside reverse transcriptase inhibitor (NRTI), widely used to treat HIV infection. Zidovudine increases CRISPR/Cas9-mediated editing frequency.	O=C(C(C)=CN1[C@@H](C2)O[C@@H]([C@H]2N=[N+]=[N-])CO)NC1=O	DMSO : ≥ 100 mg/mL (374.20 mM)	DMSO Solution
Metoclopramide (hydrochloride hydrate)	54143-57-6	354.27	Dopamine Receptor	Hydrochloride	Metoclopramide hydrochloride hydrate is a dopamine D2 antagonist that is used as an antiemetic._x000D_ IC50 Value:_x000D_ Target: D2 Receptor_x000D_ Metoclopramide is a dopamine receptor antagonist which has been used for treatment of a variety of gastrointestinal symptoms over the last thirty years. In various countries, metoclopramide is the antiemetic drug of choice in pregnant women. Findings…	O=C(NCCN(CC)CC)C1=CC(Cl)=C(N)C=C1OC.[H]Cl.[H]O[H]	DMSO : 50 mg/mL (141.14 mM; Need ultrasonic); H2O : < 0.1 mg/mL (insoluble)	DMSO Solution
Phenytoin (sodium)	630-93-3	274.25	Sodium Channel	Sodium	Phenytoin sodium is an inactive voltage-gated sodium channel stabilizer._x000D_ Target: Sodium Channel_x000D_ Phenytoin sodium is an antiepileptic drug. It is useful to treat partial seizures and generalized tonic-clonic seizures but not primary generalized seizures such as absence seizures or myoclonic seizures. Phenytoin is believed to protect against seizures by causing voltage-dependent block…	[O-]C1=NC(C(C2=CC=CC=C2)(C3=CC=CC=C3)N1)=O.[Na+]	DMSO : ≥ 34 mg/mL (123.97 mM)	DMSO Solution
Dofetilide	115256-11-6	441.56	Potassium Channel	Free Base	Dofetilide(Tikosyn) is a class III antiarrhythmic agent._x000D_ Target: Potassium Channel_x000D_ In patients with congestive heart failure and reduced left ventricular function, dofetilide was effective in converting atrial fibrillation, preventing its recurrence, and reducing the risk of hospitalization for worsening heart failure. Dofetilide had no effect on mortality [1]. _x000D_ dofetilide pr…	CS(=O)(NC1=CC=C(CCN(C)CCOC2=CC=C(NS(=O)(C)=O)C=C2)C=C1)=O	DMSO : ≥ 100 mg/mL (226.47 mM)	DMSO Solution
Fenofibric acid	42017-89-0	318.75	COX; PPAR	Free Acid	Fenofibric acid, an active metabolite of fenofibrate, is a PPAR activitor, with EC50s of 22.4 μM, 1.47 μM, and 1.06 μM for PPARα, PPARγ and PPARδ, respectively; Fenofibric acid also inhibits COX-2 enzyme activity, with an IC50 of 48 nM.	CC(C)(OC1=CC=C(C(C2=CC=C(Cl)C=C2)=O)C=C1)C(O)=O	DMSO : ≥ 32 mg/mL (100.39 mM)	DMSO Solution
Imatinib	152459-95-5	493.60	Autophagy; Bcr-Abl; c-Kit; PDGFR	Free Base	Imatinib (STI571) is an orally bioavailable tyrosine kinases inhibitor that selectively inhibits BCR/ABL, v-Abl, PDGFR and c-kit kinase activity. Imatinib (STI571) works by binding close to the ATP binding site, locking it in a closed or self-inhibited conformation, therefore inhibiting the enzyme activity of the protein semicompetitively[1][2][3][4].	CN(CC1)CCN1CC2=CC=C(C(NC3=CC=C(C)C(NC4=NC(C5=CC=CN=C5)=CC=N4)=C3)=O)C=C2	DMSO : 16.67 mg/mL (33.77 mM; Need ultrasonic)	DMSO Solution
(±)-Bisoprolol (hemifumarate)	104344-23-2	766.96	Adrenergic Receptor	Fumarate	(±)-Bisoprolol (hemifumarate) is a selective type β1 adrenergic receptor blocker._x000D_ Target: Adrenergic Receptor_x000D_ Approved: July 31, 1992_x000D_ Bisoprolol, on beta 1-adrenoceptor peptide induced autoimmune myocardial damage. In the animal model of autoimmune cardiomyopathy induced by active immunization of rabbits with beta 1-adrenoceptor peptide, bisoprolol was given at a dose of 3 mg…	OC(CNC(C)C)COC1=CC=C(COCCOC(C)C)C=C1.OC(CNC(C)C)COC2=CC=C(COCCOC(C)C)C=C2.OC(/C=C/C(O)=O)=O	H2O : 20 mg/mL (26.08 mM; Need ultrasonic); DMSO : ≥ 50 mg/mL (65.19 mM)	DMSO Solution
Ospemifene	128607-22-7	378.89	Estrogen Receptor/ERR	Free Base	Ospemifene is a selective estrogen for the prevention of postmenopausal osteoporosis with IC50 values of 827nM and 1633nM for ERα and ERβ, respectively. _x000D_ target: ERα and ERβ_x000D_ IC50:827 and 1633 nm for ERα and -β, respectively[1] _x000D_ IN vitro: The estrogen-dependent MCF-7 human breast cancer cells were used as a model for studies on the effects of Ospemifene on breast cancer cells.…	ClCC/C(C1=CC=CC=C1)=C(C2=CC=C(OCCO)C=C2)\C3=CC=CC=C3	DMSO : ≥ 33 mg/mL (87.10 mM)	DMSO Solution
Clinofibrate	30299-08-2	468.58	Autophagy; HMG-CoA Reductase (HMGCR)	Free Acid	Clinofibrate (S-8527) is a hypelipidemic agent and a HMG-CoA reductase inhibitor.	CCC(OC1=CC=C(C2(C3=CC=C(OC(CC)(C)C(O)=O)C=C3)CCCCC2)C=C1)(C)C(O)=O	DMSO : ≥ 30 mg/mL (64.02 mM)	DMSO Solution
Bucladesine (sodium salt)	16980-89-5	491.37	Phosphodiesterase (PDE); PKA	Sodium	Bucladesine sodium salt (Dibutyryl-cAMP sodium salt; DC2797; Sodium dibutyryl cAMP) is a cell-permeable cyclic AMP (cAMP) analog that activates cAMP dependent protein kinase (PKA) by increasing the intracellular level of cAMP. Bucladesine sodium salt acts as a phosphodiesterase (PDE) inhibitor.	O=C(CCC)O[C@H]1[C@H](N2C(N=CN=C3NC(CCC)=O)=C3N=C2)O[C@@](CO4)([H])[C@@]1([H])OP4([O-])=O.[Na+]	H2O : ≥ 42 mg/mL (85.48 mM); DMSO : 150 mg/mL (305.27 mM; Need ultrasonic)	DMSO Solution
Pyrithioxin (dihydrochloride)	10049-83-9	441.39	Others	Hydrochloride	Pyrithioxin dihydrochloride is a neurodynamic compound, combined with a short period of hyperventilation (HV) was applied in cerebral infarct patients with Hemiplegia.	OCC1=C(CSSCC2=C(CO)C(O)=C(C)N=C2)C=NC(C)=C1O.[H]Cl.[H]Cl	H2O : ≥ 41 mg/mL (92.89 mM)	DMSO Solution
Niclosamide	50-65-7	327.12	Parasite; STAT	Free Base	Niclosamide (BAY2353)?is an orally bioavailable chlorinated salicylanilide, with anthelmintic and potential antineoplastic activity. Niclosamide (BAY2353) inhibits STAT3 with IC50 of 0.25 μM in HeLa cells and inhibits DNA replication in a cell-free assay.	O=C(NC1=CC=C([N+]([O-])=O)C=C1Cl)C2=CC(Cl)=CC=C2O	DMF : 9.42 mg/mL (28.80 mM; Need ultrasonic and warming)	DMSO Solution
Phthalylsulfacetamide	131-69-1	362.36	Bacterial	Free Acid	Phthalylsulfacetamide is a sulfa drug, after oral administration, slowly decompose in the intestine,and release sulfacetamide ,generating antibacterial effect.	O=C(O)C1=CC=CC=C1C(NC2=CC=C(S(=O)(NC(C)=O)=O)C=C2)=O	DMSO : ≥ 50 mg/mL (137.98 mM)	DMSO Solution
Cefmenoxime (hydrochloride)	75738-58-8	529.79	Bacterial	Hydrochloride	Cefmenoxime hydrochloride is a third-generation cephalosporin antibiotic.	O=C(C(N12)=C(CSC3=NN=NN3C)CS[C@]2([H])[C@H](NC(/C(C4=CSC(N)=N4)=N\OC)=O)C1=O)O.[0.5HCl]	DMSO : 65 mg/mL (122.69 mM; Need ultrasonic and warming)	DMSO Solution
Captopril	62571-86-2	217.29	Angiotensin-converting Enzyme (ACE)	Free Acid	Captopril (SQ-14534) is a potent, competitive inhibitor of angiotensin-converting enzyme (ACE).	O=C(O)[C@H]1N(C([C@H](C)CS)=O)CCC1	DMSO : ≥ 50 mg/mL (230.11 mM); H2O : ≥ 50 mg/mL (230.11 mM)	DMSO Solution
Bendazol	621-72-7	208.26	NO Synthase	Free Base	Bendazol is a hypotensive drug which can also enhance NO synthase activity in renal glomeruli and collecting tubules.	C1(CC2=CC=CC=C2)=NC3=CC=CC=C3N1	10 mM in DMSO	DMSO Solution
Amezinium (methylsulfate)	30578-37-1	313.33	Adrenergic Receptor	Methylsulfate	Amezinium metilsulfate has multiple mechanisms, including stimulation of alpha and beta-1 receptors and inhibition ofnoradrenaline and tyramine uptake. _x000D_ Target: alpha and beta-1 receptors_x000D_ Amezinium metilsulfate is a sympathomimetic drug used for the treatment of low blood pressure. Cardiovascular effects of the new sympathomimetic Amezinium metilsulphate are investigated in 25 patie…	COC1=CC(N)=CN=[N+]1C2=CC=CC=C2.O=S(OC)([O-])=O	DMSO : ≥ 34 mg/mL (108.51 mM)	DMSO Solution
Cinnarizine	298-57-7	368.51	Calcium Channel; Histamine Receptor	Free Base	Cinnarizine is an antihistamine and a calcium channel blocker, promote cerebral blood flow, used to treat cerebral apoplexy, post-trauma cerebral symptoms, and cerebral arteriosclerosis.	N1(C(C2=CC=CC=C2)C3=CC=CC=C3)CCN(C/C=C/C4=CC=CC=C4)CC1	DMSO : 7.14 mg/mL (19.38 mM; Need ultrasonic)	DMSO Solution
Dasatinib	302962-49-8	488.01	Apoptosis; Autophagy; Bcr-Abl; Src	Free Base	Dasatinib (BMS-354825) is a dual Bcr-Abl and Src family tyrosine kinase inhibitor with IC50s of 0.6, 0.8, 79 and 37 nM for Abl, Src, c-Kit and c-KitD816V, respectively.	O=C(C1=CN=C(S1)NC2=NC(C)=NC(N3CCN(CC3)CCO)=C2)NC4=C(C=CC=C4Cl)C	DMSO : 35.35 mg/mL (72.44 mM; Need ultrasonic and warming)	DMSO Solution
Sertaconazole (nitrate)	99592-39-9	500.78	Fungal	Nitrate	Sertaconazole nitrate is a topical broad-spectrum antifungal that is developed to provide an additional agent for the treatment of superficial cutaneous and mucosal infections._x000D_ Target: Antifungal_x000D_ Sertaconazole nitrate reduces the release of cytokines from activated lymphocytes and mitigated inflammation in animal models of irritant contact dermatitis and neurogenic inflammation in a…	ClC1=CC=C(C(OCC2=CSC3=C(Cl)C=CC=C32)CN4C=CN=C4)C(Cl)=C1.O[N+]([O-])=O	DMSO : ≥ 100 mg/mL (199.69 mM)	DMSO Solution
Nicorandil	65141-46-0	211.17	Potassium Channel	Free Base	Nicorandil (SG-75) is potassium channel activator.	O=C(C1=CC=CN=C1)NCCO[N+]([O-])=O	DMSO : ≥ 33 mg/mL (156.27 mM)	DMSO Solution
Dabrafenib (Mesylate)	1195768-06-9	615.67	Raf	Mesylate	Dabrafenib Mesylate is a potent and selective Raf kinase inhibitor with IC50s of 0.6 and 5.0 nM for RafV600E and c-Raf, respectively.	CC(C)(C)C1=NC(C2=C(F)C(NS(C3=C(F)C=CC=C3F)(=O)=O)=CC=C2)=C(C4=CC=NC(N)=N4)S1.CS(=O)(O)=O	DMSO : ≥ 36 mg/mL (58.47 mM)	DMSO Solution
Flumethasone	2135-17-3	410.45	Others	Free Base	Flumethasone is a corticosteroid for topical use, in combination with Clioquinol for the treatment of otitis externa and otomycosis. Flumethasone shows fully 420 times the potency of cortisone in an animal model for anti-inflammatory activity.	C[C@@]12[C@](C(CO)=O)(O)[C@H](C)C[C@@]1([H])[C@]3([H])C[C@H](F)C4=CC(C=C[C@]4(C)[C@@]3(F)[C@@H](O)C2)=O	DMSO : ≥ 39 mg/mL (95.02 mM)	DMSO Solution
L-Ascorbic acid sodium salt	134-03-2	198.11	Apoptosis; Reactive Oxygen Species	Sodium	L-Ascorbic acid sodium salt is a more bioavailable form of vitamin C that is an antioxidant agent.	[O-]C([C@@]1([H])[C@H](CO)O)=C(O)C(O1)=O.[Na+]	H2O : ≥ 41 mg/mL (206.96 mM)	DMSO Solution
Nevirapine	129618-40-2	266.30	HIV; Reverse Transcriptase	Free Base	Nevirapine is a non-nucleoside inhibitor of HIV-1 reverse transcriptase used to treat and prevent HIV/AIDS; with a Ki of 270 μM.	O=C1C2=C(N=CC=C2)N(C3CC3)C4=NC=CC(C)=C4N1	DMSO : 14.29 mg/mL (53.66 mM; Need ultrasonic)	DMSO Solution
Oxolamine (citrate)	1949-20-8	437.44	Others	Citrate	Oxolamine citrate is a cough suppressant.	CCN(CC)CCC1=NC(C2=CC=CC=C2)=NO1.O=C(CC(C(O)=O)(O)CC(O)=O)O	DMSO : ≥ 33 mg/mL (75.44 mM)	DMSO Solution
Spiramycin	8025-81-8	843.05	Bacterial; Parasite	Free Base	Spiramycin (Rovamycin) is a macrolide antibiotic produced by Streptomyces ambofaciens with against bacteria and Toxoplasma gondii activities, and also has antiparasitic effect. Spiramycin is composed of a 16-member lactone ring, on which three sugars (mycaminose, forosamine, and mycarose) are attached[1][2].	O[C@H](C1)[C@H](OC)[C@@H](O[C@H]2[C@H](O)[C@@H](N(C)C)[C@H](O[C@@H]3O[C@@H](C)[C@H](O)[C@@](O)(C)C3)[C@@H](C)O2)[C@@H](CC=O)C[C@@H](C)[C@@H](O[C@@H]4O[C@H](C)[C@@H](N(C)C)CC4)/C=C/C=C/C[C@@H](C)OC1=O	DMSO : ≥ 100 mg/mL (118.62 mM)	DMSO Solution
Ambroxol	18683-91-5	378.10	Others	Free Base	Ambroxol (NA-872) is a secretolytic agent used in the treatment of respiratory diseases associated with viscid or excessive mucus.	O[C@H]1CC[C@H](NCC2=CC(Br)=CC(Br)=C2N)CC1	DMSO : ≥ 200 mg/mL (528.96 mM)	DMSO Solution
Olmesartan (medoxomil)	144689-63-4	558.59	Angiotensin Receptor	Free Base	Olmesartan medoxomil is a potent and selective angiotensin AT1 receptor inhibitor with IC50 of 66.2 μM.	O=C(OCC1=C(OC(O1)=O)C)C2=C(N=C(N2CC3=CC=C(C=C3)C4=CC=CC=C4C5=NN=NN5)CCC)C(O)(C)C	DMSO : 50 mg/mL (89.51 mM; Need ultrasonic)	DMSO Solution
Canagliflozin	842133-18-0	444.52	SGLT	Free Base	Canagliflozin (JNJ 28431754) is a selective SGLT2 inhibitor with IC50s of 2 nM, 3.7 nM, and 4.4 nM for mSGLT2, rSGLT2, and hSGLT2 in CHOK cells, respectively[1].	FC1=CC=C(C2=CC=C(CC3=C(C=CC([C@@H]4O[C@@H]([C@H]([C@@H]([C@H]4O)O)O)CO)=C3)C)S2)C=C1	DMSO : ≥ 50 mg/mL (112.48 mM)	DMSO Solution
Ledipasvir	1256388-51-8	889.00	HCV	Free Base	Ledipasvir is an inhibitor of the hepatitis C virus NS5A, with EC50s of 34 pM and 4 pM against genotype 1a and 1b replicon, respectively.	O=C(OC)N[C@H](C(N([C@H](C1=NC=C(C2=CC(C(F)(F)C3=C4C=CC(C5=CC=C6N=C([C@H]7N(C([C@@H](NC(OC)=O)C(C)C)=O)[C@]8([H])CC[C@@]7([H])C8)NC6=C5)=C3)=C4C=C2)N1)C9)CC%109CC%10)=O)C(C)C	H2O : < 0.1 mg/mL (insoluble); DMSO : 50 mg/mL (56.24 mM; Need ultrasonic)	DMSO Solution
4-Aminopyridine	504-24-5	94.11	Potassium Channel	Free Base	4-Aminopyridine is a nonselective K+ channel blocker that binds from the cytoplasmic side of the cell membrane.	NC1=CC=NC=C1	DMSO : ≥ 50 mg/mL (531.29 mM); H2O : 50 mg/mL (531.29 mM; Need ultrasonic)	DMSO Solution
Prothionamide	14222-60-7	180.27	Bacterial	Free Base	Protionamide (or prothionamide) is a drug used in the treatment of tuberculosis; has also been tested for use in the treatment of leprosy._x000D_ Target: Anti tuberculosis_x000D_ Although ETH and PTH are both potent drugs against M. tuberculosis (MIC = ～0.5 μg/ml) (24), they do not affect E. coli growth, even at very high concentrations (100 μg/ml), which is primarily caused by the absence of an …	S=C(C1=CC(CCC)=NC=C1)N	10 mM in DMSO	DMSO Solution
Vincamine	1617-90-9	354.44	Others	Free Base	Vincamine is a peripheral vasodilator, that increases blood flow to the brain.	O=C(OC)[C@@]1(O)C[C@@]2(CC)[C@@]3([H])C(N1C4=CC=CC=C54)=C5CCN3CCC2	DMSO : ≥ 38 mg/mL (107.21 mM)	DMSO Solution
Hydroxyfasudil (hydrochloride)	155558-32-0	343.83	ROCK	Hydrochloride	Hydroxyfasudil hydrochloride is a ROCK inhibitor, with IC50s of 0.73 and 0.72 μM for ROCK1 and ROCK2, respectively.	O=C1NC=CC2=C1C=CC=C2S(=O)(N3CCNCCC3)=O.[H]Cl	DMSO : 30 mg/mL (87.25 mM; Need ultrasonic)	DMSO Solution
Bambuterol hydrochloride	81732-46-9	403.90	Adrenergic Receptor	Hydrochloride	Bambuterol hydrochloride ((±)-Bambuterol hydrochloride; KWD-2183 hydrochloride) is a long acting beta-adrenoceptor agonist (LABA) used in the treatment of asthma; it also is a prodrug of terbutaline.	OC(C1=CC(OC(N(C)C)=O)=CC(OC(N(C)C)=O)=C1)CNC(C)(C)C.[H]Cl	DMSO : 41 mg/mL (101.51 mM; Need ultrasonic and warming)	DMSO Solution
Ibuprofen piconol	64622-45-3	297.39	Others	Free Base	Ibuprofen piconol is a non-steroidal, anti-inflammatory (NSAID) agent for the topical relief of primary thermal burns and sunburns.	O=C(OCC1=NC=CC=C1)C(C)C2=CC=C(CC(C)C)C=C2	DMSO : ≥ 50 mg/mL (168.13 mM)	DMSO Solution
Histamine	51-45-6	111.15	Endogenous Metabolite; Histamine Receptor	Free Base	Histamine is an organic nitrogenous compound involved in local immune responses as well as regulating physiological function in the gut and acting as a neurotransmitter.	NCCC1=CN=CN1	H2O : ≥ 34 mg/mL (305.89 mM)	DMSO Solution
Faropenem daloxate	141702-36-5	397.40	Bacterial	Free Base	Faropenem daloxate is the first oral penem in a new class of beta-lactam antibiotics._x000D_ IC50 Value: _x000D_ Target: Antibacterial_x000D_ Faropenem daloxate is useful for penem and antibiotics. Faropenem medoxomil has excellent in vitro activity against Streptococcus pneumoniae, Haemophilus influenzae and other key pathogens implicated in acute bacterial rhinosinusitis. Clinical studies have …	O=C(N1[C@@]2(SC([C@@H]3OCCC3)=C1C(OCC4=C(OC(O4)=O)C)=O)[H])[C@]2([H])[C@H](O)C	DMSO : ≥ 100 mg/mL (251.64 mM)	DMSO Solution
Lapatinib	231277-92-2	581.06	Autophagy; EGFR; Ferroptosis	Free Base	Lapatinib (GW572016) is a potent inhibitor of the ErbB-2 and EGFR tyrosine kinase domains with IC50 values against purified EGFR and ErbB-2 of 10.2 and 9.8 nM, respectively[1].	O=S(CCNCC1=CC=C(C2=CC=C3C(C(NC4=CC(Cl)=C(C=C4)OCC5=CC(F)=CC=C5)=NC=N3)=C2)O1)(C)=O	DMSO : ≥ 39 mg/mL (67.12 mM)	DMSO Solution
Ibudilast	50847-11-5	230.31	Phosphodiesterase (PDE)	Free Base	Ibudilast (KC-404; AV-411; MN-166) is a relatively nonselective phosphodiesterase inhibitor which has been marketed for treating asthma._x000D_ Target: PDE_x000D_ Ibudilast (3-isobutyryl-2-isopropylpyrazolo[1,5-a]pyridine) is a nonselective inhibitor of cyclic nucleotide phosphodiesterase (PDE). The inhibition of platelet aggregation and vasodilatation by ibudilast may be due to synergistic eleva…	CC(C)C(C1=C2C=CC=CN2N=C1C(C)C)=O	DMSO : ≥ 140 mg/mL (607.88 mM)	DMSO Solution
Quinestrol	152-43-2	364.52	Estrogen Receptor/ERR	Free Base	Quinestrol is a synthetic estrogen, used in hormone replacement therapy, and occasionally to treat breast cancer and prostate cancer	C#C[C@]1(O)CC[C@@]2([H])[C@]3([H])CCC4=C(C=CC(OC5CCCC5)=C4)[C@@]3([H])CC[C@]12C	DMSO : ≥ 24 mg/mL (65.84 mM)	DMSO Solution
Triflusal	322-79-2	248.16	COX	Free Acid	Triflusal irreversibly inhibits the production of thromboxane-B2 in platelets by acetylating cycloxygenase-1._x000D_ Target: COX_x000D_ Triflusal at 10 mM, 100 mM and 1 M decreases LDH efflux in rat brain slices after anoxia/reoxygenation by 24%, 35% and 49% respectively. Triflusal also reduces inducible NO synthase activity by 18%, 21% and 30% [1]._x000D_ Triflusal (10 mg/kg i.v.) reduces platel…	O=C(O)C1=CC=C(C(F)(F)F)C=C1OC(C)=O	DMSO : 100 mg/mL (402.97 mM; Need ultrasonic)	DMSO Solution
10-Undecenoic acid	112-38-9	184.28	Fungal	Free Acid	10-Undecenoic acid was used as a starting reagent in the syntheses of Pheromone (11Z)-hexadecenal.	C=CCCCCCCCCC(O)=O	DMSO : ≥ 50 mg/mL (271.33 mM)	DMSO Solution
D-Mannitol	69-65-8	182.17	Apoptosis; Endogenous Metabolite	Free Base	D-Mannitol is an osmotic diuretic agent and a weak renal vasodilator._x000D_ Target: Others_x000D_ D(-)Mannitol is a sugar alcohol that can be used as an inert osmotic control substance. The uptake and phosphorylation of d-mannitol is catalyzed by the mannitol-specific phosphoenolpyruvate-dependent phosphotransferase systems (PTS). Mannitol can interact with neutrophils and monocytes. Experiments…	OC[C@H]([C@H]([C@@H]([C@@H](CO)O)O)O)O	H2O : ≥ 36 mg/mL (197.62 mM)	DMSO Solution
Perindopril (erbumine)	107133-36-8	441.60	Angiotensin-converting Enzyme (ACE); Apoptosis	Erbumine	Perindopril erbumine (Perindopril tert-butylamine salt) is a potent ACE inhibitor of which is used to treat high blood pressure, heart failure or stable coronary artery disease._x000D_ Target: ACE_x000D_ Perindopril is a long-acting ACE inhibitor. It is used to treat high blood pressure, heart failure or stable coronary artery disease in form of perindopril arginine (trade names include Coversyl,…	O=C([C@H]1N(C([C@@H](N[C@H](C(OCC)=O)CCC)C)=O)[C@@]2([H])CCCC[C@@]2([H])C1)O.CC(C)(C)N	DMSO : 10 mg/mL (22.64 mM; Need ultrasonic); H2O : ≥ 50 mg/mL (113.22 mM)	DMSO Solution
Sitagliptin (phosphate monohydrate)	654671-77-9	523.32	Autophagy; Dipeptidyl Peptidase	Phosphate	Sitagliptin phosphate monohydrate is a potent inhibitor of DPP4 with IC50 of 19 nM in Caco-2 cell extracts.	[H]O[H].O=C(N1CC2=NN=C(C(F)(F)F)N2CC1)C[C@H](N)CC3=CC(F)=C(F)C=C3F.O=P(O)(O)O	H2O : ≥ 33 mg/mL (63.06 mM)	DMSO Solution
Regadenoson	313348-27-5	390.35	Adenosine Receptor	Free Base	Regadenoson is an A2A adenosine receptor agonist that is a coronary vasodilator that is commonly used in pharmacologic stress testing._x000D_ Target: A2A adenosine receptor_x000D_ Regadenoson produces hyperemia quickly and maintains it for a duration that is useful for radionuclide myocardial perfusion imaging. The selective nature of the drug makes it preferable to other stress agents such as ad…	OC[C@@H]1[C@H]([C@H]([C@H](N2C=NC3=C2N=C(N4N=CC(C(NC)=O)=C4)N=C3N)O1)O)O	DMSO : 50 mg/mL (128.09 mM; Need ultrasonic)	DMSO Solution
Rabeprazole (sodium)	117976-90-6	382.43	Apoptosis; Proton Pump	Sodium	Rabeprazole sodium(LY307640 sodium) is an antiulcer drug in the class of proton pump inhibitors._x000D_ Target: Proton Pump_x000D_ Rabeprazole belongs to a class of antisecretory compounds (substituted benzimidazole proton-pump inhibitors) that do not exhibit anticholinergic or histamine H2-receptor antagonist properties, but suppress gastric acid secretion by inhibiting the gastric H+/K+ATPase (…	O=S(C1=NC2=CC=CC=C2N1)CC3=NC=CC(OCCCOC)=C3C.[Na+]	DMSO : ≥ 48 mg/mL (125.51 mM)	DMSO Solution
Sulbactam	68373-14-8	233.24	Bacterial	Free Acid	Sulbactam(Betamaze) is an irreversible β-lactamase inhibitor._x000D_ Target: β-lactamase; Antibacterial_x000D_ Sulbactam is a mechanism-based inhibitor of beta-lactamase enzymes used in clinical practice. sulbactam was the antimicrobial agent responsible for the killing of these organisms [1]. sulbactam may prove effective for non-life-threatening A. baumannii infections. Its role in the treatmen…	O=C([C@@H](C(C)(C)S([C@]1([H])C2)(=O)=O)N1C2=O)O	H2O : 76.7 mg/mL (328.85 mM; Need ultrasonic); DMSO : ≥ 70 mg/mL (300.12 mM)	DMSO Solution
Icotinib	610798-31-7	391.42	EGFR	Free Base	Icotinib (BPI-2009) is a potent and specific EGFR inhibitor with an IC50 of 5 nM; also inhibits mutant EGFRL858R, EGFRL858R/T790M, EGFRT790M and EGFRL861Q.	C#CC1=CC(NC2=C(C=C(OCCOCCOCCO3)C3=C4)C4=NC=N2)=CC=C1	DMSO : ≥ 155 mg/mL (395.99 mM)	DMSO Solution
Dolasetron (Mesylate hydrate)	878143-33-0	438.49	5-HT Receptor	Mesylate	Dolasetron Mesylate hydrate (MDL-73147EF hydrate) is a serotonin 5-HT3 receptor antagonist used to treat nausea and vomiting following chemotherapy.	O=C(C1=CNC2=C1C=CC=C2)O[C@@H]3C[C@@](CC4C5)([H])[N@](CC4=O)[C@@]5([H])C3.O=S(C)(O)=O.O	DMSO : ≥ 39 mg/mL (88.94 mM)	DMSO Solution
Sulfisoxazole	127-69-5	267.30	Bacterial; Endothelin Receptor	Free Base	Sulfisoxazole, an endothelin receptor antagonist, is a sulfonamide antibacterial with an oxazole substituent._x000D_ Target: Antibacterial; Endothelin Receptor_x000D_ The sulfanilamide antibacterial agent sulfisoxazole was found to be a good endothelin receptor antagonist (IC50's of 0.60 microM and 22 microM for the ETA and ETB receptors, respectively) [1]. Sulfisoxazole is used to treat or preve…	O=S(C1=CC=C(N)C=C1)(NC2=C(C)C(C)=NO2)=O	DMSO : ≥ 150 mg/mL (561.17 mM)	DMSO Solution
Butenafine (Hydrochloride)	101827-46-7	353.93	Fungal	Hydrochloride	Butenafine Hydrochloride (KP363 Hydrochloride) is a synthetic benzylamine antifungal, works by inhibiting the synthesis of sterols by inhibiting squalene epoxidase.	CN(CC1=CC=C(C(C)(C)C)C=C1)CC2=C3C=CC=CC3=CC=C2.[H]Cl	H2O : 1 mg/mL (2.83 mM; Need ultrasonic); DMSO : 25 mg/mL (70.64 mM; Need ultrasonic)	DMSO Solution
Darunavir	206361-99-1	547.66	HIV; HIV Protease	Free Base	Darunavir(TMC114) is an HIV protease inhibitor._x000D_ IC50 Value: _x000D_ Target: HIV Protease_x000D_ Darunavir HIV-1 antiviral structurally is similar to amprenavir and it is second generation HIV-1-protease inhibitor. Darunavir is a drug used to treat HIV infection. It is in the protease inhibitor class. Prezista is an OARAC recommended treatment option for treatment-naive and treatment-experi…	O=C(O[C@@H]1[C@@]2([H])[C@@](OCC2)([H])OC1)N[C@@H](CC3=CC=CC=C3)[C@H](O)CN(S(=O)(C4=CC=C(N)C=C4)=O)CC(C)C	DMSO : ≥ 100 mg/mL (182.60 mM)	DMSO Solution
Benazepril (hydrochloride)	86541-74-4	460.95	Angiotensin-converting Enzyme (ACE)	Hydrochloride	Benazepril hydrochloride, an angiotensin converting enzyme inhibitor, which is a medication used to treat high blood pressure._x000D_ Target: angiotensin converting enzyme (ACE)_x000D_ Benazepril hydrochloride is a medication used to treat high blood pressure (hypertension), congestive heart failure, and chronic renal failure. Upon cleavage of its ester group by the liver, benazepril hydrochlorid…	O=C1N(CC(O)=O)C2=CC=CC=C2CC[C@@H]1N[C@@H](CCC3=CC=CC=C3)C(OCC)=O.Cl	H2O : 15.33 mg/mL (33.26 mM; Need ultrasonic); DMSO : ≥ 92 mg/mL (199.59 mM)	DMSO Solution
Pizotifen	15574-96-6	295.44	5-HT Receptor	Free Base	Pizotifen (BC-105) is a potent 5-HT2 receptor antagonist, with a high affinity for 5-HT1C binding site.	CN1CC/C(CC1)=C2C3=CC=CC=C3CCC4=C\2C=CS4	H2O : < 0.1 mg/mL (insoluble); DMSO : 20 mg/mL (67.70 mM; Need ultrasonic)	DMSO Solution
Cefotaxime (sodium salt)	64485-93-4	477.45	Bacterial	Sodium	Cefotaxime sodium salt is a third-generation cephalosporin antibiotic; broad-spectrum antibiotic with activity against numerous Gram-positive and Gram-negative bacteria.	O=C(C(N12)=C(COC(C)=O)CS[C@]2([H])[C@H](NC(/C(C3=CSC(N)=N3)=N\OC)=O)C1=O)[O-].[Na+]	DMSO : 45 mg/mL (94.25 mM; Need ultrasonic)	DMSO Solution
Roxatidine (Acetate Hydrochloride)	93793-83-0	384.90	Histamine Receptor	Hydrochloride	Roxatidine Acetate Hydrochloride is a specific and competitive histamin H2 receptor antagonist._x000D_ Target: Histamin H2 Receptor_x000D_ Roxatidine Acetate Hydrochloride is a histamine H2-receptor antagonist which, after almost complete oral absorption (greater than 95%), is rapidly converted to its active metabolite, roxatidine, by esterases in the small intestine, plasma and liver. Roxatidine…	O=C(NCCCOC1=CC=CC(CN2CCCCC2)=C1)COC(C)=O.Cl	DMSO : 50 mg/mL (129.90 mM; Need ultrasonic); H2O : ≥ 50 mg/mL (129.90 mM)	DMSO Solution
Abarelix	183552-38-7	1416.06	GNRH Receptor	Free Base	Abarelix (R3827; PPI 149) is a potent gonadotrophin-releasing hormone (GnRH) antagonist, used for prostate cancer treatment.	C[C@H](C(N)=O)NC([C@H]1N(C([C@H](CCCCNC(C)C)NC([C@H](CC(C)C)NC([C@@H](CC(N)=O)NC([C@H](CC2=CC=C(C=C2)O)N(C([C@H](CO)NC([C@@H](CC3=CC=CN=C3)NC([C@@H](CC4=CC=C(Cl)C=C4)NC([C@@H](CC5=CC=C6C=CC=CC6=C5)NC(C)=O)=O)=O)=O)=O)C)=O)=O)=O)=O)CCC1)=O	DMSO : ≥ 14.2 mg/mL (10.03 mM)	DMSO Solution
Aceclofenac	89796-99-6	354.18	COX	Free Acid	Aceclofenac is a non-steroidal anti-inflammatory drug (NSAID) analog of Diclofenac._x000D_ Target: COX_x000D_ Aceclofenac is a non-steroidal anti-inflammatory drug (NSAID) analog of Diclofenac. It is used for the relief of pain and inflammation in rheumatoid arthritis, osteoarthritis and ankylosing spondylitis. Aceclofenac has higher anti-inflammatory action than conventional NSAIDs. It is a cyto…	O=C(OCC(O)=O)CC1=CC=CC=C1NC2=C(Cl)C=CC=C2Cl	H2O : < 0.1 mg/mL (insoluble); DMSO : 100 mg/mL (282.34 mM; Need ultrasonic)	DMSO Solution
Duloxetine (hydrochloride)	136434-34-9	333.88	Serotonin Transporter	Hydrochloride	Duloxetine hydrochloride ((S)-Duloxetine hydrochloride) is a serotonin-norepinephrine reuptake inhibitor (SNRI) with a Ki of 4.6 nM, used for treatment of major depressive disorder and generalized anxiety disorder (GAD)[1][2].	CNCC[C@H](OC1=CC=CC2=C1C=CC=C2)C3=CC=CS3.[H]Cl	DMSO : ≥ 100 mg/mL (299.51 mM); H2O : 5 mg/mL (14.98 mM; Need ultrasonic)	DMSO Solution
Pirarubicin (Hydrochloride)	95343-20-7	664.10	Autophagy; Topoisomerase	Hydrochloride	Pirarubicin Hydrochloride is an anthracycline antibiotics, acts as a topoisomerase II inhibitor, and is a widely used for treatment of various cancers, in particular, solid tumors.	O=C1C2=C(C=CC=C2OC)C(C3=C(O)C4=C([C@@H](O[C@@]5([H])C[C@H](N)[C@H](O[C@@]6([H])OCCCC6)[C@H](C)O5)C[C@@](C(CO)=O)(O)C4)C(O)=C31)=O.Cl	DMSO : 20.83 mg/mL (31.37 mM; Need ultrasonic); H2O : < 0.1 mg/mL (insoluble)	DMSO Solution
Raloxifene (hydrochloride)	82640-04-8	510.04	Autophagy; Estrogen Receptor/ERR	Hydrochloride	Raloxifene hydrochloride (LY156758 hydrochloride; LY139481 hydrochloride) is a second generation selective estrogen receptor antagonist._x000D_ Target: Estrogen receptor_x000D_ Approved: September 14, 2007_x000D_ Raloxifene activates TGF beta 3 promoter as a full agonist at nanomolar concentrations, and raloxifene inhibits the estrogen response element-containing vitellogenin promoter expression …	O=C(C1=C(C2=CC=C(O)C=C2)SC3=CC(O)=CC=C31)C4=CC=C(OCCN5CCCCC5)C=C4.Cl	DMSO : 33.33 mg/mL (65.35 mM; Need ultrasonic)	DMSO Solution
Glafenine (hydrochloride)	65513-72-6	409.26	Others	Hydrochloride	Glafenine hydrochloride is a non-narcotic analgesic and non-steroidal anti-inflammatory drug. It is an ABCG2 inhibitor with an IC50 of 3.2 μM.	[H]Cl.O=C(OCC(O)CO)C1=CC=CC=C1NC2=CC=NC3=CC(Cl)=CC=C23	DMSO : ≥ 60 mg/mL (146.61 mM)	DMSO Solution
Nelfinavir (Mesylate)	159989-65-8	663.89	HIV; HIV Protease	Mesylate	Nelfinavir Mesylate (AG 1343 Mesylate) is a potent and orally bioavailable HIV-1 protease inhibitor (Ki=2 nM) and antiviral agent for the treatment of HIV infection. Nelfinavir Mesylate (AG 1343 Mesylate) is a broad-spectrum, anticancer agent[1][2][3].	[H][C@]12C[C@@H](C(NC(C)(C)C)=O)N(C[C@H]([C@@H](NC(C3=C(C)C(O)=CC=C3)=O)CSC4=CC=CC=C4)O)C[C@@]1([H])CCCC2.CS(=O)(O)=O	DMSO : ≥ 25 mg/mL (37.66 mM)	DMSO Solution
Doxazosin (mesylate)	77883-43-3	547.58	Adrenergic Receptor; Autophagy; Mitophagy	Mesylate	Doxazosin mesylate (UK 33274) is a quinazoline-derivative that selectively antagonizes postsynaptic α1-adrenergic receptors.	O=C(N1CCN(C2=NC(N)=C3C=C(OC)C(OC)=CC3=N2)CC1)C4OC5=CC=CC=C5OC4.CS(=O)(O)=O	H2O : 1 mg/mL (1.83 mM; Need ultrasonic); DMSO : 33.33 mg/mL (60.87 mM; Need ultrasonic)	DMSO Solution
Haloperidol	52-86-8	375.86	Dopamine Receptor	Free Base	Haloperidol is a potent dopamine D2 receptor antagonist, widely used as an antipsychotic.	ClC(C=C1)=CC=C1C2(O)CCN(CCCC(C3=CC=C(F)C=C3)=O)CC2	DMSO : 16.67 mg/mL (44.35 mM; Need ultrasonic); H2O : < 0.1 mg/mL (insoluble)	DMSO Solution
Ampiroxicam	99464-64-9	447.46	COX	Free Base	Ampiroxicam(CP65703) is a nonselective cyclooxygenase inhibitor uesd as anti-inflammatory drug._x000D_ Target: COX_x000D_ Ampiroxicam is a non-steroidal anti-inflammatory drug. It is a prodrug of piroxicam. Ampiroxicam inhibits the stretching response in mice induced by phenylbenzoquinone (PBQ) with maximum protective effect (MPE) of 2 mg/kg. Ampiroxicam inhibits swelling in a dose-responsive man…	O=C(OC(OC(C1=CC=CC=C12)=C(C(NC3=NC=CC=C3)=O)N(C)S2(=O)=O)C)OCC	DMSO : 50 mg/mL (111.74 mM; Need ultrasonic)	DMSO Solution
Terlipressin	14636-12-5	1227.37	Vasopressin Receptor	Free Base	Terlipressin is a potent vasoconstrictor that acts via V1 receptors on arteriolar smooth muscle cells. _x000D_ Terlipressin can result in splanchnic vasoconstriction augmenting systemic arterial blood pressure with beneficial circulatory and renal effects that would be expected to also ameliorate the key pathophysiological changes responsible for the development of refractory ascites _x000D_	O=C([C@H](CSSC[C@@H](C(N[C@H](C1=O)CC2=CC=C(O)C=C2)=O)NC(CNC(CNC(CN)=O)=O)=O)NC([C@@H](NC([C@@H](NC([C@](N1)([H])CC3=CC=CC=C3)=O)CCC(N)=O)=O)CC(N)=O)=O)N(CCC4)[C@@H]4C(N[C@@H](CCCCN)C(NCC(N)=O)=O)=O	DMSO : ≥ 12.3 mg/mL (10.02 mM)	DMSO Solution
Roflumilast	162401-32-3	403.21	Phosphodiesterase (PDE); RSV	Free Base	Roflumilast is a selective PDE4 inhibitor with IC50s of 0.7, 0.9, 0.7, and 0.2 nM for PDE4A1, PDEA4, PDEB1, and PDEB2, respectively, without affecting PDE1, PDE2, PDE3 or PDE5 isoenzymes from various cells.	O=C(NC1=C(Cl)C=NC=C1Cl)C2=CC=C(OC(F)F)C(OCC3CC3)=C2	H2O : < 0.1 mg/mL (insoluble); DMSO : ≥ 50 mg/mL (124.00 mM)	DMSO Solution
Carbamazepine	298-46-4	236.27	Autophagy; Mitophagy; Sodium Channel	Free Base	Carbamazepine, a sodium channel blocker, is an anticonvulsant drug._x000D_ Target: Sodium channel_x000D_ Carbamazepine inhibits the binding of [3H]batrachotoxinin A 20-α-benzoate (BTX-B) to a receptor site of voltage-sensitive sodium channel with IC50 of 131 μM, to decrease the activation of sodium channel ion flux in rat brain synaptosomes. Carbamazepine does not alter basal 125I-labeled scorpio…	O=C(N1C2=CC=CC=C2C=CC3=CC=CC=C31)N	DMSO : 50 mg/mL (211.62 mM; Need ultrasonic); H2O : < 0.1 mg/mL (insoluble)	DMSO Solution
Pravastatin (sodium)	81131-70-6	446.51	Autophagy; Ferroptosis; HMG-CoA Reductase (HMGCR)	Sodium	Pravastatin (sodium) (CS-514 (sodium)) is an HMG-CoA reductase inhibitor against sterol synthesis with IC50 of 5.6 μM.	O[C@@H](C[C@@H](O)CC([O-])=O)CC[C@@H]([C@H](C=C1)C)[C@@](C1=C[C@@H](O)C2)([H])[C@H]2OC([C@@H](C)CC)=O.[Na+]	DMSO : 100 mg/mL (223.96 mM; Need ultrasonic); H2O : ≥ 50 mg/mL (111.98 mM)	DMSO Solution
Floxuridine	50-91-9	246.19	Nucleoside Antimetabolite/Analog	Free Base	Floxuridine (5-fluorodeoxyuridine) is an oncology drug that belongs to the class known as antimetabolites with an GI50 of 5.1 μM for the inhibition of PEPT1. _x000D_ IC50 value: _x000D_ Target: Nucleoside antimetabolite/analog_x000D_ Floxuridine (Fludara) is a prodrug of floxuridine and an oncology agent with an GI50 of 5.1 μM for the inhibition of MDCK/PEPT1. Floxuridine (Fludara) belongs to the…	OC[C@@H]1[C@H](C[C@H](N2C(NC(C(F)=C2)=O)=O)O1)O	DMSO : ≥ 150 mg/mL (609.29 mM); H2O : ≥ 50 mg/mL (203.10 mM)	DMSO Solution
Temocapril (hydrochloride)	110221-44-8	513.07	Angiotensin-converting Enzyme (ACE)	Hydrochloride	Temocapril Hydrochloride is a long-acting angiotensin-converting enzyme (ACE) inhibitor, used for the treatment of hypertension. _x000D_ Target: ACE_x000D_ Temocapril hydrochloride is a novel prodrug-type angiotensin-I converting enzyme (ACE) inhibitor, lowering of the dose of temocapril might be recommended only in patients with severe renal insufficiency [1]. Temocapril is regarded as an ACE in…	O=C(O)CN1C[C@@H](C2=CC=CS2)SC[C@H](N[C@H](C(OCC)=O)CCC3=CC=CC=C3)C1=O.Cl	DMSO : ≥ 100 mg/mL (194.91 mM)	DMSO Solution
Fluticasone (propionate)	80474-14-2	500.57	Glucocorticoid Receptor	Free Base	Fluticasone propionate is a high affinity, selective GR (glucocorticoid receptor) agonist which is derived from fluticasone used to treat asthma and allergic rhinitis._x000D_ Target: Glucocorticoid Receptor_x000D_ Fluticasone propionate is a corticosteroid derived from fluticasone used to treat asthma and allergic rhinitis. It is also used to treat eosinophilic esophagitis. Fluticasone propionate…	O=C(CC)O[C@@]([C@]([C@@]1([H])C2)(C[C@H](O)[C@](F)([C@]3(C=C4)C)[C@@]1([H])C[C@H](F)C3=CC4=O)C)([C@@H]2C)C(SCF)=O	DMSO : ≥ 250 mg/mL (499.43 mM)	DMSO Solution
Piperidolate	82-98-4	323.43	mAChR	Free Base	Piperidolate is an antimuscarinic, inhibits intestinal cramp induced by acetylcholine (rats and dogs).	O=C(OC1CN(CC)CCC1)C(C2=CC=CC=C2)C3=CC=CC=C3	DMSO : ≥ 150 mg/mL (463.78 mM)	DMSO Solution
Vildagliptin	274901-16-5	303.40	Apoptosis; Dipeptidyl Peptidase; Ferroptosis	Free Base	Vildagliptin (LAF-237; NVP-LAF 237) inhibits DPP-4 with IC50 of 2.3 nM._x000D_ IC50 Value: 2.3 nM[1]_x000D_ Target: DPP-4_x000D_ in vitro: Vildagliptin is an N-substituted glycyl-2-cyanopyrrolidine (figure 2). It is a potent competitive and reversible inhibitor of human and rodent DPP-4 in vitro, with a median inhibitory concentration (IC50) ~2-3 nmol/L. Importantly, vildagliptin inhibits DPP-4 w…	O[C@@]1(C2)C[C@H]3C[C@H](C[C@]2(NCC(N4[C@H](C#N)CCC4)=O)C3)C1	H2O : 50 mg/mL (164.80 mM; Need ultrasonic)	DMSO Solution
Atomoxetine (hydrochloride)	82248-59-7	291.82	Others	Hydrochloride	Atomoxetine hydrochloride is a potent and selective noradrenalin re-uptake inhibitor (Ki values are 5, 77 and 1451 nM for inhibition of radioligand binding to human NET, SERT and DAT respectively). IC50 value: 5 nM (Ki for human NET)_x000D_ Target: NET_x000D_ Atomoxetine displays minimal affinity for a range of other neurotransmitter receptors and transporters (Ki > 1 μM). Atomoxetine is antidepr…	CC1=CC=CC=C1O[C@@H](C2=CC=CC=C2)CCNC.[H]Cl	DMSO : ≥ 100 mg/mL (342.68 mM)	DMSO Solution
Zofenopril (calcium)	81938-43-4	448.58	Angiotensin-converting Enzyme (ACE); Reactive Oxygen Species	Calcium	Zofenopril Calcium (SQ26991) is an antioxidant that acts as an angiotensin-converting enzyme inhibitor._x000D_ Target: ACE_x000D_ Zofenopril Calcium is a pro-drug designed to undergo metabolic hydrolysis yielding the active free sulfhydryl compound zofenoprilat, which is an angiotensin converting enzyme (ACE) inhibitor [1]. Zofenopril Calcium promotes the regeneration of peripheral nerve injuries…	O=C(N(C[C@@H](SC1=CC=CC=C1)C2)[C@@H]2C([O-])=O)[C@H](C)CSC(C3=CC=CC=C3)=O.[0.5Ca2+]	H2O : < 0.1 mg/mL (insoluble); DMSO : 2 mg/mL (4.46 mM; Need ultrasonic)	DMSO Solution
Esomeprazole magnesium	161973-10-0	713.12	Proton Pump	Magnesium	Esomeprazole magnesium is an inhibitor of H+, K+-ATPase, effectively used in the research of upper intestinal disorder.	CC1=C(N=CC(C)=C1OC)CS2=O[Mg+2]3([N](C4=CC=C(OC)C=C4[N-]5)=C5S(CC(N=CC(C)=C6OC)=C6C)=O3)[N]7=C2[N-]C8=CC(OC)=CC=C78	DMSO : ≥ 125 mg/mL (175.29 mM); H2O : < 0.1 mg/mL (insoluble)	DMSO Solution
Ciclopirox (olamine)	41621-49-2	268.35	Ferroptosis; Fungal	Olamine	Ciclopirox olamine is a synthetic antifungal agent for topical dermatologic treatment of superficial mycoses. It is most useful against Tinea versicolor. _x000D_	O=C1C=C(C)C=C(C2CCCCC2)N1O.NCCO	DMSO : 62.5 mg/mL (232.90 mM; Need ultrasonic)	DMSO Solution
D-Cycloserine	68-41-7	102.09	Bacterial	Free Base	D-Cycloserine is an analog of the amino acid D-alanine._x000D_ Target: Antibacterial_x000D_ D-Cycloserine selectively potentiated the duration of motor cortical excitability enhancements induced by anodal tDCS. D-Cycloserine alone did not modulate excitability [1]. Participants receiving d-cycloserine in addition to exposure therapy reported significantly less social anxiety compared with patient…	O=C1[C@H](N)CON1	DMSO : 1 mg/mL (9.80 mM; Need warming); H2O : ≥ 50 mg/mL (489.76 mM)	DMSO Solution
Bucladesine (calcium salt)	938448-87-4	488.42	Phosphodiesterase (PDE); PKA	Calcium	Bucladesine calcium salt (Dibutyryl-cAMP calcium salt;DC2797 calcium salt) is a cell-permeable cyclic AMP (cAMP) analog and selectively activates cAMP dependent protein kinase (PKA) by increasing the intracellular level of cAMP. Bucladesine calcium salt acts as a phosphodiesterase (PDE) inhibitor.	O=C(CCC)O[C@H]1[C@H](N2C(N=CN=C3NC(CCC)=O)=C3N=C2)O[C@@](CO4)([H])[C@@]1([H])OP4([O-])=O.[0.5Ca2+]	H2O : ≥ 100 mg/mL (204.74 mM)	DMSO Solution
Bepridil hydrochloride	68099-86-5	403.00	Calcium Channel	Hydrochloride	Bepridil hydrochloride (CERM 1978) is a calcium channel blocker, with antianginal activity.	[H]Cl.CC(C)COCC(N1CCCC1)CN(C2=CC=CC=C2)CC3=CC=CC=C3	DMSO : ≥ 150 mg/mL (372.21 mM)	DMSO Solution
Tazobactam	89786-04-9	300.29	Bacterial	Free Acid	Tazobactam is a beta Lactamase Inhibitor with antibacterial activity_x000D_ Target: Antibacterial_x000D_ Tazobactam is a pharmaceutical drug that inhibits the action of bacterial β-lactamases, especially those belonging to the SHV-1 and TEM groups. It is commonly used as its sodium salt, Tazobactam sodium.Tazobactam is combined with the extended spectrum β-lactam antibiotic piperacillin in the dr…	O=C([C@@H]([C@@](CN1N=NC=C1)(C)S([C@]2([H])C3)(=O)=O)N2C3=O)O	DMSO : 50 mg/mL (166.51 mM; Need ultrasonic); H2O : < 0.1 mg/mL (insoluble)	DMSO Solution
Naproxen (sodium)	26159-34-2	252.24	Autophagy; COX	Sodium	Naproxen sodium is a COX-1 and COX-2 inhibitor with IC50s of 8.72 and 5.15 μM, respectively in cell assay.	[O-]C([C@@H](C)C1=CC2=CC=C(OC)C=C2C=C1)=O.[Na+]	DMSO : 5 mg/mL (19.82 mM; Need ultrasonic); H2O : 75 mg/mL (297.34 mM; Need ultrasonic and warming)	DMSO Solution
Tiotropium (Bromide)	136310-93-5	472.42	mAChR	Bromide	Tiotropium Bromide (BA679 BR) is a muscarinic acetylcholine receptor (mAChR) antagonist that blocks the binding of the acetylcholine ligand and subsequent opening of the ligand-gated ion channel.	O=C(C(C1=CC=CS1)(O)C2=CC=CS2)O[C@H]3C[C@H]([N+]4(C)C)[C@@H]5O[C@@H]5[C@H]4C3.[Br-]	DMSO : ≥ 30 mg/mL (63.50 mM); H2O : 25 mg/mL (52.92 mM; Need ultrasonic)	DMSO Solution
Misoprostol	59122-46-2	382.53	Prostaglandin Receptor	Free Base	Misoprostol(SC29333) is a synthetic prostaglandin E1 (PGE1) analog that is used to prevent gastric ulcers, to treat missed miscarriage, to induce labor, and to induce abortion._x000D_ Target: Prostaglandin Receptor_x000D_ Misoprostol is a synthetic analog of natural prostaglandin E1. It produces a dose-related inhibition of gastric acid and pepsin secretion, and enhances mucosal resistance to inj…	O[C@H](C1)[C@@H]([C@H](C1=O)CCCCCCC(OC)=O)/C=C/CC(C)(O)CCCC	DMSO : 6.4 mg/mL (16.73 mM; Need ultrasonic and warming)	DMSO Solution
Dasatinib (hydrochloride)	854001-07-3	524.47	Apoptosis; Autophagy; Bcr-Abl; Src	Hydrochloride	Dasatinib hydrochloride is a potent and dual AblWT/Src inhibitor IC50 of 0.6 nM/0.8 nM respectively; also inhibits c-KitWT/c-KitD816V with IC50 of 79 nM/37 nM.	O=C(C1=CN=C(S1)NC2=NC(C)=NC(N3CCN(CC3)CCO)=C2)NC4=C(C=CC=C4Cl)C.[H]Cl	DMSO : 15 mg/mL (28.60 mM; Need ultrasonic and warming); H2O : 10 mg/mL (19.07 mM; Need ultrasonic)	DMSO Solution
Rasagiline (mesylate)	161735-79-1	267.34	Apoptosis; Autophagy; Monoamine Oxidase	Mesylate	Rasagiline mesylate is a new MAO-B inhibitor for the treatment of idiopathic Parkinson's disease. _x000D_ Target: Monoamine Oxidase (MAO)-B_x000D_ Rasagiline (N-propargyl-1-(R)-aminoindan) is a novel, highly potent irreversible monoamine oxidase (MAO)-B inhibitor, anti-Parkinsonian drug. Rasagiline is effective as monotherapy or adjunct to L-Dopa for patients with early and late Parkinson's disea…	CS(=O)(O)=O.C#CCN[C@H]1C2=CC=CC=C2CC1	H2O : 25 mg/mL (93.51 mM; Need ultrasonic)	DMSO Solution
Ribociclib hydrochloride	1211443-80-9	471.00	CDK	Hydrochloride	Ribociclib hydrochloride (LEE011 hydrochloride) is a highly specific CDK4/6 inhibitor with IC50 values of 10 nM and 39 nM, respectively, and is over 1,000-fold less potent against the cyclin B/CDK1 complex.	O=C(N(C)C)C(N1C2CCCC2)=CC(C1=N3)=CN=C3NC(N=C4)=CC=C4N5CCNCC5.Cl	H2O : 10 mg/mL (21.23 mM; Need ultrasonic); DMSO : 7.69 mg/mL (16.33 mM; Need ultrasonic)	DMSO Solution
Trandolapril	87679-37-6	430.54	Angiotensin-converting Enzyme (ACE)	Free Acid	Trandolapril (RU44570) is a nonsulfhydryl prodrug that is hydrolysed to the active diacid Trandolaprilat. Trandolapril is an orally administered angiotensin converting enzyme (ACE) inhibitor that has been used in the treatment of hypertension and congestive heart failure (CHF), and after myocardial infarction (MI)[1].	O=C([C@H]1N(C([C@@H](N[C@H](C(OCC)=O)CCC2=CC=CC=C2)C)=O)[C@@]3([H])CCCC[C@]3([H])C1)O	DMSO : ≥ 55 mg/mL (127.75 mM)	DMSO Solution
Imidafenacin	170105-16-5	319.40	mAChR	Free Base	Imidafenacin(KRP-197; ONO-8025) is a potent and selective inhibitor of M3 receptors with Kb of 0.317 nM; less potent for M2 receptors(IC50=4.13 nM)._x000D_ IC50 value: 0.3 nM(M3) [1]_x000D_ in vitro: KRP-197 showed equipotent anti-M2 and anti-M3 activity and decreased subtype-selectivity [1]. _x000D_ in vivo: Intraduodenal administration of_x000D_ KRP-197 (0.04±0.30 mg/kg) inhibited bladder contr…	NC(C(C1=CC=CC=C1)(C2=CC=CC=C2)CCN3C(C)=NC=C3)=O	DMSO : 7.8 mg/mL (24.42 mM; Need ultrasonic and warming)	DMSO Solution
Pranlukast	103177-37-3	481.50	Leukotriene Receptor	Free Base	Pranlukast is a highly potent, selective and competitive antagonist of peptide leukotrienes. Pranlukast inhibits [3H]LTE4, [3H]LTD4, and [3H]LTC4 bindings to lung membranes with Kis of 0.63±0.11, 0.99±0.19, and 5640±680 nM, respectively.	O=C(NC1=C2C(C(C=C(C3=NNN=N3)O2)=O)=CC=C1)C4=CC=C(OCCCCC5=CC=CC=C5)C=C4	DMSO : 33.33 mg/mL (69.22 mM; Need ultrasonic); H2O : < 0.1 mg/mL (insoluble)	DMSO Solution
Topiroxostat	577778-58-6	248.24	Xanthine Oxidase	Free Base	Topiroxostat(FYX-051) is a novel and potent xanthine oxidoreductase (XOR) inhibitor with IC50 value of 5.3 nM._x000D_ IC50 value: 5.3 nM [1]_x000D_ Target: xanthine oxidoreductase_x000D_ in vitro: Steady-state kinetics study showed that FYX-051 initially behaved as a competitive-type inhibitor with a K(i) value of 5.7 × 10(-9) M, then after a few minutes it formed a tight complex with XOR via a M…	N#CC1=NC=CC(C2=NNC(C3=CC=NC=C3)=N2)=C1	DMSO : 23.5 mg/mL (94.67 mM; Need ultrasonic and warming)	DMSO Solution
Azatadine (dimaleate)	3978-86-7	522.55	Histamine Receptor	Maleate	Azatadine dimaleate is an histamine and cholinergic inhibitor with IC50 of 6.5 nM and 10 nM, respectively._x000D_ Target: Histamine Receptor_x000D_ Azatadine, a new antihistamine, was evaluated for its efficacy in 20 patients with chronic allergic rhinitis. Eighty percent of patients had symptomatic relief with a twice daily dosage of 2 mg. Sedation was volunteered as a side effect by six of the …	O=C(O)/C=C\C(O)=O.O=C(O)/C=C\C(O)=O.CN1CC/C(CC1)=C2C3=CC=CC=C3CCC4=CC=CN=C4\2	DMSO : ≥ 100 mg/mL (191.37 mM)	DMSO Solution
Acetylleucine	99-15-0	173.21	Others	Free Acid	Acetylleucine is a drug used in the treatment of vertigo._x000D_	CC(C)CC(C(O)=O)NC(C)=O	H2O : 13.3 mg/mL (76.79 mM; Need ultrasonic and warming)	DMSO Solution
Bisacodyl	603-50-9	361.39	Others	Free Base	Bisacodyl is a stimulant laxative drug that works directly on the colon to produce a bowel movement._x000D_ Target: Others_x000D_ Bisacodyl is an organic compound that is used as a stimulant laxative drug. Bisacodyl (20 mg/kg) results in a decrease in AQP3 protein expression and increased mRNA expression level of TNF-α in the colon of rats [1]. Bisacodyl inhibits water absorption in rat jejunum, …	CC(OC1=CC=C(C(C2=CC=C(OC(C)=O)C=C2)C3=NC=CC=C3)C=C1)=O	H2O : < 0.1 mg/mL (insoluble); DMSO : 50 mg/mL (138.35 mM; Need ultrasonic)	DMSO Solution
Artesunate	88495-63-0	384.42	Ferroptosis; Parasite; STAT; Virus Protease	Free Acid	Artesunate is an inhibitor of both STAT-3 and exported protein 1 (EXP1).	O=C(O[C@H]1[C@H](C)[C@]2([H])CC[C@@H](C)[C@]3([H])CC[C@@](O4)(C)OO[C@]32[C@]4([H])O1)CCC(O)=O	H2O : < 0.1 mg/mL (insoluble); DMSO : 83.33 mg/mL (216.77 mM; Need ultrasonic)	DMSO Solution
Voriconazole	137234-62-9	349.31	Fungal	Free Base	Voriconazole(UK-109496) is a second-generation triazole antifungal used to treat serious fungal infections._x000D_ IC50 Value: _x000D_ Target: Antifungal_x000D_ Voriconazole displays potent activity against Candida, Cryptococcus and Aspergillus species. Voriconazole inhibits ergosterol synthesis by inhibiting CYP450-dependent 14-α sterol demethylase resulting in a depletion of ergosterol in funga…	O[C@@]([C@@H](C)C1=NC=NC=C1F)(CN2N=CN=C2)C(C(F)=C3)=CC=C3F	DMSO : ≥ 50 mg/mL (143.14 mM); H2O : 0.17 mg/mL (0.49 mM; Need ultrasonic)	DMSO Solution
Niflumic acid	4394-00-7	282.22	Chloride Channel	Free Acid	Niflumic acid, a Ca2+-activated Cl- channel blocker, is an analgesic and anti-inflammatory agent used in the treatment of rheumatoid arthritis._x000D_ Target: Others_x000D_ niflumic acid, an inhibitor of calcium-activated chloride currents. Niflumic acid does not block directly calcium channels or activate potassium channels. Niflumic acid selectively reduces a component of noradrenaline- and 5-H…	O=C(C1=CC=CN=C1NC2=CC=CC(C(F)(F)F)=C2)O	DMSO : ≥ 100 mg/mL (354.33 mM); H2O : < 0.1 mg/mL (insoluble)	DMSO Solution
Gimeracil	103766-25-2	145.54	Others	Free Base	Gimeracil(Gimestat) is an inhibitor of dihydropyrimidine dehydrogenase (DPYD), which degrades pyrimidine including 5-fluorouracil in the blood; inhibits homologous recombination._x000D_ IC50 Value: _x000D_ Target: DPYD_x000D_ in vitro: Gimeracil had radiosensitizing effects by partially inhibiting homologous recombination (HR) in the repair of DNA double strand breaks. Tail moments in neutral com…	O=C1C=C(O)C(Cl)=CN1	DMSO : 100 mg/mL (687.10 mM; Need ultrasonic)	DMSO Solution
Dutasteride	164656-23-9	528.53	5 alpha Reductase; Apoptosis	Free Base	Dutasteride (GG745) is a potent inhibitor of both 5α-reductase isozymes. Dutasteride may possess off-target effects on the androgen receptor (AR) due to its structural similarity to DHT[1].	O=C([C@H]1CC[C@]2([H])[C@]1(C)CC[C@]3([H])[C@@]4(C)C=CC(N[C@]4([H])CC[C@]32[H])=O)NC5=CC(C(F)(F)F)=CC=C5C(F)(F)F	DMSO : 33.33 mg/mL (63.06 mM; Need ultrasonic)	DMSO Solution
Penciclovir	39809-25-1	253.26	HSV	Free Base	Penciclovir is reported to be potent against HSV types 1 and 2 with IC50 of 0.04-1.8 μg/mL and 0.06-4.4 μg/mL, respectively.	O=C1NC(N)=NC2=C1N=CN2CCC(CO)CO	DMSO : 25 mg/mL (98.71 mM; Need ultrasonic)	DMSO Solution
Clobetasol propionate	25122-46-7	466.97	Glucocorticoid Receptor	Free Base	Clobetasol propionate is a anti-inflammatory corticosteroid used to treat various skin disorders._x000D_ Target: Glucocorticoid Receptor_x000D_ Clobetasol propionate is a corticosteroid of the glucocorticoid class used to treat various skin disorders including eczema and psoriasis. It is also highly effective for contact dermatitis caused by exposure to poison ivy/oak. Clobetasol belongs to US Cl…	C[C@@]12[C@](C(CCl)=O)(OC(CC)=O)[C@@H](C)C[C@@]1([H])[C@]3([H])CCC4=CC(C=C[C@]4(C)[C@@]3(F)[C@@H](O)C2)=O	DMSO : ≥ 100 mg/mL (214.15 mM)	DMSO Solution
Mebhydrolin	524-81-2	276.38	Histamine Receptor	Free Base	Mebhydrolin is a specific histamine H1 receptor antagonist.	CN(C1)CCC(N2CC3=CC=CC=C3)=C1C4=C2C=CC=C4	DMSO : 83.33 mg/mL (301.51 mM; Need ultrasonic)	DMSO Solution
Afatinib (dimaleate)	850140-73-7	718.08	Autophagy; EGFR	Maleate	Afatinib dimaleate is an irreversible EGFR family inhibitor with IC50s of 0.5 nM, 0.4 nM, 10 nM and 14 nM for EGFRwt, EGFRL858R, EGFRL858R/T790M and HER2, respectively.	O=C(NC1=C(C=C2C(C(NC3=CC(Cl)=C(C=C3)F)=NC=N2)=C1)O[C@H]4CCOC4)/C=C/CN(C)C.O=C(O)/C=C\C(O)=O.O=C(O)/C=C\C(O)=O	DMSO : ≥ 35 mg/mL (48.74 mM); H2O : 50 mg/mL (69.63 mM; Need ultrasonic)	DMSO Solution
Bilastine	202189-78-4	463.61	Histamine Receptor	Free Acid	Bilastine is a selective histamine H1 receptor antagonist used for treatment of allergic rhinoconjunctivitis and urticaria. _x000D_ Target: Histamine H1 Receptor_x000D_ Bilastine binds to histamine H1-receptors as indicated by its displacement of [3H]-pyrilamine from H1-receptors expressed in guinea-pig cerebellum and human embryonic kidney (HEK) cell lines. The studies conducted on guinea-pig sm…	CC(C)(C1=CC=C(CCN2CCC(C3=NC4=CC=CC=C4N3CCOCC)CC2)C=C1)C(O)=O	DMSO : ≥ 49.3 mg/mL (106.34 mM)	DMSO Solution
Sulfameter	651-06-9	280.30	Bacterial	Free Base	Sulfameter(Bayrena) is a long-acting sulfonamide antibacterial._x000D_ Target: Antibacterial_x000D_ Sulfameter(Bayrena) is a long-acting sulfonamide antibacterial. It is used as a leprostatic agent in the treatment of urinary tract infections._x000D_ Six physically healthy patients each were given 2 g of sulfameter simultaneously with a high lipid, high protein and high carbohydrate test meal. Th…	O=S(C1=CC=C(N)C=C1)(NC2=NC=C(OC)C=N2)=O	DMSO : ≥ 100 mg/mL (356.76 mM); H2O : < 0.1 mg/mL (insoluble)	DMSO Solution
Garenoxacin (Mesylate hydrate)	223652-90-2	540.53	Bacterial	Mesylate	Garenoxacin Mesylate hydrate (BMS284756 Mesylate hydrate) is a novel oral des-fluoro(6) quinolone with potent antimicrobial activity, against common respiratory pathogens, including resistant strains.	O=C(C1=CN(C2CC2)C3=C(C=CC(C4=CC5=C([C@@H](C)NC5)C=C4)=C3OC(F)F)C1=O)O.CS(=O)(O)=O.O	DMSO : ≥ 30 mg/mL (55.50 mM)	DMSO Solution
Ribavirin	36791-04-5	244.20	HCV; RSV	Free Base	Ribavirin (ICN-1229) is an antiviral agent against a broad spectrum of viruses including HCV, HIVl, and RSV.	O[C@H]1[C@H](N2N=C(C(N)=O)N=C2)O[C@H](CO)[C@H]1O	H2O : ≥ 83.3 mg/mL (341.11 mM)	DMSO Solution
Metoclopramide	364-62-5	299.80	Dopamine Receptor	Free Base	Metoclopramide is a dopamine D2 antagonist that is used as an antiemetic._x000D_ IC50 Value:_x000D_ Target: D2 Receptor_x000D_ Metoclopramide is a dopamine receptor antagonist which has been used for treatment of a variety of gastrointestinal symptoms over the last thirty years. In various countries, metoclopramide is the antiemetic drug of choice in pregnant women. Findings provide reassurance r…	O=C(NCCN(CC)CC)C1=CC(Cl)=C(N)C=C1OC	DMSO : ≥ 41 mg/mL (136.76 mM)	DMSO Solution
Carprofen	53716-49-7	273.71	Autophagy; COX; FAAH	Free Acid	Carprofen is a nonsteroid anti-inflammatory agent, acts as a multi-target FAAH/COX inhibitor, with IC50s of 3.9 μM, 22.3 μM and 78.6 μM for COX-2, COX-1 and FAAH, respectively.	O=C(O)C(C)C1=CC(NC2=C3C=C(Cl)C=C2)=C3C=C1	DMSO : ≥ 33 mg/mL (120.57 mM)	DMSO Solution
Pranoprofen	52549-17-4	255.27	Apoptosis; PGE synthase	Free Acid	Pranoprofen is a non-steroidal anti-inflammatory drug used in ophthalmology. _x000D_ Target: PGE2_x000D_ Pranoprofen 0.1% was found to be as effective as diclofenac sodium 0.1% in reducing inflammation and pain after strabismus surgery. Pranoprofen could be used as a safe and effective anti-inflammatory alternative for the treatment of inflammation following strabismus surgery [1]. pranoprofen ha…	CC(C(O)=O)C1=CC2=C(C=C1)OC3=NC=CC=C3C2	DMSO : ≥ 100 mg/mL (391.74 mM)	DMSO Solution
Chlorthalidone	77-36-1	338.77	Others	Free Base	Chlorthalidone is a thiazide-like diuretic used to treat hypertension.	O=S(C1=CC(C2(O)NC(C3=C2C=CC=C3)=O)=CC=C1Cl)(N)=O	DMSO : ≥ 41 mg/mL (121.03 mM)	DMSO Solution
Lincomycin (hydrochloride hydrate)	7179-49-9	461.01	Bacterial	Hydrochloride	Lincomycin hydrochloride hydrate (Lincomycin hydrochloride monohydrate) is a narrow-spectrum antibiotic, has similar effects to erythromycin, which has a good effect on gram-positive coccus, mainly used to inhibit the synthesis of bacterial cell protein.	C[C@@H](O)[C@](NC([C@H]1N(C)C[C@H](CCC)C1)=O)([H])[C@@]2([H])O[C@H](SC)[C@H](O)[C@@H](O)[C@H]2O.Cl.O	DMSO : ≥ 100 mg/mL (216.92 mM); H2O : 50 mg/mL (108.46 mM; Need ultrasonic)	DMSO Solution
Levosulpiride	23672-07-3	341.43	Dopamine Receptor	Free Base	Levosulpiride (RV-12309) is the (S)-enantiomer of sulpiride, which is a D2 receptor a antagonist, an atypical antipsychotic drug of the benzamide class.	O=C(NC[C@H]1N(CC)CCC1)C2=CC(S(=O)(N)=O)=CC=C2OC	DMSO : 50 mg/mL (146.44 mM; Need ultrasonic)	DMSO Solution
Manidipine (dihydrochloride)	89226-75-5	683.62	Calcium Channel	Hydrochloride	Manidipine dihydrochloride (CV-4093) is a dihydropyridine compound and a calcium channel blocker for Ca2+ current with IC50 of 2.6 nM. _x000D_ IC50 value: 2.6 nM_x000D_ Target: calcium channel_x000D_ Manidipine dihydrochloride is described to block T-type Ca2+ channels specifically and is also described to have a high selectivity for the vasculature, presenting negligible cardiodepression as comp…	O=C(C1=C(C)NC(C)=C(C(OC)=O)C1C2=CC=CC([N+]([O-])=O)=C2)OCCN3CCN(C(C4=CC=CC=C4)C5=CC=CC=C5)CC3.[H]Cl.[H]Cl	DMSO : 50 mg/mL (73.14 mM; Need ultrasonic)	DMSO Solution
Tetrahydrobiopterin	17528-72-2	241.25	Endogenous Metabolite; NO Synthase	Free Base	Tetrahydrobiopterin is a cofactor of the aromatic amino acid hydroxylases enzymes and also acts as an essential cofactor for all nitric oxide synthase (NOS) isoforms.	O=C1C2=C(NC(N)=N1)NCC(C(O)C(O)C)N2	DMSO : 160 mg/mL (663.21 mM; Need ultrasonic and warming)	DMSO Solution
Capecitabine	154361-50-9	359.35	Apoptosis; DNA/RNA Synthesis; Nucleoside Antimetabolite/Analog	Free Base	Capecitabine is an oral prodrug that is converted to its active metabolite, 5-FU, by thymidine phosphorylase.	C[C@@H]1[C@H]([C@H]([C@H](N2C(N=C(C(F)=C2)NC(OCCCCC)=O)=O)O1)O)O	DMSO : 100 mg/mL (278.28 mM; Need ultrasonic); H2O : ≥ 33.33 mg/mL (92.75 mM)	DMSO Solution
Olprinone (Hydrochloride)	119615-63-3	286.72	Phosphodiesterase (PDE)	Hydrochloride	Olprinone Hcl(Loprinone Hcl) is a selective phosphodiesterase 3 (PDE3) inhibitor. _x000D_ IC50 value:_x000D_ Target: PDE3_x000D_ Olprinone is used as cardiotonic agent with positive inotropic and vasodilating effects. Olprinone has been reported to improve microcirculation and attenuate inflammation. Olprinone is often used to increase cardiac output after cardiopulmonary bypass (CPB). Olprinone …	CC(N1)=C(C=C(C#N)C1=O)C2=CN3C(C=C2)=NC=C3.[H]Cl	H2O : ≥ 7.69 mg/mL (26.82 mM)	DMSO Solution
Diflunisal	22494-42-4	250.20	COX	Free Acid	Diflunisal (MK-647) is a salicylate derivative with nonsteroidal anti-inflammatory and uricosuric properties, which is used alone as an analgesic and in rheumatoid arthritis patients. The mechanism of action of diflunisal is as a Cyclooxygenase (COX) Inhibitor.	O=C(C1=CC(C2=CC=C(F)C=C2F)=CC=C1O)O	DMSO : 50 mg/mL (199.84 mM; Need ultrasonic)	DMSO Solution
Levobetaxolol (hydrochloride)	116209-55-3	343.89	Adrenergic Receptor	Hydrochloride	Levobetaxolol hydrochloride is a beta-adrenergic receptor inhibitor (beta blocker), used to lower the pressure in the eye in treating conditions such as glaucoma.	O[C@@H](CNC(C)C)COC1=CC=C(CCOCC2CC2)C=C1.[H]Cl	DMSO : ≥ 39 mg/mL (113.41 mM)	DMSO Solution
Erythromycin	114-07-8	733.93	Bacterial	Free Base	Erythromycin is a macrolide antibiotic produced by actinomycete Streptomyces erythreus with a broad spectrum of antimicrobial activity. Erythromycin acts by binding to bacterial 50S ribosomal subunits and inhibits RNA-dependent protein synthesis by blockage of transpeptidation and/or translocation reactions, without affecting synthesis of nucleic acid[1].	C[C@@H]([C@@H]([C@H](C(O[C@@H]1CC)=O)C)O[C@@](O[C@@H](C)[C@@H]2O)([H])C[C@@]2(C)OC)[C@H]([C@](O)(C[C@H](C([C@@H]([C@@H](O)[C@@]1(O)C)C)=O)C)C)O[C@@](O[C@H](C)C[C@@H]3N(C)C)([H])[C@@H]3O	DMSO : ≥ 40 mg/mL (54.50 mM)	DMSO Solution
Budesonide	51333-22-3	430.53	Glucocorticoid Receptor	Free Base	Budesonide is a glucocortical steroid with potent anti-inflammatory activity.	O=C(C=C[C@@]12C)C=C1CC[C@@]([C@]2([H])[C@@H](O)C[C@@]34C)([H])[C@]3([H])C[C@]5([H])[C@@]4(C(CO)=O)OC(CCC)O5	DMSO : 215 mg/mL (499.38 mM; Need ultrasonic and warming)	DMSO Solution
Stiripentol	49763-96-4	234.29	Cytochrome P450	Free Base	Stiripentol (STP) is an anticonvulsant agent, which can inhibit N-demethylation of CLB to NCLB mediatated by CYP3A4 (noncompetitively) and CYP2C19 (competitively) with Ki of 1.59±0.07 and 0.516±0.065 μM and IC50 of 1.58 and 3.29 μM, respectively.	CC(C)(C)C(O)/C=C/C1=CC=C(OCO2)C2=C1	DMSO : 150 mg/mL (640.23 mM; Need ultrasonic and warming)	DMSO Solution
Fenofibrate	49562-28-9	360.83	Autophagy; Cytochrome P450; PPAR	Free Base	Fenofibrate is a PPARα agonist with an EC50 of 30 μM.	CC(C)(OC1=CC=C(C(C2=CC=C(Cl)C=C2)=O)C=C1)C(OC(C)C)=O	DMSO : 50 mg/mL (138.57 mM; Need ultrasonic); H2O : < 0.1 mg/mL (insoluble)	DMSO Solution
Netupitant	290297-26-6	578.59	Neurokinin Receptor	Free Base	Netupitant (CID-6451149) is a highly potent and selective, orally active neurokinin-1 receptor antagonist with Ki of 0.95 nM._x000D_ IC50 value: 0.95 nM (Ki) [1]_x000D_ Target: NK1 receptor_x000D_ in vitro: Netupitant also dose-dependently inhibited the SP response as expected from an NK1 receptor antagonist. Importantly, when both palonosetron and netupitant were present, they exhibited an enhan…	CN1CCN(C2=CC(C3=C(C)C=CC=C3)=C(N(C)C(C(C4=CC(C(F)(F)F)=CC(C(F)(F)F)=C4)(C)C)=O)C=N2)CC1	DMSO : 2 mg/mL (3.46 mM; ultrasonic and warming and heat to 60°C)	DMSO Solution
Octenidine (dihydrochloride)	70775-75-6	623.83	Bacterial	Hydrochloride	Octenidine dihydrochloride is an effective antiseptic compound for skin mucous membranes and wounds.	CCCCCCCC/N=C1C=CN(CCCCCCCCCCN(C=C/2)C=CC2=N/CCCCCCCC)C=C/1.Cl.Cl	DMSO : 8.2 mg/mL (13.14 mM; Need ultrasonic and warming)	DMSO Solution
Amoxicillin (trihydrate)	61336-70-7	419.45	Bacterial	Free Acid	Amoxicillin trihydrate (Amoxycillin trihydrate) is a moderate- spectrum, bacteriolytic, β-lactam antibiotic._x000D_ Target: Antibacterial_x000D_ Amoxycillin trihydrate is a moderate-spectrum, bacteriolytic, β-lactam antibiotic in the aminopenicillin family used to treat bacterial infections caused by susceptible Gram-positive and Gram-negative microorganisms. _x000D_ It is usually the drug of cho…	OC([C@@H]1N(C2=O)[C@]([C@@H]2NC([C@@H](C3=CC=C(O)C=C3)N)=O)([H])SC1(C)C)=O.[3H2O]	DMSO : 78 mg/mL (185.96 mM; Need ultrasonic and warming); H2O : 1.25 mg/mL (2.98 mM; Need ultrasonic and warming)	DMSO Solution
Asenapine (hydrochloride)	1412458-61-7	322.23	5-HT Receptor; Dopamine Receptor	Hydrochloride	Asenapine hydrochloride, an antipsychotic, is a 5-HT (1A, 1B, 2A, 2B, 2C, 5A, 6, 7) and Dopamine (D2, D3, D4) receptor antagonist with Ki values of 0.03-4.0 nM for 5-HT and 1.3, 0.42, 1.1 nM for Dopamine receptor, respectively.	[H]Cl.ClC1=CC2=C(C=C1)OC3=C(C=CC=C3)[C@](C4)([H])[C@]2([H])CN4C	DMSO : 50 mg/mL (155.17 mM; Need ultrasonic)	DMSO Solution
Agomelatine (hydrochloride)	1176316-99-6	279.76	5-HT Receptor; Melatonin Receptor	Hydrochloride	Agomelatine hydrochloride (S-20098 hydrochloride) is a specific agonist of MT1 and MT2 receptors with Kis of 0.1, 0.06, 0.12, and 0.27 nM for CHO-hMT1, HEK-hMT1, CHO-hMT2, and HEK-hMT2, respectively[1]. Agomelatine hydrochloride is a selective 5-HT2C receptor antagonist with pKis of 6.4 and 6.2 at native (porcine) and cloned, human 5-HT2C receptors, respectively[2].	CC(NCCC1=C2C=C(OC)C=CC2=CC=C1)=O.Cl	DMSO : ≥ 100 mg/mL (357.45 mM)	DMSO Solution
Folic acid	59-30-3	441.40	DNA/RNA Synthesis; Endogenous Metabolite	Free Acid	Folic acid(Vitamin M; Vitamin B9) is a B vitamin; is necessary for the production and maintenance of new cells, for DNA synthesis and RNA synthesis.	O=C(O)CC[C@@H](C(O)=O)NC(C1=CC=C(NCC2=CN=C3N=C(N)NC(C3=N2)=O)C=C1)=O	DMSO : ≥ 6 mg/mL (13.59 mM); H2O : < 0.1 mg/mL (insoluble)	DMSO Solution
Novobiocin (Sodium)	1476-53-5	634.61	Autophagy; Bacterial	Sodium	Novobiocin Sodium is an antibiotic compound derived from Streptomyces niveus._x000D_ Target: Antibacterial_x000D_ Novobiocin, also known as albamycin or cathomycin, is an aminocoumarin antibiotic that is produced by the actinomycete Streptomyces niveus, which has recently been identified as a subjective synonym for S. spheroides a member of the order Actinobacteria . Other aminocoumarin antibioti…	CC1=C(OC2=O)C(C(O)=C2NC(C3=CC(C/C=C(C)/C)=C([O-])C=C3)=O)=CC=C1O[C@H](OC(C)(C)[C@H](OC)[C@H]4OC(N)=O)[C@@H]4O.[Na+]	DMSO : ≥ 30 mg/mL (47.27 mM); H2O : 83.33 mg/mL (131.31 mM; Need ultrasonic)	DMSO Solution
Lactulose	4618-18-2	342.30	Others	Free Base	Lactulose is a non-absortable sugar used in the treatment of constipation and hepatic encephalopathy. It generally begin working after eight to twelve hours but may take up to two days to improve constipation.	OCC([C@H]([C@@H]([C@@H](CO)O)O[C@H]1[C@@H]([C@H]([C@H]([C@@H](CO)O1)O)O)O)O)=O	H2O : ≥ 100 mg/mL (292.14 mM)	DMSO Solution
Estrone	53-16-7	270.37	Endogenous Metabolite; Estrogen Receptor/ERR	Free Base	Estrone is an estrogenic hormone._x000D_ Target: Estrogen Receptor/ERR_x000D_ Estrone (E1) is an estrogenic hormone secreted by the ovary as well as adipose tissue with the chemical name of 3-hydroxyestra-1,3,5(10)-triene-17-one and the chemical formula C18H22O2. Estrone is one of several natural estrogens, which also include estriol and estradiol. Estrone is the least abundant of the three hormo…	C[C@]1([C@](CC2)([H])[C@]3([H])CCC4=C(C=CC(O)=C4)[C@@]3([H])CC1)C2=O	H2O : < 0.1 mg/mL (insoluble); DMSO : 33.33 mg/mL (123.28 mM; Need ultrasonic)	DMSO Solution
D-Pantothenic acid (sodium)	867-81-2	241.22	Others	Sodium	D-Pantothenic acid sodium is a water-soluble vitamin and an essential nutrient for for many animals._x000D_ Target: Others_x000D_ Pantothenic acid, also called pantothenate or vitamin B5 (a B vitamin), is a water-soluble vitamin. For many animals, pantothenic acid is an essential nutrient. Animals require pantothenic acid to synthesize coenzyme-A (CoA), as well as to synthesize and metabolize pro…	OCC(C)(C)[C@@H](O)C(NCCC([O-])=O)=O.[Na+]	H2O : ≥ 200 mg/mL (829.12 mM)	DMSO Solution
Naproxen	22204-53-1	230.26	Autophagy; COX	Free Acid	Naproxen is a COX-1 and COX-2 inhibitor with IC50s of 8.72 and 5.15 μM, respectively in cell assay.	C[C@H](C(O)=O)C1=CC2=CC=C(OC)C=C2C=C1	H2O : 75 mg/mL (325.72 mM; Need ultrasonic and warming); DMSO : ≥ 100 mg/mL (434.29 mM)	DMSO Solution
Chlorhexidine (digluconate)	18472-51-0	897.76	Bacterial	Gluconic acid	Chlorhexidine digluconate is an antiseptic effective against a wide variety of gram-negative and gram-positive organisms._x000D_ Target: Antibacterial_x000D_ Chlorhexidine digluconate is a chemical antiseptic. It is effective on both Gram-positive and Gram-negative bacteria, although it is less effective with some Gram-negative bacteria. It has both bactericidal and bacteriostatic mechanisms of a…	N=C(NC(NCCCCCCNC(NC(NC1=CC=C(Cl)C=C1)=N)=N)=N)NC2=CC=C(Cl)C=C2.O[C@H]([C@@H](O)C(O)=O)[C@H](O)[C@H](O)CO.O[C@H]([C@@H](O)C(O)=O)[C@H](O)[C@H](O)CO	DMSO : ≥ 38 mg/mL (42.33 mM); H2O : 100 mg/mL (111.39 mM; Need ultrasonic)	DMSO Solution
Levocarnitine propionate (hydrochloride)	119793-66-7	253.72	Others	Chloride	Levocarnitine propionate hydrochloride (L-Propionylcarnitine chloride; ST-261) is used to treat the deterioration of renal function, congestive heart failure, intermittent claudication, and other diseases.	CCC(O[C@H](CC(O)=O)C[N+](C)(C)C)=O.[Cl-]	H2O : 60 mg/mL (236.48 mM; Need ultrasonic); DMSO : 150 mg/mL (591.20 mM; Need ultrasonic)	DMSO Solution
Dronedarone	141626-36-0	556.76	Autophagy; mAChR	Free Base	Dronedarone (SR 33589) is a newer therapeutic agent with a structural resemblance to amiodarone and a better side effect profile; it is a multichannel blocker with antiadrenergic properties and has been evaluated in both rate and rhythm control strategies in the management of AF.	CCCCC1=C(C2=C(C=CC(NS(C)(=O)=O)=C2)O1)C(C3=CC=C(C=C3)OCCCN(CCCC)CCCC)=O	H2O : < 0.1 mg/mL (insoluble); DMSO : ≥ 100 mg/mL (179.61 mM)	DMSO Solution
Galanthamine (hydrobromide)	1953-04-4	368.27	AChE; Apoptosis	Hydrobromide	Galanthamine hydrobromide is a long-acting, centrally active acetylcholinesterase(AChE) inhibitor (IC50 = 410 nM) and allosteric potentiator at neuronal nicotinic ACh receptors. _x000D_ IC50 Value: 410 nM _x000D_ Target: AChE_x000D_ Galanthamine hydrobromide prevents β-amyloid-induced apoptosis in SH-SY5Y and bovine chromaffin cells. Long-term administration reduces amyloid precursor protein depo…	O[C@@H]1C[C@@H]2OC3=C4C(CN(C)CC[C@]42C=C1)=CC=C3OC.Br	DMSO : ≥ 3.7 mg/mL (10.05 mM); H2O : 25 mg/mL (67.88 mM; Need ultrasonic)	DMSO Solution
Rimantadine (hydrochloride)	1501-84-4	215.76	Influenza Virus	Hydrochloride	Rimantadine hydrochloride is an anti-influenza virus drug._x000D_ Target: Influenza Virus_x000D_ Rimantadine hydrochloride are oral antiviral drugs useful in the prophylaxis and treatment of influenza A virus infections. rimantadine has prophylactic efficacy comparable to amantadine but lower potential for causing adverse effects [1]. double-blind study of children with influenza-like illness. 37…	CC(C1(C[C@H](C2)C3)C[C@H]3C[C@H]2C1)N.Cl	DMSO : ≥ 2.5 mg/mL (11.59 mM)	DMSO Solution
Sulbutiamine	3286-46-2	702.89	Others	Free Base	Sulbutiamine is a highly lipid soluble synthetic analogue of vitamin B1, used for the treatment of asthenia.	C/C(N(C=O)CC1=CN=C(C)N=C1N)=C(CCOC(C(C)C)=O)/SS/C(CCOC(C(C)C)=O)=C(C)\N(C=O)CC2=CN=C(C)N=C2N	DMSO : ≥ 75 mg/mL (106.70 mM)	DMSO Solution
Deoxycholic acid	83-44-3	392.57	Endogenous Metabolite; GPCR19	Free Acid	Deoxycholic acid is specifically responsible for activating the G protein-coupled bile acid receptor TGR5 that stimulates brown adipose tissue (BAT) thermogenic activity.	C[C@@]1([C@@]2([H])[C@H](C)CCC(O)=O)[C@](CC2)([H])[C@@](CC[C@@]3([H])[C@@]4(CC[C@@H](O)C3)C)([H])[C@]4([H])C[C@@H]1O	DMSO : ≥ 100 mg/mL (254.73 mM)	DMSO Solution
Tipiracil (hydrochloride)	183204-72-0	279.12	Nucleoside Antimetabolite/Analog	Hydrochloride	Tipiracil (hydrochloride) is a thymidine phosphorylase inhibitor (TPI), used for cancer research.	[H]Cl.O=C1C(Cl)=C(CN2C(CCC2)=N)NC(N1)=O	H2O : 50 mg/mL (179.13 mM; Need ultrasonic); DMF : < 1 mg/mL (insoluble); DMSO : < 1 mg/mL (insoluble or slightly soluble)	DMSO Solution
Dichlorphenamide	120-97-8	305.16	Carbonic Anhydrase	Free Base	Dichlorphenamide(Diclofenamide) is a carbonic anhydrase inhibitor that is used in the treatment of glaucoma. _x000D_ Target: Carbonic Anhydrase_x000D_ Dichlorphenamide is a sulfonamide and a carbonic anhydrase inhibitor of the meta-Disulfamoylbenzene class. This drug has the same side-effects as acetazolamide, for which it is a useful substitute, except for a lesser tendency to cause dermatitis, …	O=S(C1=CC(Cl)=C(Cl)C(S(=O)(N)=O)=C1)(N)=O	DMSO : ≥ 28 mg/mL (91.76 mM)	DMSO Solution
Lasofoxifene (Tartrate)	190791-29-8	563.64	Estrogen Receptor/ERR	Tartrate	Lasofoxifene Tartrate is a non-steroidal selective estrogen receptor modulator (SERM).	OC1=CC=C2[C@@H](C3=CC=C(OCCN4CCCC4)C=C3)[C@@H](C5=CC=CC=C5)CCC2=C1.O=C(O)[C@@H](O)[C@H](O)C(O)=O	DMSO : 6 mg/mL (10.65 mM; Need ultrasonic and warming)	DMSO Solution
Solifenacin (Succinate)	242478-38-2	480.55	mAChR	Succinate	Solifenacin Succinate (YM905) is a novel muscarinic receptor antagonist with pKis of 7.6, 6.9 and 8.0 for M1, M2 and M3 receptors, respectively.	O=C(O[C@H]1CN2CCC1CC2)N3[C@H](C4=C(CC3)C=CC=C4)C5=CC=CC=C5.O=C(CCC(O)=O)O	H2O : ≥ 200 mg/mL (416.19 mM)	DMSO Solution
Brimonidine	59803-98-4	292.13	Adrenergic Receptor	Free Base	Brimonidine (UK 14304) is a full α2-adrenergic receptor (α2-AR) agonist.	BrC1=C2N=CC=NC2=CC=C1NC3=NCCN3	DMSO : 50 mg/mL (171.16 mM; Need ultrasonic)	DMSO Solution
Fluconazole	86386-73-4	306.27	Fungal	Free Base	Fluconazole is a triazole antifungal drug used in the treatment and prevention of superficial and systemic fungal infections._x000D_ Target: Antifungal_x000D_ Fluconazole is a triazole antifungal intended for oral treatment of superficial and systemic mycoses. In tests done in standard mycological media, the compound had minimal inhibitory concentrations against pathogenic Candida species that we…	FC1=CC=C(C(O)(CN2C=NC=N2)CN3C=NC=N3)C(F)=C1	H2O : 2 mg/mL (6.53 mM; Need ultrasonic); DMSO : ≥ 100 mg/mL (326.51 mM)	DMSO Solution
Gadodiamide (hydrate)	122795-43-1	591.67	Others	Free Base	Gadodiamide hydrate is a gadolinium-based contrast agent used in MR imaging procedures to assist in the visualization of blood vessels. _x000D_ Target: Others_x000D_ Gadodiamide hydrate is a gadolinium-based contrast agent used in MR imaging procedures to assist in the visualization of blood vessels. _x000D_ Gadodiamide hydrate is a contrast medium for cranial and spinal magnetic resonance imagin…	CNC1=O[Gd+3]([N]2(C3)CC4)([N]5(C6)CC2)(O=C(NC)C5)([O-]C7=O)([O-]C6=O)([O-]C3=O)[N]4(C7)C1.O	DMSO : 16 mg/mL (27.04 mM; Need ultrasonic and warming)	DMSO Solution
Diacerein	13739-02-1	368.29	Interleukin Related	Free Acid	Diacerein (Diacerhein), a interleukin-1 beta inhibitor, is a slow-acting medicine of the class anthraquinone used to treat joint diseases.	O=C(C(C=C1C2=O)=CC(OC(C)=O)=C1C(C3=C2C=CC=C3OC(C)=O)=O)O	DMSO : 12.5 mg/mL (33.94 mM; Need ultrasonic); H2O : < 0.1 mg/mL (insoluble)	DMSO Solution
Permethrin	52645-53-1	391.29	Parasite	Free Base	Permethrin (NRDC-143) is an insecticide, acaricide, and insect repellent; functions as a neurotoxin, affecting neuron membranes by prolonging sodium channel activation.	O=C(C1C(C)(C)C1/C=C(Cl)\Cl)OCC2=CC=CC(OC3=CC=CC=C3)=C2	H2O : < 0.1 mg/mL (insoluble); DMSO : 50 mg/mL (127.78 mM; Need ultrasonic)	DMSO Solution
Valproic acid	99-66-1	144.21	Autophagy; HDAC; HIV; Mitophagy; Notch	Free Acid	Valproic acid (VPA; 2-Propylpentanoic Acid) is an HDAC inhibitor, with IC50 in the range of 0.5 and 2 mM, also inhibits HDAC1 (IC50, 400 μM), and induces proteasomal degradation of HDAC2. Valproic acid activates Notch1 signaling and inhibits proliferation in small cell lung cancer (SCLC) cells. Valproic acid sodium salt is used in the treatment of epilepsy, bipolar disorder and prevention of migr…	CCCC(CCC)C(O)=O	DMSO : 100 mg/mL (693.43 mM; Need ultrasonic); H2O : 1 mg/mL (6.93 mM; Need ultrasonic and warming)	DMSO Solution
Desvenlafaxine	93413-62-8	263.38	Serotonin Transporter	Free Base	Desvenlafaxine is a serotonin (5-HT) and norepinephrine (NE) reuptake inhibitor with Ki of 40.2 nM and 558.4 nM, respectively. _x000D_ Target: SSRIs_x000D_ Desvenlafaxine is a serotonin-norepinephrine reuptake inhibitor and is the active metabolite of the antidepressant venlafaxine. Similar to venlafaxine, desvenlafaxine inhibits the neuronal uptake of serotonin and norepinephrine. Desvenlafaxine…	OC1=CC=C(C(C2(O)CCCCC2)CN(C)C)C=C1	DMSO : 50 mg/mL (189.84 mM; Need ultrasonic)	DMSO Solution
Tetracycline (hydrochloride)	64-75-5	480.90	Bacterial	Hydrochloride	Tetracycline (hydrochloride) is a broad-spectrum antibiotic, exhibiting activity against a wide range of gram-positive and gram-negative bacteria.	O[C@@]1(C(C(C(N)=O)=C2O)=O)[C@@]([C@@H]2N(C)C)([H])C[C@@]([C@](O)(C3=CC=C4)C)([H])C(C(C3=C4O)=O)=C1O.Cl	DMSO : 62.5 mg/mL (129.96 mM; Need ultrasonic); H2O : 50 mg/mL (103.97 mM; Need ultrasonic)	DMSO Solution
Canrenone	976-71-6	340.46	Mineralocorticoid Receptor	Free Base	Canrenone (Aldadiene; SC9376; SC14266) is an aldosterone antagonist extensively used as a diuretic agent.	C[C@@]12[C@]3(CCC(O3)=O)CC[C@@]1([H])[C@]4([H])C=CC5=CC(CC[C@]5(C)[C@@]4([H])CC2)=O	DMSO : ≥ 100 mg/mL (293.72 mM)	DMSO Solution
Rolapitant	552292-08-7	500.48	Neurokinin Receptor	Free Base	Rolapitant (SCH619734) is a potent, selective and orally active neurokinin NK1 receptor antagonist with a Ki of 0.66 nM.	C[C@@](C1=CC(C(F)(F)F)=CC(C(F)(F)F)=C1)([H])OC[C@@]2(C3=CC=CC=C3)CC[C@@](CCC4=O)(N4)CN2	DMSO : ≥ 30 mg/mL (59.94 mM)	DMSO Solution
Dapsone	80-08-0	248.30	Bacterial; Reactive Oxygen Species	Free Base	Dapsone is a sulfone active against a wide range of bacteria but mainly employed for its actions against mycobacterium leprae._x000D_ Target: Antibacterial_x000D_ Dapsone is an antibacterial most commonly used in combination with rifampicin and clofazimine as multidrug therapy (MDT) for the treatment of Mycobacterium leprae infections (leprosy). Dapsone antagonized all of the I/R end points measu…	O=S(C1=CC=C(N)C=C1)(C2=CC=C(N)C=C2)=O	DMSO : ≥ 34 mg/mL (136.93 mM)	DMSO Solution
Econazole (nitrate)	24169-02-6	444.70	Fungal	Nitrate	Econazole nitrate (Spectazole) is an imidazole class antifungal medication._x000D_ Target: Antifungal_x000D_ Econazole nitrate is an antifungal medication of the imidazole class. It is used as a cream to treat skin infections such as athlete's foot, tinea, pityriasis versicolor, ringworm, and jock itch. In each of these tests the activity of econazole was compared with that of different reference…	[O-][N+](O)=O.ClC1=C(C=CC(Cl)=C1)C(OCC2=CC=C(Cl)C=C2)CN3C=CN=C3	H2O : 0.67 mg/mL (1.51 mM; Need ultrasonic); DMSO : 50 mg/mL (112.44 mM; Need ultrasonic)	DMSO Solution
Desloratadine	100643-71-8	310.82	Histamine Receptor	Free Base	Desloratadine(Sch34117) is a potent antagonist for human histamine H1 receptor used to treat allergies._x000D_ Target: Histamine H1 Receptor_x000D_ Desloratadine binds to the human H1 receptor with Ki value of 0.87 nM in displacing tritiated mepyramine. Desloratadine (100 nM to 10 μM) inhibits both IgE-mediated and non-IgE-mediated generation of the cytokines IL-4 and IL-13 by human basophils. De…	ClC1=CC=C2C(CCC3=CC=CN=C3/C2=C4CCNCC/4)=C1	DMSO : 25 mg/mL (80.43 mM; Need ultrasonic); H2O : < 0.1 mg/mL (insoluble)	DMSO Solution
Vortioxetine	508233-74-7	298.45	5-HT Receptor; Serotonin Transporter	Free Base	Vortioxetine is a inhibitor of 5-HT1A, 5-HT1B, 5-HT3A, 5-HT7 receptor and SERT, with Ki values of 15 nM, 33 nM, 3.7 nM, 19 nM and 1.6 nM, respectively.	CC1=CC=C(SC2=CC=CC=C2N3CCNCC3)C(C)=C1	DMSO : 50 mg/mL (167.53 mM; Need ultrasonic); H2O : < 0.1 mg/mL (insoluble)	DMSO Solution
Moclobemide	71320-77-9	268.74	Monoamine Oxidase	Free Base	Moclobemide(Ro111163) is a reversible monoamine oxidase inhibitor (MAOI) selective for isoform A (RIMA) used to treat major depressive disorder._x000D_ Target: Monoamine Oxidase_x000D_ Moclobemide orally administered 2 hours before decapitation preferentially inhibits MAO-A and PEA in rat brain with ED50 of 7.6 μmol/kg and 78 μmol/kg, respectively. Moclobemide orally administered 2 hours before d…	O=C(NCCN1CCOCC1)C2=CC=C(Cl)C=C2	DMSO : 100 mg/mL (372.11 mM; Need ultrasonic)	DMSO Solution
Indacaterol (maleate)	753498-25-8	508.56	Adrenergic Receptor	Maleate	Indacaterol (QAB149) maleate is an ultra-long-acting β-adrenoceptor agonist.	O=C1NC2=C(C([C@@H](O)CNC3CC4=C(C=C(CC)C(CC)=C4)C3)=CC=C2O)C=C1.O=C(O)/C=C\C(O)=O	DMSO : 100 mg/mL (196.63 mM; Need ultrasonic)	DMSO Solution
Nifuratel	4936-47-4	285.28	Bacterial; Parasite	Free Base	Nifuratel(NF 113, SAP 113) is a broad antibacterial spectrum agent, which is used as an antibacterial, antifungal, and antiprotozoal (Trichomonas)._x000D_ IC50 Value: 0.125-1 μg/mL(MIC, A. vaginae) [1]_x000D_ Target: Antibacterial; Antiprotozoal _x000D_ in vitro: In vitro, nifuratel is able to inhibit the growth of A. vaginae, with a MIC range of 0.125-1 μg/mL; it is active against G. vaginalis a…	O=C1OC(CSC)CN1/N=C/C2=CC=C([N+]([O-])=O)O2	DMSO : 50 mg/mL (175.27 mM; Need ultrasonic)	DMSO Solution
Vonoprazan (Fumarate)	881681-01-2	461.46	Proton Pump	Fumarate	Vonoprazan Fumarate (TAK-438) is an orally active potassium-competitive acid blocker which inhibits H+, K+-ATPase activity with an IC50 of 19 nM.	O=C(O)/C=C/C(O)=O.O=S(N1C=C(CNC)C=C1C2=CC=CC=C2F)(C3=CC=CN=C3)=O.[(E)]	DMSO : 50 mg/mL (108.35 mM; Need ultrasonic)	DMSO Solution
Belotecan (hydrochloride)	213819-48-8	469.96	Topoisomerase	Hydrochloride	Belotecan hydrochloride (CKD-602 hydrochloride), a Topoisomerase I inhibitor, is a synthetic and water-soluble camptothecin derivative.	O=C1[C@](O)(CC)C2=C(CO1)C(N3CC4=C(CCNC(C)C)C5=CC=CC=C5N=C4C3=C2)=O.[H]Cl	DMSO : ≥ 50 mg/mL (106.39 mM)	DMSO Solution
Pramiracetam	68497-62-1	269.38	Others	Free Base	Pramiracetam is a nootropic drug derived from piracetam, and is more potent. Pramiracetam reportedly improved cognitive deficits associated with traumatic brain injuries. _x000D_ IC50 Value: _x000D_ Target: _x000D_ in vitro: Pramiracetam sulfate did not exhibit any affinity in vitro for dopaminergic , GABAergic, serotoninergic, adrenergic, muscarinic, adenosine (IC50 > 10 uM), and benzodiazepine …	O=C(NCCN(C(C)C)C(C)C)CN1C(CCC1)=O	DMSO : ≥ 100 mg/mL (371.22 mM)	DMSO Solution
Nilvadipine	75530-68-6	385.37	Calcium Channel	Free Base	Nilvadipine is a potent calcium channel antagonist, and the IC50 value is around 0.1 nM.	COC(C1=C(C#N)NC(C)=C(C(OC(C)C)=O)C1C2=CC([N+]([O-])=O)=CC=C2)=O	DMSO : ≥ 50 mg/mL (129.75 mM)	DMSO Solution
Hydroxyurea	127-07-1	76.05	Apoptosis; Autophagy; DNA/RNA Synthesis; HIV	Free Base	Hydroxyurea is a cell apoptosis inducer that inhibit DNA synthesis through inhibition of ribonucleotide reductase.	O=C(N)NO	H2O : ≥ 55 mg/mL (723.21 mM); DMSO : ≥ 50 mg/mL (657.46 mM)	DMSO Solution
Pentamidine (isethionate)	140-64-7	592.68	Bacterial	Isethionate	Pentamidine isethionate is an antimicrobial agent for prevention and treatment of Pneumocystis pneumonia (PCP) caused by Pneumocystis jirovecii.	N=C(C1=CC=C(OCCCCCOC2=CC=C(C(N)=N)C=C2)C=C1)N.OCCS(=O)(O)=O.OCCS(=O)(O)=O	H2O : ≥ 110 mg/mL (185.60 mM)	DMSO Solution
Ouabain (Octahydrate)	11018-89-6	728.77	Autophagy; Na+/K+ ATPase	Free Base	Ouabain Octahydrate is an inhibitor of Na+/K+-ATPase, used for the treatment of congestive heart failure.	OC[C@@]([C@](CC1)(C[C@@H](O[C@@](O[C@@H](C)[C@H](O)[C@H]2O)([H])[C@@H]2O)C3)O)([C@@H]3O)[C@]([C@@H](C[C@@]45C)O)([H])[C@]1([H])[C@]4(CC[C@@H]5C(CO6)=CC6=O)O.[8 H2O]	DMSO : ≥ 35 mg/mL (48.03 mM)	DMSO Solution
Velpatasvir	1377049-84-7	883.00	HCV	Free Base	Velpatasvir (VEL, GS-5816) is a novel pan-genotypic hepatitis C virus (HCV) nonstructural protein 5A (NS5A) inhibitor with activity against genotype 1 (GT1) to GT6 HCV replicons._x000D_ target: NS5A	O=C(N([C@H]1C)[C@@H](CC1)C2=NC3=C(C(C=C(OCC4=CC(C5=CN=C([C@H](C[C@H](COC)C6)N6C([C@@H](C7=CC=CC=C7)NC(OC)=O)=O)N5)=CC=C84)C8=C9)=C9C=C3)N2)[C@H](C(C)C)NC(OC)=O	H2O : < 0.1 mg/mL (insoluble); DMSO : 146.66 mg/mL (166.09 mM; Need ultrasonic and warming)	DMSO Solution
Flutamide	13311-84-7	276.21	Androgen Receptor	Free Base	Flutamide is an antiandrogen drug, with its active metablolite binding at androgen receptor with Ki values of 55 nM, and primarily used to treat prostate cancer._x000D_ Target: androgen receptor _x000D_ in vitro: Flutamide (Eulexin) is an antiandrogen drug. Flutamide-OH, the active metabolite of flutamide, directly binds at rat anterior pituitary androgen receptor with Ki values of 55 nM [1]. lut…	CC(C)C(NC1=CC=C([N+]([O-])=O)C(C(F)(F)F)=C1)=O	DMSO : ≥ 100 mg/mL (362.04 mM); H2O : < 0.1 mg/mL (insoluble)	DMSO Solution
Estropipate	7280-37-7	436.56	Estrogen Receptor/ERR	Piperazine	Estropipate is a form of estrogen, used to treat symptoms of menopause, also used to prevent osteoporosis.	C[C@]1([C@](CC2)([H])[C@]3([H])CCC4=C(C=CC(OS(=O)(O)=O)=C4)[C@@]3([H])CC1)C2=O.N5CCNCC5	DMSO : ≥ 36 mg/mL (82.46 mM)	DMSO Solution
Lansoprazole	103577-45-3	369.36	Bacterial; Proton Pump	Free Base	Lansoprazole(AG 1749) is a proton pump inhibitor which prevents the stomach from producing acid._x000D_ Target: Proton Pump_x000D_ Lansoprazole, a substituted benzimidizole proton pump inhibitor, on pharmacokinetics and metabolism of theophylline has been studied in healthy adults given oral lansoprazole 30 mg once daily for 11 days. On Days 4 and 11 of 300 mg aminophylline was simultaneously adm…	O=S(C1=NC2=CC=CC=C2N1)CC3=NC=CC(OCC(F)(F)F)=C3C	DMSO : 100 mg/mL (270.74 mM; Need ultrasonic); H2O : < 0.1 mg/mL (insoluble)	DMSO Solution
Acetohydroxamic acid	546-88-3	75.07	Bacterial	Free Base	Acetohydroxamic acid is a potent and irreversible inhibitor of bacterial and plant urease and also used as adjunctive therapy in chronic urinary infection._x000D_ Target: Urease_x000D_ Acetohydroxamic acid selectively inhibits arachidonate 5-lipoxygenase and thus has potential use in the treatment of asthma.	CC(NO)=O	H2O : ≥ 200 mg/mL (2664.18 mM)	DMSO Solution
Pemetrexed	137281-23-3	427.41	Antifolate; Autophagy	Free Acid	Pemetrexed (LY231514) is a novel antifolate, the Ki values of the pentaglutamate of Pemetrexed (LY231514) are 1.3, 7.2, and 65 nM for inhibits thymidylate synthase (TS), dihydrofolate reductase (DHFR), and glycinamide ribonucleotide formyltransferase (GARFT), respectively.	O=C1NC(N)=NC2=C1C(CCC3=CC=C(C(N[C@H](C(O)=O)CCC(O)=O)=O)C=C3)=CN2	DMSO : ≥ 100 mg/mL (233.97 mM)	DMSO Solution
Colchicine	64-86-8	399.44	Autophagy; Microtubule/Tubulin	Free Base	Colchicine is a tubulin inhibitor and a microtubule disrupting agent. Colchicine inhibits microtubule polymerization with an IC50 of 3 nM.	CC(N[C@H](C1=C2)CCC3=CC(OC)=C(OC)C(OC)=C3C1=CC=C(OC)C2=O)=O	DMSO : ≥ 48 mg/mL (120.17 mM); H2O : ≥ 33.33 mg/mL (83.44 mM)	DMSO Solution
Racecadotril	81110-73-8	385.48	Neprilysin	Free Base	Racecadotril (acetorphan), a potent enkephalinase inhibitor (IC50= 4.5 uM), protects endogenous enkephalins from degradation. _x000D_ IC50 value: 4.5 uM_x000D_ Target: Enkephalinase_x000D_ Racecadotril is a peripherally acting enkephalinase inhibitor with an IC50 of 4.5 uM. Unlike other medications used to treat diarrhea, which reduce intestinal motility, Racecadotril has an antisecretory effect-…	O=C(OCC1=CC=CC=C1)CNC(C(CSC(C)=O)CC2=CC=CC=C2)=O	DMSO : ≥ 100 mg/mL (259.42 mM); H2O : < 0.1 mg/mL (insoluble)	DMSO Solution
Methicillin (sodium salt)	132-92-3	402.40	Bacterial	Sodium	Methicillin sodium salt (Meticillin sodium) is a β-lactam antibiotic which acts by inhibiting penicillin-binding proteins that are involved in the synthesis of peptidoglycan.	[O-]C([C@@H](C(C)(C)S[C@]1([H])[C@@H]2NC(C3=C(OC)C=CC=C3OC)=O)N1C2=O)=O.[Na+]	DMSO : ≥ 41 mg/mL (101.89 mM)	DMSO Solution
Carteolol hydrochloride	51781-21-6	328.83	Adrenergic Receptor	Hydrochloride	Carteolol hydrochloride (OPC-1085 hydrochloride) is a non-selective beta blocker used to treat glaucoma.	O=C1NC2=C(C(OCC(O)CNC(C)(C)C)=CC=C2)CC1.Cl	DMSO : 13.33 mg/mL (40.54 mM; Need ultrasonic and warming)	DMSO Solution
Spectinomycin (dihydrochloride)	21736-83-4	405.27	Bacterial	Hydrochloride	Spectinomycin is an antibiotic which acts by binding to the 30S subunit of the bacterial ribosome and interrupting protein synthesis.	CN[C@@H]([C@H]([C@@H](NC)[C@@H]1O)O)[C@]2([H])[C@]1([H])O[C@@](O[C@H](C)C3)([H])[C@](O)(C3=O)O2.Cl.Cl	H2O : ≥ 100 mg/mL (246.75 mM)	DMSO Solution
Lovastatin	75330-75-5	404.54	Autophagy; Ferroptosis; HMG-CoA Reductase (HMGCR)	Free Base	Lovastatin is a cell-permeable HMG-CoA reductase inhibitor used to lower cholesterol.	O=C([C@@H](C)CC)O[C@@H]1[C@@]([C@H]2CC[C@@H](OC3=O)C[C@H](C3)O)([H])C(C=C[C@@H]2C)=C[C@H](C)C1	DMSO : ≥ 215 mg/mL (531.47 mM)	DMSO Solution
Probucol	23288-49-5	516.84	Virus Protease	Free Base	Probucol (DH-581) is an anti-hyperlipidemic drug by lowering the level of cholesterol in the bloodstream by increasing the rate of LDL catabolism.	CC(SC1=CC(C(C)(C)C)=C(O)C(C(C)(C)C)=C1)(SC2=CC(C(C)(C)C)=C(O)C(C(C)(C)C)=C2)C	DMSO : ≥ 100 mg/mL (193.48 mM); H2O : < 0.1 mg/mL (insoluble)	DMSO Solution
Carmofur	61422-45-5	257.26	Nucleoside Antimetabolite/Analog	Free Base	Carmofur is a derivative of fluorouracil, an antimetabolite used as an antineoplastic agent. _x000D_ Target: Nucleoside antimetabolite/analog_x000D_ Carmofur, which is used in the clinic to treat colorectal cancers, is a potent AC inhibitor and that this property is essential to its anti-proliferative effects. Carmofur inhibited AC activity with a median effective concentration (IC50) of 29 ± 5 n…	O=C(N(C(N1)=O)C=C(F)C1=O)NCCCCCC	DMSO : ≥ 100 mg/mL (388.71 mM); H2O : < 0.1 mg/mL (insoluble)	DMSO Solution
Ombitasvir	1258226-87-7	894.11	HCV	Free Base	Ombitasvir is a potent inhibitor of the hepatitis C virus protein NS5A, with EC50s of 0.82 to 19.3 pM against HCV genotypes 1 to 5, and 366 pM against genotype 6a.	CC(C)(C)C(C=C1)=CC=C1N2[C@H](C3=CC=C(NC([C@H]4N(C([C@@H](NC(OC)=O)C(C)C)=O)CCC4)=O)C=C3)CC[C@H]2C5=CC=C(NC([C@@H]6CCCN6C([C@@H](NC(OC)=O)C(C)C)=O)=O)C=C5	DMSO : ≥ 33 mg/mL (36.91 mM)	DMSO Solution
Ranitidine (hydrochloride)	66357-59-3	350.86	Bacterial; Histamine Receptor	Hydrochloride	Ranitidine hydrochloride is a histamine H2-receptor antagonist that inhibits stomach acid production. _x000D_ Target: Histamine H2-Receptor_x000D_ Ranitidine hydrochloride is a histamine H2-receptor antagonist with IC50 of 3.3 ± 1.4 uM. It inhibits stomach acid production. It is also used alongside fexofenadine and other antihistamines for the treatment of skin conditions such as hives. It has 10…	CN/C(NCCSCC1=CC=C(CN(C)C)O1)=C\[N+]([O-])=O.Cl	H2O : ≥ 50 mg/mL (142.51 mM); DMSO : 50 mg/mL (142.51 mM; Need ultrasonic)	DMSO Solution
6-Thioguanine	154-42-7	167.19	Apoptosis; Autophagy; Deubiquitinase; SARS-CoV	Free Base	6-Thioguanine (Thioguanine; 2-Amino-6-purinethiol) is an anti-leukemia and immunosuppressant agent, acts as an inhibitor of SARS and MERS coronavirus papain-like proteases (PLpros) and also potently inhibits USP2 activity, with IC50s of 25 μM and 40 μM for Plpros and recombinant human USP2, respectively.	SC1=NC(N)=NC2=C1N=CN2	DMSO : 10 mg/mL (59.81 mM; Need ultrasonic and warming)	DMSO Solution
Dabigatran etexilate	211915-06-9	627.73	Thrombin	Free Base	Dabigatran etexilate(BIBR-1048) is the orally active prodrug of dabigatran; Dabigatran is a reversible and selective, direct thrombin inhibitor (DTI) with Ki value of 4.5 nM._x000D_ IC50 Value: 4.5 nM (Ki); 10 nM(Thrombin-induced platelet aggregation) [1]_x000D_ in vitro: Dabigatran selectively and reversibly inhibited human thrombin(Ki: 4.5 nM) as well as thrombin-induced platelet aggregation (I…	O=C(N(C1=NC=CC=C1)CCC(OCC)=O)C2=CC=C3C(N=C(N3C)CNC4=CC=C(C(NC(OCCCCCC)=O)=N)C=C4)=C2	H2O : < 0.1 mg/mL (insoluble); DMSO : ≥ 100 mg/mL (159.30 mM)	DMSO Solution
Paclitaxel	33069-62-4	853.91	ADC Cytotoxin; Autophagy; Microtubule/Tubulin	Free Base	Paclitaxel (Taxol), a naturally occurring antineoplastic agent, stabilizes tubulin polymerization, resulting in arrest at the G2/M phase of the cell cycle and apoptotic cell death[1][2].	O=C(C1=CC=CC=C1)N[C@@H](C2=CC=CC=C2)[C@H](C(O[C@@H]3C(C)=C([C@@H](OC(C)=O)C([C@@]4(C)[C@]([C@@](CO5)(OC(C)=O)[C@@]5([H])C[C@@H]4O)([H])[C@@H]6OC(C7=CC=CC=C7)=O)=O)C(C)(C)[C@@]6(O)C3)=O)O	H2O : < 0.1 mg/mL (insoluble); DMSO : ≥ 50 mg/mL (58.55 mM)	DMSO Solution
Vardenafil (hydrochloride)	224785-91-5	525.06	Phosphodiesterase (PDE)	Hydrochloride	Vardenafil Hcl is a PDE5 inhibitor used for treating erectile dysfunction._x000D_ Target: PDE5_x000D_ Vardenafil specifically inhibited the hydrolysis of cGMP by PDE5 with an IC50 of 0.7 nM (6.6 nM). In contrast, the IC50 of vardenafil for PDE1 was 180 nM; for PDE6, 11 nM; for PDE2, PDE3 and PDE4, more than 1000 nM. Relative to PDE5, the ratios of the IC50 for PDE1 were 257 (60), for PDE6 16 (7.4…	CCCC1=NC(C)=C2N1N=C(C(C=C(S(=O)(N3CCN(CC)CC3)=O)C=C4)=C4OCC)NC2=O.Cl	DMSO : ≥ 53 mg/mL (100.94 mM)	DMSO Solution
Clofibrate	637-07-0	242.70	PPAR	Free Base	Clofibrate is an agonist of PPAR, with EC50s of 50 μM, ～500 μM for murine PPARα and PPARγ, and 55 μM, ～500 μM for human PPARα and PPARγ, respectively.	CC(C)(OC1=CC=C(Cl)C=C1)C(OCC)=O	DMSO : ≥ 100 mg/mL (412.03 mM); H2O : < 0.1 mg/mL (insoluble)	DMSO Solution
Estradiol	50-28-2	272.38	Endogenous Metabolite; Estrogen Receptor/ERR	Free Base	Estradiol is a steroid sex hormone vital to the maintenance of fertility and secondary sexual characteristics in females.	C[C@@]1([C@H]2O)[C@](CC2)([H])[C@@](CCC3=C4C=CC(O)=C3)([H])[C@]4([H])CC1	DMSO : ≥ 50 mg/mL (183.57 mM); Ethanol : 20 mg/mL (73.43 mM; Need ultrasonic); H2O : < 0.1 mg/mL (insoluble)	DMSO Solution
Ceritinib dihydrochloride	1380575-43-8	631.06	ALK; IGF-1R; Insulin Receptor	Hydrochloride	Ceritinib dihydrochloride (LDK378 dihydrochloride) is a selective, orally bioavailable and ATP-competitive ALK tyrosine kinase inhibitor with an IC50 of 200 pM. Ceritinib dihydrochloride (LDK378 dihydrochloride) also inhibits IGF-1R, InsR, and STK22D with IC50 values of 8, 7, and 23 nM, respectively. Ceritinib dihydrochloride (LDK378 dihydrochloride) shows great antitumor potency[1][2].	CC(C)OC1=CC(C2CCNCC2)=C(C)C=C1NC3=NC=C(Cl)C(NC4=CC=CC=C4S(=O)(C(C)C)=O)=N3.[H]Cl.[H]Cl	H2O : ≥ 170 mg/mL (269.39 mM); DMSO : 100 mg/mL (158.46 mM; Need ultrasonic)	DMSO Solution
Paroxetine (hydrochloride)	78246-49-8	365.83	Autophagy; Serotonin Transporter	Hydrochloride	Paroxetine hydrochloride is a potent selective serotonin-reuptake inhibitor, commonly prescribed as an antidepressant and has GRK2 inhibitory ability with IC50 of 14?μM.	FC1=CC=C([C@H]2[C@H](COC3=CC=C(OCO4)C4=C3)CNCC2)C=C1.Cl	DMSO : ≥ 250 mg/mL (683.38 mM); H2O : 2.12 mg/mL (5.80 mM; Need ultrasonic and warming)	DMSO Solution
Pitavastatin (Calcium)	147526-32-7	440.49	Apoptosis; Autophagy; HMG-CoA Reductase (HMGCR); Mitophagy	Calcium	Pitavastatin Calcium (NK-104 hemicalcium) is a potent hydroxymethylglutaryl-CoA (HMG-CoA) reductase inhibitor. Pitavastatin Calcium (NK-104 hemicalcium) inhibits cholesterol synthesis from acetic acid with an IC50 of 5.8 nM in HepG2 cells. Pitavastatin Calcium is an efficient hepatocyte low-density lipoprotein-cholesterol (LDL-C) receptor inducer. Anti-cancer activity[1][2][3].	O=C([O-])C[C@H](O)C[C@H](O)/C=C/C1=C(C2=CC=C(F)C=C2)C3=CC=CC=C3N=C1C4CC4.[0.5Ca2+]	DMSO : ≥ 50 mg/mL	DMSO Solution
Naftifine (hydrochloride)	65473-14-5	323.86	Fungal	Hydrochloride	Naftifine hydrochloride is a synthetic, broad spectrum, antifungal agent._x000D_ Target: Antifungal_x000D_ Naftifine exhibits an interesting in vitro spectrum of activity against dermatophytes (38 strains; minimal inhibitory concentration (MIC) range 0.1 to 0.2 mg/mL), aspergilli (6 strains; MIC range, 0.8 to 12.5 mg/mL), Sporothrix schenckii (2 strains; MICs, 0.8 and 1.5 mg/mL), and yeasts of th…	CN(C/C=C/C1=CC=CC=C1)CC2=CC=CC3=CC=CC=C23.Cl	Ethanol : 42.5 mg/mL (131.23 mM; Need ultrasonic)	DMSO Solution
sn-Glycero-3-phosphocholine	28319-77-9	257.22	AChE; Endogenous Metabolite	Free Base	sn-Glycero-3-phosphocholine (Choline Alfoscerate) is a precursor in the biosynthesis of brain phospholipids and increases the bioavailability of choline in nervous tissue. sn-Glycero-3-phosphocholine (Choline Alfoscerate) has significant effects on cognitive function with a good safety profile and tolerability, and is effective in the treatment of Alzheimer's disease and dementia[1][2].	O=P(OCC[N+](C)(C)C)(OC[C@H](O)CO)[O-]	H2O : 500 mg/mL (1943.86 mM; Need ultrasonic); DMSO : ≥ 125 mg/mL (485.97 mM)	DMSO Solution
Ixazomib	1072833-77-2	361.03	Autophagy; Proteasome	Free Base	Ixazomib (MLN2238) is a selective, potent, and reversible proteasome inhibitor, which inhibits the chymotrypsin-like proteolytic (β5) site of the 20S proteasome with an IC50 of 3.4 nM (Ki of 0.93 nM).	CC(C)C[C@@H](B(O)O)NC(CNC(C1=CC(Cl)=CC=C1Cl)=O)=O	DMSO : ≥ 28 mg/mL (77.56 mM); H2O : < 0.1 mg/mL (insoluble)	DMSO Solution
Triamterene	396-01-0	253.26	Sodium Channel	Free Base	Triamterene blocks epithelial Na+ channel (ENaC) in a voltage-dependent manner, which used as a mild diuretic._x000D_ Target: Sodium Channel_x000D_ Triamterene blocked rENaC in a voltage-dependent manner, and was 100-fold less potent than amiloride at pH 7.5. At -90 mV and -40 mV, the IC50 values were 5 microM and 10 microM, respectively. The blockage by triamterene, which is a weak base with a p…	NC1=NC(N)=C2N=C(C3=CC=CC=C3)C(N)=NC2=N1	DMSO : 10 mg/mL (39.49 mM; Need ultrasonic); H2O : < 0.1 mg/mL (insoluble)	DMSO Solution
Triflupromazine (hydrochloride)	1098-60-8	388.88	Autophagy; Dopamine Receptor	Hydrochloride	Triflupromazine hydrochloride is an antipsychotic medication, which are Dopamine D1/D2 receptor antagonists.	FC(C(C=C1N2CCCN(C)C)=CC=C1SC3=C2C=CC=C3)(F)F.[H]Cl	DMSO : ≥ 27 mg/mL (69.43 mM)	DMSO Solution
Selamectin	220119-17-5	769.96	Parasite	Free Base	Selamectin is an anthelminthic which can be used on dogs and cats.	O[C@@]12[C@@]3([H])/C(C(C)=C[C@@]1([H])C(O[C@]4([H])C[C@]5(O[C@@](C/C=C(C)/[C@@H](O[C@@]6([H])C[C@@H]([C@@H](O)[C@H](C)O6)OC)[C@@H](C)/C=C/C=C2\CO3)([H])C4)O[C@H](C7CCCCC7)[C@@H](C)CC5)=O)=N\O	DMSO : 100 mg/mL (129.88 mM; Need ultrasonic and warming)	DMSO Solution
Dexchlorpheniramine (maleate)	2438-32-6	390.86	Histamine Receptor	Maleate	Dexchlorpheniramine maleate is an antihistamine, with anticholinergic properties, used to treat allergic conditions.	O=C(O)/C=C\C(O)=O.CN(C)CC[C@H](C1=NC=CC=C1)C2=CC=C(Cl)C=C2	DMSO : ≥ 30 mg/mL (76.75 mM)	DMSO Solution
Prulifloxacin	123447-62-1	461.46	Bacterial	Free Acid	Prulifloxacin(NM441) is an older synthetic antibiotic of the fluoroquinolone drug class._x000D_ Target: Antibacterial_x000D_ Prulifloxacin prevents bacterial DNA replication, transcription, repair and recombination through inhibition of bacterial DNA gyrase._x000D_	O=C(C1=C(SC2C)N2C3=C(C=C(F)C(N4CCN(CC5=C(C)OC(O5)=O)CC4)=C3)C1=O)O	DMSO : 19.5 mg/mL (42.26 mM; Need ultrasonic and warming)	DMSO Solution
Pazopanib (Hydrochloride)	635702-64-6	473.98	Autophagy; c-Fms; c-Kit; FGFR; PDGFR; VEGFR	Hydrochloride	Pazopanib Hydrochloride (GW786034 Hydrochloride) is a novel multi-target inhibitor of VEGFR1, VEGFR2, VEGFR3, PDGFRβ, c-Kit, FGFR1, and c-Fms with an IC50 of 10, 30, 47, 84, 74, 140 and 146 nM, respectively.	CC1=CC=C(C=C1S(N)(=O)=O)NC2=NC=CC(N(C3=CC4=NN(C(C)=C4C=C3)C)C)=N2.Cl	DMSO : 10 mg/mL (21.10 mM; Need ultrasonic)	DMSO Solution
Dyclonine (hydrochloride)	536-43-6	325.87	Sodium Channel	Hydrochloride	Dyclonine hydrochloride is an oral anaesthetic found in Sucrets, an over the counter throat lozenge._x000D_ Target: Sodium Channel_x000D_ Dyclonine hydrochloride is an oral anaesthetic that is the active ingredient of Sucrets, an over the counter throat lozenge. It is also found in some varieties of the Cepacol sore throat spray. _x000D_ It is a local anesthetic, used topically as the hydrochlori…	O=C(C1=CC=C(OCCCC)C=C1)CCN2CCCCC2.Cl	DMSO : ≥ 25 mg/mL (76.72 mM); H2O : 50 mg/mL (153.44 mM; Need ultrasonic)	DMSO Solution
L-Ornithine	70-26-8	132.16	Endogenous Metabolite	Free Acid	L-ornithine has an antifatigue effect in increasing the efficiency of energy consumption and promoting the excretion of ammonia.	N[C@@H](CCCN)C(O)=O	DMSO : < 1 mg/mL (insoluble or slightly soluble); H2O : 50 mg/mL (378.33 mM; Need ultrasonic)	DMSO Solution
Phenindione	83-12-5	222.24	Others	Free Base	Phenindione is an anticoagulant which functions as a Vitamin K antagonist._x000D_ Target: Others_x000D_ Phenindione(Rectadione) is an anticoagulant which functions as a Vitamin K antagonist. A lymphocyte transformation test showed proliferation of T-cells from the hypersensitive patient, but not from four controls on exposure to phenindione in vitro. Drug-specific T-cell clones were generated and…	O=C1C(C2=CC=CC=C2)C(C3=C1C=CC=C3)=O	H2O : < 0.1 mg/mL (insoluble); DMSO : ≥ 100 mg/mL (449.96 mM)	DMSO Solution
Elvitegravir	697761-98-1	447.88	HIV; HIV Integrase	Free Acid	Elvitegravir (GS-9137; JTK-303; D06677) is an HIV integrase inhibitor for HIV-1IIIB, HIV-2EHO and HIV-2ROD with IC50 of 0.7 nM, 2.8 nM and 1.4 nM, respectively.	O=C(O)C1=CN(C2=C(C1=O)C=C(C(OC)=C2)CC3=CC=CC(Cl)=C3F)[C@@H](C(C)C)CO	H2O : < 0.1 mg/mL (insoluble); DMSO : ≥ 50 mg/mL (111.64 mM)	DMSO Solution
Fusidic acid (sodium salt)	751-94-0	538.69	Bacterial	Sodium	Fusidic acid sodium salt is a bacteriostatic antibiotic.	[O-]C(/C(CC/C=C(C)\C)=C1[C@@H](OC(C)=O)C[C@]2(C)[C@@]3(C)CC[C@@]4([H])[C@H](C)[C@H](O)CC[C@]4(C)[C@]3([H])[C@H](O)C[C@@]\12[H])=O.[Na+]	H2O : ≥ 100 mg/mL (185.64 mM)	DMSO Solution
Deflazacort	14484-47-0	441.52	Glucocorticoid Receptor	Free Base	Deflazacort is a glucocorticoid used as an anti-inflammatory and immunosuppressant._x000D_ Target: Glucocorticoid Receptor_x000D_ Deflazacort is an inactive prodrug which is converted rapidly to the active metabolite 21-desacetyldeflazacort. Maximum concentrations of 21-desacetyldeflazacort averaged 116 ng/ml and were observed after 1.3 h. The average area under the curve was 280 ng/ml.h, and the…	O=C1C=C[C@@]2(C)C(CC[C@]3([H])[C@]2([H])[C@@H](O)C[C@@]4(C)[C@@]3([H])C[C@]5([H])[C@@]4(C(COC(C)=O)=O)N=C(C)O5)=C1	DMSO : ≥ 100 mg/mL (226.49 mM)	DMSO Solution
[truncated: 916 more rows]
