# Supplementary material for: Identifying Inhibitors of −1 Programmed Ribosomal Frameshifting in a Broad Spectrum of Coronaviruses
Source: Viruses. 2022 Jan 18;14(2):177. doi: 10.3390/v14020177 (PMC8876150; doi:10.3390/v14020177)
Supplement: Supplementary file 1 [file viruses-14-00177-s001.zip › SupplementaryDataset.xlsx]

## Sheet: Fig2
		Construct:	KY770854	KF294282	KU182958	LC469308	MERS-CoV	SARS-CoV-2
	−1 PRF (%)	average	9.1 ± 0.6	25 ± 1	40 ± 3	42 ± 2	50 ± 7	37 ± 2
		replicates	8.1	22.8	32.1	39.8	25.8	36.7	35.3
			9.5	20.1	36.6	42.6	75.2	26.7	38.8
			8.2	25.9	47.5	47	46.9	48.4	28.5
			10.7	32.3	40.1	37.1	36.2	31.6	45.7
				23.7	45		52.9	44	37.3
				21.5	29.6		65.5	26.9	48.4
				25	47.2			27.8	42.4
				31.4				35.1	31.8
				23.1				39.2
				25.9

## Sheet: Fig3
	Cell-free assay (Fig. 3A):
		Compound:	Nafamostat	Abemaciclib	Palbociclib	Valnemulin	Demeclocycline	Pasireotide	Idebenone	Azithromycin
	Change in −1 PRF (%)	average	−80 ± 1	−52 ± 5	−35 ± 7	−26 ± 3	−36 ± 14	−30 ± 6	+40 ± 4	+47 ± 14
		replicates	−81	−61	−48	−22	−64	−42	33	19
			−79	−46	−33	−31	−23	−20	44	58
			−82	−48	−24	−25	−22	−29	44	64
	Cell-based assay (Fig. 3B):
		Compound:	Nafamostat	Abemaciclib	Palbociclib	Valnemulin
	Change in −1 PRF (%)	average	−36 ± 5	−39 ± 2	−29 ± 4	−9 ± 3
		replicates	−44	−41	−19	−2
			−44	−34	−37	−12
			−27	−41	−36	−8
			−28	−40	−26	−13

## Sheet: Fig4
	Change in −1 PRF upon adding compound (%)
		KY770854						KF294282
	Compound:	MTDB	Valnemulin	Abemaciclib	Palbociclib	Merafloxacin	Nafamostat	MTDB	Valnemulin	Abemaciclib	Palbociclib	Merafloxacin	Nafamostat
	average	−18 ± 7	−11 ± 11	−12 ± 4	−4 ± 11	−43 ± 9	−42 ± 7	−23 ± 5	−26 ± 4	−49 ± 7	−43 ± 6	−19 ± 5	−44 ± 7
	replicates	-31	-20	-15	-22	-63	-31	-21	-31	-47	-31	-13	-58
		-18	11	-18	-6	-63	-55	-13	-16	-62	-60	-17	-44
		2	-24	-4	16	-34	-39	-36	-30	-39	-36	-38	-17
		-23				-34		-23	-28		-45	-15	-54
						-19						-12	-46
		KU182958						LC469308
	Compound:	MTDB	Valnemulin	Abemaciclib	Palbociclib	Merafloxacin	Nafamostat	MTDB	Valnemulin	Abemaciclib	Palbociclib	Merafloxacin	Nafamostat
	average	−14 ± 4	0 ± 9	−59 ± 8	−46 ± 8	−9 ± 8	−37 ± 2	9 ± 10	−6 ± 9	−14 ± 7	−16 ± 15	−25 ± 6	−21 ± 4
	replicates	-7	0	-49	-23	7	-39	2	12	-9	-3	-36	-16
		-21	15	-55	-60	-30	-40	29	-19	-31	21	-5	-29
		-15	-15	-74	-39	1	-34	-3	-10	3	-36	-32	-19
					-68	-13	-34			-19	-44	-15
					-42							-37
		MERS-CoV						SARS-CoV-2
	Compound	MTDB	Valnemulin	Abemaciclib	Palbociclib	Merafloxacin	Nafamostat	MTDB	Valnemulin	Abemaciclib	Palbociclib	Merafloxacin	Nafamostat
	average	2 ± 19	6 ± 13	−3 ± 6	+5 ± 2	−39 ± 6	−22 ± 7	−53 ± 4	−37 ± 5	−30 ± 6	−29 ± 6	−54 ± 4	−51 ± 9
	replicates	-34	29	-11	4	-32	-16	-40	-51	-19	-36	-60	-33
		9	5	8	3	-56	-14	-54	-39	-44	-30	-54	-41
		32	-17	-5	9	-41	-35	-44	-27	-32	-37	-47	-74
						-26		-57	-47	-23	-13		-56
								-56	-23
								-64
		HIV						PEMV1
	Compound	MTDB	Valnemulin	Abemaciclib	Palbociclib	Merafloxacin	Nafamostat	MTDB	Valnemulin	Abemaciclib	Palbociclib	Merafloxacin	Nafamostat
	average	−8 ± 3	−13 ± 8	−15 ± 18	−7 ± 6	−9 ± 15	−12 ± 8	+7 ± 6	+3 ± 9	+6 ± 16	+9 ± 5	−16 ± 5	−8 ± 9
	replicates	-10	-29	-49	-11	-39	3	23	-23	8	14	-7	-21
		1	-9	22	-15	6	-23	7	15	43	0	-23	16
		-8	-2	11	5	5	-15	-13	8	-34	13	-17	-20
		-15		-43				12	12	6			-6
								7

## Sheet: FigS1
	(A) RRL content					(B) KCl concentration
		Firefly luminescence units					Firefly luminescence units
	RRL content:	0.05	0.1	0.2		[KCL]:	25 mM	37.5 mM	50 mM	62.5 mM	75 mM
	replicates	289	23047	38129		replicates	53261	19670	4854	246	127
		326	20007	44201			51232	15479	3923	260	98
		446	22281	36855			48670	12981	4207	233	118
	(C) Mg(OAc)2 concentration								(D) KOAc concentration
		Firefly luminescence units								Firefly luminescence units
	[Mg(OAc)2]:	0 mM	0.31 mM	0.49 mM	0.66 mM	0.83 mM	1 mM		[K(OAc)]:	0 mM	48 mM	55.5 mM	63 mM	70.5 mM	78 mM	85 mM	92.5 mM	100 mM
	replicates	170	78356	63429	40847	13985	6933		replicates	818	42090	63457	77758	77213	78414	66971	58934	39225
		181	76723	68048	38947	13182	7315			886	43494	67404	82998	83083	76931	68896	58469	41445
		204	78945	70056	38539	13182	6999			831	46166	67884	80915	80867	78295	73186	60300	39718
	(E) −1 PRF efficiency compared to controls								(E) −1 PRF efficiency compared to manufacturer conditions
			Replicates (−1 PRF efficiency)								Replicates (−1 PRF efficiency)
			1	2	3	4					1	2	3	4
	Readthrough control		1.02636	0.958087	0.981061	1.0345			Standard protocol		0.49442	0.500574	0.507927	0.461024
	Frameshift signal		0.48541	0.456776	0.476353	0.524676			Optimized conditions		0.540155	0.548768	0.542409	0.52027
	Denatured RNA		0.0668274	0.0646388	0.0687432	0.0739337
	Negative control		0.00758344	0.00834008	0.00876256	0.0094739

## Sheet: FigS2
	Compound	% change in −1 PRF
	Kanamycin (sulfate)	-0.983186	strong general effect on translation
	Capreomycin (sulfate)	-0.964184	strong general effect on translation
	Febuxostat	-0.950073	selected for further validation
	Nedaplatin	-0.924496	crosslinker of purine bases
	Sisomicin (sulfate)	-0.886279	strong general effect on translation
	Pixantrone (dimaleate)	-0.876044	intercalating agent
	Bekanamycin	-0.842835	strong general effect on translation
	Epirubicin (hydrochloride)	-0.825106	intercalating agent
	Ethacridine (lactate monohydrate)	-0.801788	antiseptic, strong general effect on translation
	Netilmicin (sulfate)	-0.764021	strong general effect on translation
	Chlorhexidine	-0.682659	antiseptic, strong general effect on translation
	Tafamidis meglumine	-0.665085	selected for further validation
	Ethacridine (lactate)	-0.664905	antiseptic, strong general effect on translation
	Daunorubicin (Hydrochloride)	-0.648041	intercalating agent
	Azatadine (dimaleate)	-0.64766	some effect on translation, selected for further validation
	Tilorone (dihydrochloride)	-0.644148	strong general effect on translation
	Amikacin (sulfate)	-0.6342	strong general effect on translation
	Octenidine (dihydrochloride)	-0.633375	strong general effect on translation
	Ribostamycin (sulfate)	-0.61107	some effect on translation, selected for further validation
	Amlexanox	-0.587198	increased RLuc signal
	Doxorubicin (hydrochloride)	-0.566027	intercalating agent
	Desloratadine	-0.542	some effect on translation, selected for further validation
	Homoharringtonine	-0.522296	mammalian translation inhibitor
	Abemaciclib (methanesulfonate)	-0.513149	some effect on translation, selected for further validation
	Bepridil hydrochloride	-0.47096	selected for further validation
	Carfilzomib	-0.468553	strong general effect on translation
	Streptomycin (sulfate)	-0.464043	some effect on translation, selected for further validation
	Valnemulin (Hydrochloride)	-0.450568	selected for further validation
	Pefloxacin (mesylate)	-0.441035	strong general effect on translation
	Idarubicin (hydrochloride)	-0.42998	intercalating agent
	Tigecycline	-0.418381	strong general effect on translation
	9-Aminoacridine	-0.39636	mutagen
	Ibudilast	-0.387083	some effect on translation, selected for further validation
	Erdafitinib	-0.384582	selected for further validation
	Plerixafor (octahydrochloride)	-0.381738	some effect on translation, selected for further validation
	Tafamidis	-0.378298	selected for further validation
	Pimavanserin	-0.376319	excluded because pimavanserin tartrate has no effect
	Cefmenoxime (hydrochloride)	-0.376319	selected for further validation
	Santonin	-0.375075	selected for further validation
	Ritonavir	-0.374696	not meeting statistical criterium (30% AND 2 standard deviations above background)
	Dapsone	-0.374696	selected for further validation
	Nedocromil	-0.374445	strong general effect on translation
	Nafamostat (mesylate)	-0.371789	selected for further validation
	Palbociclib (hydrochloride)	-0.361035	selected for further validation
	Amisulpride	-0.360579	strong general effect on translation
	Nitazoxanide	-0.347711	selected for further validation
	Benzocaine	-0.34681	selected for further validation
	Raltitrexed	-0.34607	selected for further validation
	Cariprazine	-0.345639	some effect on translation, selected for further validation
	Piromidic acid	-0.329467
	Fostamatinib Disodium	-0.325925	selected for further validation
	Brexpiprazole	-0.321643	selected for further validation
	Flubendazole	-0.320618	of environmental concern
	Omarigliptin	-0.319264	selected for further validation
	Pasireotide (ditrifluoroacetate)	-0.318965	some effect on translation, selected for further validation
	Demeclocycline (hydrochloride)	-0.318085	selected for further validation
	Oxytetracycline	-0.302323
	Indinavir (sulfate)	-0.300779	selected for further validation
	Epalrestat	-0.299909
	Penbutolol (sulfate)	-0.297851	selected for further validation
	Teriflunomide	-0.29641
	L-Tryptophan	-0.295559
	Travoprost	-0.292627
	Troglitazone	-0.289403
	Cefoxitin (sodium)	-0.288355
	Plerixafor	-0.285982
	Ranolazine	-0.285267
	Crizotinib	-0.28516
	Dalbavancin	-0.280157
	Rucaparib (phosphate)	-0.278008
	Ingenol	-0.277748
	Isotretinoin	-0.274684
	Nystatin	-0.272057
	Rucaparib (Camsylate)	-0.269929
	Gallamine Triethiodide	-0.267649
	L-Thyroxine (sodium salt pentahydrate)	-0.267437
	Daptomycin	-0.265743
	Amodiaquin (dihydrochloride dihydrate)	-0.265567
	L-Lactic acid	-0.252412
	Propylthiouracil	-0.250088
	Perhexiline maleate	-0.248781
	Biperiden (Hydrochloride)	-0.246872
	Isradipine	-0.246184
	Upadacitinib	-0.243081
	Droperidol	-0.241845
	Ziprasidone	-0.238197
	Rifapentine	-0.237704
	Eicosapentaenoic Acid	-0.237168
	Loratadine	-0.234395
	Baloxavir marboxil	-0.234354
	Nadifloxacin	-0.232604
	Norepinephrine	-0.231856
	Flupirtine (Maleate)	-0.229284
	Vortioxetine (hydrobromide)	-0.228951
	Bezafibrate	-0.227646
	Mirtazapine	-0.227469
	Bromocriptine (mesylate)	-0.226449
	Edoxaban	-0.225679
	Clofibric acid	-0.225623
	Ledipasvir (D-tartrate)	-0.224764
	Amprenavir	-0.223711
	Tosufloxacin (tosylate hydrate)	-0.223527
	Domiphen (bromide)	-0.223205
	Firocoxib	-0.221233
	Scopolamine butylbromide	-0.220721
	Nitroxoline	-0.220616
	L-Epinephrine (Bitartrate)	-0.21998
	Fomepizole	-0.218413
	Heptaminol (hydrochloride)	-0.218108
	Alprenolol	-0.217854
	Doxifluridine	-0.217333
	Gastrodin	-0.215795
	Istradefylline	-0.215604
	Succimer	-0.215435
	Fluphenazine (dihydrochloride)	-0.214775
	Thioridazine (hydrochloride)	-0.214048
	Icotinib (Hydrochloride)	-0.213764
	Homatropine (methylbromide)	-0.212292
	Moxidectin	-0.21194
	Tolazoline (hydrochloride)	-0.210449
	Berberine (chloride hydrate)	-0.210158
	Pentamidine (isethionate)	-0.208991
	Cefditoren (Pivoxil)	-0.207772
	Irsogladine	-0.207685
	Lenvatinib	-0.207486
	Osalmid	-0.207355
	Saquinavir (Mesylate)	-0.206271
	Chlormethine (hydrochloride)	-0.205107
	Dimethyl fumarate	-0.203803
	Lopinavir	-0.203517
	Crotamiton	-0.203298
	Gliclazide	-0.2031
	Cinoxacin	-0.202587
	Clonidine (hydrochloride)	-0.201577
	Carglumic Acid	-0.201264
	Zaltoprofen	-0.200476
	Alvimopan (dihydrate)	-0.19985
	Rotigotine (Hydrochloride)	-0.199724
	Ethosuximide	-0.199356
	Ampicillin (sodium)	-0.199352
	Quinagolide (hydrochloride)	-0.199087
	Losartan	-0.198243
	Pimavanserin tartrate	-0.197588
	Lamivudine	-0.197523
	Alcaftadine	-0.196955
	Levamisole (hydrochloride)	-0.196678
	Fludrocortisone (acetate)	-0.196315
	1-Docosanol	-0.19604
	Ivermectin	-0.195743
	Bortezomib	-0.195129
	Uridin	-0.195012
	Chlortetracycline (hydrochloride)	-0.194137
	L-SelenoMethionine	-0.193756
	Sodium Picosulfate	-0.193609
	Cefsulodin (sodium)	-0.193398
	Nilotinib (monohydrochloride monohydr	-0.19273
	Diphenidol (hydrochloride)	-0.1925
	Dequalinium (Chloride)	-0.192488
	Losartan (potassium)	-0.192097
	Ganciclovir	-0.191769
	Estradiol (benzoate)	-0.191549
	Cinacalcet	-0.19128
	Chlorpropamide	-0.19117
	Etoricoxib	-0.190904
	Enalaprilat (dihydrate)	-0.190703
	Primaquine (Diphosphate)	-0.188684
	Tasimelteon	-0.188507
	Enalapril (maleate)	-0.187556
	Famotidine	-0.187235
	Methscopolamine (bromide)	-0.186998
	Lumacaftor	-0.186516
	6-Aminocaproic acid	-0.18555
	Aliskiren	-0.185479
	Icatibant	-0.18525
	Pralidoxime (chloride)	-0.184132
	Probenecid	-0.183935
	Riluzole	-0.18377
	Bedaquiline (fumarate)	-0.183493
	Carvedilol	-0.183341
	Tetracycline (hydrochloride)	-0.183322
	Guanfacine (hydrochloride)	-0.183062
	Thalidomide	-0.182708
	Ramosetron (Hydrochloride)	-0.182527
	Rivaroxaban	-0.182456
	Flibanserin	-0.18214
	Digitoxin	-0.181347
	Delavirdine (mesylate)	-0.181026
	Hexaminolevulinate (hydrochloride)	-0.180223
	Irbesartan	-0.180208
	Raltegravir	-0.179793
	Balsalazide	-0.178483
	Bromhexine (hydrochloride)	-0.17822
	Zanamivir	-0.178191
	Cytarabine	-0.178166
	Treosulfan	-0.177975
	Chlorothiazide	-0.177252
	Dienestrol	-0.176866
	Olsalazine (Disodium)	-0.17599
	Fenoprofen (Calcium hydrate)	-0.175173
	Ertapenem sodium	-0.174072
	Vinpocetine	-0.174021
	Adefovir dipivoxil	-0.17367
	Doxofylline	-0.171518
	Macitentan	-0.170613
	Teniposide	-0.170148
	Emeramide	-0.169519
	Bemegride	-0.169407
	Doxycycline (hyclate)	-0.169226
	Ibuprofen	-0.168318
	D-Pantothenic acid (hemicalcium salt)	-0.168177
	5-Azacytidine	-0.16722
	Acetylcholine (chloride)	-0.166322
	Cisapride	-0.1661
	Quinine (hydrochloride dihydrate)	-0.165816
	Phentolamine (mesylate)	-0.165803
	L-Glutamic acid monosodium salt	-0.16523
	Progesterone	-0.165172
	Ciprofibrate	-0.165104
	6α-Methylprednisolone 21-hemisuccina	-0.164916
	5-Fluorouracil	-0.164887
	Aprepitant	-0.164429
	Resveratrol	-0.164397
	Neostigmine (Bromide)	-0.163981
	Tazobactam	-0.163116
	Oxcarbazepine	-0.163078
	α-Lipoic Acid	-0.163035
	Brinzolamide	-0.162645
	Entacapone	-0.162532
	Abacavir	-0.162489
	Dapiprazole (hydrochloride)	-0.16228
	Empagliflozin	-0.161683
	Crizotinib (hydrochloride)	-0.161623
	Bosutinib	-0.16147
	Selenomethionine	-0.161321
	Gamithromycin	-0.160697
	Halcinonide	-0.160457
	Cabazitaxel	-0.159875
	Guacetisal	-0.15916
	Cobimetinib	-0.158771
	Eltrombopag (Olamine)	-0.158463
	Levofloxacin (hydrate)	-0.158122
	Levobunolol (hydrochloride)	-0.15752
	Tetrahydrozoline (hydrochloride)	-0.156029
	Acetylcysteine	-0.15591
	Pantoprazole (sodium)	-0.155855
	Danazol	-0.155265
	Cephalothin (sodium)	-0.154792
	Cilazapril (monohydrate)	-0.154652
	Oxaliplatin	-0.154495
	Dorzolamide (hydrochloride)	-0.154485
	Dexamethasone	-0.154341
	Hydroxyzine (dihydrochloride)	-0.154144
	Vigabatrin	-0.153835
	Deoxycholic acid sodium salt	-0.153808
	Buflomedil (hydrochloride)	-0.153455
	Pranlukast (hemihydrate)	-0.152724
	Pioglitazone	-0.152712
	Isosorbide mononitrate	-0.152459
	Trimetazidine (dihydrochloride)	-0.152121
	Valacyclovir (hydrochloride)	-0.151874
	Sodium gualenate	-0.151451
	Dexamethasone (acetate)	-0.151019
	Mexiletine (hydrochloride)	-0.149907
	Gabapentin (hydrochloride)	-0.149885
	Dasabuvir	-0.149818
	Nifuroxazide	-0.149202
	Trapidil	-0.149117
	Tranexamic acid	-0.14885
	Esaxerenone	-0.148433
	Ciclesonide	-0.148169
	Nikethamide	-0.147967
	Afloqualone	-0.147826
	Celecoxib	-0.147117
	Aniracetam	-0.146242
	Tirofiban (hydrochloride monohydrate)	-0.145834
	Cortisone	-0.145744
	Vitamin D2	-0.145243
	Peficitinib	-0.145236
	Camostat (mesylate)	-0.145118
	Levetiracetam	-0.144951
	Rauwolscine (hydrochloride)	-0.144743
	Diphylline	-0.14439
	Minaprine (dihydrochloride)	-0.144162
	Topotecan (Hydrochloride)	-0.144071
	Ornidazole (Levo-)	-0.143698
	Alectinib (Hydrochloride)	-0.143686
	Palonosetron(Hydrochloride)	-0.143387
	Gemifloxacin (mesylate)	-0.143022
	Phenazopyridine (hydrochloride)	-0.142855
	Clindamycin (hydrochloride)	-0.142475
	Acebutolol (hydrochloride)	-0.142002
	Furagin	-0.141774
	Clinofibrate	-0.140366
	Delamanid	-0.140281
	Mefloquine (hydrochloride)	-0.139962
	Rotundine	-0.139069
	Pomalidomide	-0.138379
	Malathion	-0.137822
	Podofilox	-0.13756
	Dithranol	-0.137487
	Levobupivacaine (hydrochloride)	-0.137432
	Prulifloxacin	-0.137249
	Ivabradine (hydrochloride)	-0.136944
	Fenofibric acid	-0.136893
	Sodium tauroglycocholate	-0.136708
	Fingolimod (hydrochloride)	-0.136431
	Roxithromycin	-0.135845
	Rifampicin	-0.135354
	Bromfenac (sodium hydrate)	-0.13528
	Ulipristal (acetate)	-0.135274
	Guanidine (hydrochloride)	-0.134912
	Norepinephrine (bitartrate monohydrate	-0.134533
	Cephradine	-0.134468
	Betamipron	-0.134442
	Venlafaxine (hydrochloride)	-0.134438
	L-Ascorbic acid	-0.133971
	Iproniazid (phosphate)	-0.133887
	Levofloxacin	-0.132949
	Erlotinib	-0.132788
	Darunavir (Ethanolate)	-0.132735
	Ketotifen (fumarate)	-0.132314
	Loxapine (succinate)	-0.132177
	Rupatadine (Fumarate)	-0.132176
	Dacarbazine	-0.131852
	Amlodipine (besylate)	-0.131306
	Betamethasone dipropionate	-0.131299
	Pyrvinium pamoate	-0.130653
	Quetiapine	-0.130354
	Piroxicam	-0.130344
	Lomustine	-0.130312
	Norfloxacin	-0.130265
	Cefoselis (sulfate)	-0.130137
	Exemestane	-0.129732
	Afatinib	-0.129518
	Apatinib	-0.129472
	Gestrinone	-0.128927
	Letrozole	-0.128882
	Quinine	-0.128293
	Tamibarotene	-0.127922
	Amifampridine	-0.12788
	Conivaptan (hydrochloride)	-0.127631
	Prucalopride (succinate)	-0.12747
	Desvenlafaxine	-0.12739
	Pirenzepine (dihydrochloride)	-0.127278
	Doxapram (hydrochloride hydrate)	-0.12689
	Ruxolitinib (phosphate)	-0.126847
	Bazedoxifene (acetate)	-0.12642
	Sulfalene	-0.126169
	Miglustat (hydrochloride)	-0.125928
	Deferiprone	-0.125474
	Nicardipine (Hydrochloride)	-0.125274
	Olmesartan	-0.125082
	Proglumide	-0.124759
	Tolperisone (hydrochloride)	-0.1242
	Ropivacaine (hydrochloride monohydra	-0.123685
	Quetiapine (fumarate)	-0.123453
	Sulfogaiacol	-0.123444
	Resorcinol	-0.123205
	Raltegravir (potassium salt)	-0.122403
	Octreotide (acetate)	-0.122374
	Cinacalcet (hydrochloride)	-0.122282
	Dabrafenib (Mesylate)	-0.122253
	Mepivacaine (hydrochloride)	-0.122233
	Bestatin	-0.122171
	Mafenide (Acetate)	-0.121237
	Warfarin	-0.1203
	(-)-Sparteine (sulfate pentahydrate)	-0.120003
	Dapagliflozin	-0.119939
	Ethionamide	-0.119899
	Procainamide (hydrochloride)	-0.119828
	Tolazamide	-0.119559
	Hydroxychloroquine sulfate	-0.118926
	Carbetapentane (citrate)	-0.118727
	Abacavir	-0.118324
	Trimethoprim	-0.118233
	Bendamustine (hydrochloride)	-0.118038
	Vidarabine	-0.117793
	Benzbromarone	-0.11767
	Triclosan	-0.117179
	Cefamandole (nafate)	-0.116895
	Pancuronium (dibromide)	-0.116878
	Methacycline (hydrochloride)	-0.116759
	Artemisinin	-0.11669
	Artesunate	-0.116529
	Belinostat	-0.116457
	Pyrazinamide	-0.115965
	Salmeterol (xinafoate)	-0.11576
	Ornipressin	-0.115589
	Imatinib	-0.115431
	Sorafenib	-0.115155
	Verteporfin	-0.115133
	Palbociclib	-0.115025
	Anisindione	-0.114988
	Ketanserin (tartrate)	-0.114963
	Glucosamine (hydrochloride)	-0.114432
	Nimesulide	-0.11421
	DHEA	-0.113816
	Sodium diatrizoate	-0.113706
	Menadione	-0.113648
	Aztreonam	-0.113647
	Nefazodone (hydrochloride)	-0.113574
	Chlorzoxazone	-0.113542
	Liothyronine	-0.11333
	Solifenacin (hydrochloride)	-0.112996
	Cefoperazone (sodium salt)	-0.112523
	Amiloride (hydrochloride)	-0.112311
	Citric acid	-0.11221
	Lomerizine dihydrochloride	-0.112109
	Chlorambucil	-0.112073
	Vildagliptin	-0.111754
	Mycophenolate Mofetil	-0.111574
	Urea	-0.111402
	Cobimetinib (hemifumarate)	-0.111187
	Irinotecan	-0.110981
	Selumetinib	-0.110964
	Fosinopril (sodium)	-0.11091
	Triamcinolone (acetonide)	-0.110857
	Acitretin	-0.110561
	Elafibranor	-0.110533
	Primidone	-0.110484
	Benzamil hydrochloride	-0.11005
	Fenbufen	-0.109939
	Digoxin	-0.109536
	Diiodohydroxyquinoline	-0.109471
	Eflornithine (hydrochloride, hydrate)	-0.10941
	Atazanavir (sulfate)	-0.108843
	Reboxetine (mesylate)	-0.108741
	Metformin (hydrochloride)	-0.108659
	Dimesna	-0.108625
	Ledipasvir (acetone)	-0.108615
	Dexrazoxane hydrochloride	-0.108599
	Vortioxetine	-0.108537
	Fluocinolone (Acetonide)	-0.108443
	Tedizolid (phosphate)	-0.10827
	Iopamidol	-0.108057
	Allopurinol	-0.107579
	Avobenzone	-0.107426
	Varenicline	-0.107038
	Adapalene	-0.10684
	Naftopidil	-0.106681
	Mianserin (hydrochloride)	-0.106365
	Forodesine (hydrochloride)	-0.106218
	Furazolidone	-0.105974
	Erlotinib (Hydrochloride)	-0.105873
	Tranylcypromine (hemisulfate)	-0.105594
	Clofoctol	-0.105394
	Clopidogrel (hydrogen sulfate)	-0.104838
	Chloroquine (diphosphate)	-0.104531
	Oxiracetam	-0.104508
	Nizatidine	-0.104324
	Danthron	-0.103977
	Argatroban (monohydrate)	-0.103736
	Prazosin (hydrochloride)	-0.103691
	Erdosteine	-0.10369
	Gestodene	-0.103611
	Diphenmanil (methylsulfate)	-0.103532
	Iloprost	-0.103108
	Nelarabine	-0.102895
	Taurochenodeoxycholic acid	-0.102858
	Minocycline (hydrochloride)	-0.102682
	L-Arginine (hydrochloride)	-0.102448
	Demecarium Bromide	-0.102446
	Desonide	-0.102433
	Milrinone	-0.102425
	Bicalutamide	-0.102362
	Cilnidipine	-0.102231
	Rimantadine (hydrochloride)	-0.102007
	Alprenolol (hydrochloride)	-0.101706
	Fluvoxamine (maleate)	-0.101397
	Biapenem	-0.101265
	Indapamide	-0.101227
	Aclidinium (Bromide)	-0.101036
	Brivudine	-0.100942
	Ribociclib succinate hydrate	-0.100864
	Gramicidin	-0.10082
	Ixazomib citrate	-0.100819
	Retinoic acid	-0.100662
	Lecithin	-0.100516
	2-Ethoxybenzamide	-0.100329
	Chromocarb	-0.100324
	Lamotrigine	-0.100322
	Clofarabine	-0.0999646
	Prednisone acetate	-0.0997142
	Desogestrel	-0.0996858
	Apremilast	-0.0996709
	Tolfenamic Acid	-0.0994768
	Tannic acid	-0.0990526
	Pazufloxacin (mesylate)	-0.0989721
	(R)-Baclofen	-0.0987848
	Efonidipine (hydrochloride monoethano	-0.0987723
	Tropisetron	-0.0985311
	Ketanserin	-0.0983371
	Etretinate	-0.0983271
	Varenicline (Tartrate)	-0.0982304
	Mesna	-0.098199
	Ozagrel sodium	-0.0975968
	Methotrexate	-0.0969957
	Nifuratel	-0.0969429
	Gabapentin	-0.0967092
	Guaifenesin	-0.0965468
	Miridesap	-0.0965298
	Cefaclor	-0.0965282
	Vecuronium (bromide)	-0.0963614
	Doxylamine (succinate)	-0.0958344
	Octinoxate	-0.0954458
	Acalabrutinib	-0.0953239
	Azelaic acid	-0.0951732
	Latanoprost	-0.095
	Nimodipine	-0.0949512
	Duvelisib	-0.0948558
	Sapacitabine	-0.0948444
	Metipranolol hydrochloride	-0.0944356
	Benzydamine(hydrochloride)	-0.0942168
	Penciclovir	-0.0941918
	Captopril	-0.0940035
	5-Aminosalicylic Acid	-0.0936558
	Asenapine (maleate)	-0.0929242
	Moxisylyte (hydrochloride)	-0.0928721
	Ceftriaxone (sodium salt)	-0.0920085
	Diclofenac (Sodium)	-0.0917822
	(R)-(-)-Phenylephrine (hydrochloride)	-0.0917184
	Ifenprodil (tartrate)	-0.0916186
	Clozapine	-0.0915399
	Clomipramine (hydrochloride)	-0.091316
	Moxalactam (sodium salt)	-0.091276
	Atovaquone	-0.0907951
	Methyl Salicylate	-0.0907187
	Saxagliptin	-0.0906729
	Metolazone	-0.0906359
	Cefazolin (sodium)	-0.090607
	Anethole (trithione)	-0.0900359
	Auranofin	-0.0899619
	Theophylline	-0.0897468
	Latrepiridine	-0.0896279
	Nifedipine	-0.0896019
	Fingolimod	-0.0895025
	Tenofovir (Disoproxil Fumarate)	-0.0893091
	Lesinurad (sodium)	-0.0890361
	Helicid	-0.0889716
	Lodoxamide (tromethamine)	-0.0888958
	Tropisetron (Hydrochloride)	-0.0886113
	Cisatracurium (besylate)	-0.0886108
	Azelastine (hydrochloride)	-0.0885203
	Carboxin	-0.0876327
	Antipyrine	-0.087541
	Pimecrolimus	-0.087164
	Pyrimethamine	-0.0869769
	Bedaquiline	-0.0867589
	Ticlopidine (hydrochloride)	-0.0864917
	Nitroprusside (disodium dihydrate)	-0.0864046
	Methazolamide	-0.086318
	Bleomycin (sulfate)	-0.086299
	Nafcillin (sodium monohydrate)	-0.0860608
	Thiabendazole	-0.0856567
	Penfluridol	-0.0855698
	Cobimetinib (racemate)	-0.0853956
	Torsemide	-0.085211
	Otilonium (bromide)	-0.0851442
	Pamidronate (disodium pentahydrate)	-0.0846663
	Cariprazine (hydrochloride)	-0.0846663
	Amiodarone (hydrochloride)	-0.0846191
	Sulfadiazine	-0.0845303
	Pioglitazone (hydrochloride)	-0.084498
	Tiratricol	-0.0842682
	Maltitol	-0.0840925
	Osimertinib	-0.0838968
	Octocrylene	-0.0837402
	Tenofovir alafenamide fumarate	-0.0834971
	Ethambutol (dihydrochloride)	-0.0834778
	Cytidine	-0.0834554
	Itraconazole	-0.0834147
	Orotic acid	-0.0833627
	Mezlocillin (sodium)	-0.0832698
	Metronidazole	-0.0831947
	Ciclopirox (olamine)	-0.0831416
	Dofetilide	-0.0831126
	Anagliptin	-0.0830516
	L-Glutamine	-0.0830502
	Sucrose	-0.0830137
	Zonisamide	-0.0827747
	Valpromide	-0.082688
	Proparacaine (Hydrochloride)	-0.0825122
	Molsidomine	-0.082227
	Lesinurad	-0.0816429
	Pexidartinib (hydrochloride)	-0.0815926
	Ribociclib hydrochloride	-0.0812764
	Osimertinib mesylate	-0.0809472
	Ceftizoxime	-0.0807229
	Vonoprazan	-0.0804388
	Monensin sodium salt	-0.0802716
	Benzyl benzoate	-0.0801945
	Gemcitabine	-0.0801157
	Glasdegib	-0.0800313
	Linagliptin	-0.0799763
	Niraparib tosylate	-0.0799079
	Niclosamide	-0.0795773
	Enoxacin (hydrate)	-0.0795101
	Tafluprost	-0.0794379
	Diquafosol (tetrasodium)	-0.0793982
	Flucloxacillin sodium	-0.0791016
	Catechin	-0.0788304
	Taurodeoxychloic Acid (sodium hydrate	-0.0788298
	Misoprostol	-0.0786737
	Guanabenz (Acetate)	-0.0783833
	Pretomanid	-0.0783115
	Hydrocortisone (acetate)	-0.0782912
	Ozagrel	-0.078066
	Cyclic somatostatin	-0.0778487
	Apalutamide	-0.0775565
	Deferoxamine (mesylate)	-0.0770505
	Sertindole	-0.0769351
	Eltrombopag	-0.0768169
	Pirfenidone	-0.0765088
	Carbamylcholine	-0.0764683
	Embelin	-0.0764322
	Detomidine (hydrochloride)	-0.0763802
	Teneligliptin	-0.0763062
	Nefopam (hydrochloride)	-0.0762898
	Azaphen (dihydrochloride monohydrate	-0.0761409
	Abiraterone	-0.0761139
	Tetramisole	-0.0760798
	Flavoxate (hydrochloride)	-0.075717
	Spectinomycin (dihydrochloride pentah	-0.0755689
	Darifenacin (hydrobromide)	-0.0754022
	Telmisartan	-0.0753096
	Silodosin	-0.0745418
	Ademetionine (disulfate tosylate)	-0.0744401
	Sotalol (hydrochloride)	-0.074306
	Vonoprazan Fumarate	-0.0742981
	Cevimeline (hydrochloride hemihydrate	-0.0739815
	(+)-α-Tocopherol	-0.0739061
	Salmeterol	-0.073605
	Neratinib	-0.0734839
	Vigabatrin (Hydrochloride)	-0.073454
	Amezinium (methylsulfate)	-0.0734261
	Dimenhydrinate	-0.0730702
	Deracoxib	-0.0729772
	Enasidenib	-0.0728174
	Trelagliptin	-0.0726623
	Diltiazem (hydrochloride)	-0.0725564
	Dasatinib (hydrochloride)	-0.0725257
	Dexamethasone phosphate disodium	-0.0724965
	Atropine	-0.0724035
	Artemotil	-0.0722005
	Vesnarinone	-0.0721071
	Ilaprazole	-0.0717537
	Sparfloxacin	-0.0716312
	Entrectinib	-0.0715768
	Cabozantinib (S-malate)	-0.0715561
	Cephalexin (monohydrate)	-0.0710729
	Entecavir (monohydrate)	-0.0709137
	Pyrithioxin (dihydrochloride)	-0.0708386
	Oxantel (pamoate)	-0.0706513
	Domperidone	-0.0704656
	Bethanechol (chloride)	-0.0701836
	Nevirapine	-0.0701784
	Berberine (chloride)	-0.0700776
	Fasudil (Hydrochloride)	-0.0698119
	Calcium dobesilate	-0.0697702
	Lorlatinib	-0.0696968
	Anidulafungin	-0.0695835
	Benznidazol	-0.0695664
	Quinidine hydrochloride monohydrate	-0.0693442
	Sodium Fluoride	-0.0691662
	Norvancomycin (hydrochloride)	-0.0690723
	Rolapitant	-0.0688927
	Caspofungin (Acetate)	-0.0688798
	Ceftibuten (dihydrate)	-0.06886
	Tiotropium (Bromide)	-0.0687793
	Atomoxetine (hydrochloride)	-0.0687015
	Maprotiline (hydrochloride)	-0.0686439
	Galanthamine	-0.0685958
	Bendazol	-0.0685792
	Gefarnate	-0.06844
	Felodipine	-0.068393
	Pemirolast (potassium)	-0.0682824
	Talc	-0.0681018
	Piribedil	-0.0680796
	L-Ascorbic acid sodium salt	-0.0678434
	Furosemide	-0.0676279
	Busulfan	-0.0674977
	Retinol	-0.0672944
	Ribociclib succinate	-0.0670343
	Ceritinib dihydrochloride	-0.0669946
	Metaxalone	-0.0669886
	Alvimopan (monohydrate)	-0.0669876
	Acyclovir	-0.0669539
	Prednisolone	-0.0669087
	Erismodegib	-0.0668343
	Naratriptan (hydrochloride)	-0.0664888
	Imiquimod	-0.0664509
	Cetirizine (dihydrochloride)	-0.0663359
	Benidipine (hydrochloride)	-0.0662257
	Saquinavir	-0.0659143
	Cyclobenzaprine (hydrochloride)	-0.0659097
	Nintedanib esylate	-0.0658934
	Bictegravir	-0.0658909
	Trifluoperazine (dihydrochloride)	-0.0658337
	Flumazenil	-0.065786
	Dabrafenib	-0.0655296
	Yohimbine (Hydrochloride)	-0.0652529
	Dihydroergotamine (mesylate)	-0.0652521
	Sitagliptin	-0.0650071
	Fabomotizole (hydrochloride)	-0.0649617
	Gonadorelin (acetate)	-0.0647197
	Indacaterol (maleate)	-0.0646551
	10-Undecenoic acid (zinc salt)	-0.0646191
	Tenofovir	-0.0645291
	Teneligliptin (hydrobromide)	-0.0643943
	Diflorasone	-0.0640468
	Benfotiamine	-0.0639812
	Rutin	-0.0637698
	Canrenone	-0.0637544
	D-Sorbitol	-0.0636571
	Mangafodipir (trisodium)	-0.0635909
	Triamcinolone	-0.0635173
	Mozavaptan	-0.0633836
	Protriptyline (hydrochloride)	-0.0629916
	Choline (chloride)	-0.0629907
	Vandetanib	-0.0629607
	Taltirelin	-0.062878
	Teprenone	-0.0628007
	Sodium Salicylate	-0.0627512
	Fenoldopam (mesylate)	-0.0624746
	Rofecoxib	-0.0623828
	Ibrutinib	-0.062327
	Dapagliflozin ((2S)-1,2-propanediol, hy	-0.0622036
	Propyphenazone	-0.0621444
	Griseofulvin	-0.0619194
	Repaglinide	-0.0617846
	Taurine	-0.0617723
	Terazosin (hydrochloride dihydrate)	-0.0615469
	Mestranol	-0.0615375
	Noscapine	-0.061502
	Niraparib hydrochloride	-0.0614997
	Finasteride	-0.0614849
	Bimatoprost	-0.0613816
	Topiroxostat	-0.0613807
	Riboflavin Tetrabutyrate	-0.0611913
	Acemetacin	-0.0611635
	Benzyl alcohol	-0.0609794
	Albendazole	-0.0607917
	Azasetron	-0.0607741
	Oseltamivir (phosphate)	-0.0606714
	Sapropterin (dihydrochloride)	-0.0602572
	Etamivan	-0.0598211
	Gefitinib	-0.0595466
	Clebopride (malate)	-0.059486
	Bronopol	-0.0593606
	Valbenazine	-0.0592635
	Felbinac	-0.0592527
	Thiamphenicol	-0.0592461
	Alosetron (Hydrochloride)	-0.0591983
	Sulfamethizole	-0.059189
	Tinidazole	-0.059093
	Trimipramine (maleate)	-0.059092
	Cabergoline	-0.0589253
	Flurbiprofen	-0.0589227
	Medroxyprogesterone (acetate)	-0.0588924
	Mephenesin	-0.0587008
	LCZ696	-0.0584314
	Megestrol (Acetate)	-0.0583682
	Stavudine	-0.0582784
	Ixabepilone	-0.0579843
	Rotigotine	-0.0579559
	Agomelatine	-0.0579417
	Estriol	-0.0578202
	Goserelin (acetate)	-0.0576266
	Propafenone (hydrochloride)	-0.0575746
	Methoxsalen	-0.0574813
	Rebamipide	-0.0571891
	Fosamprenavir	-0.0571824
	Temozolomide	-0.0570685
	Fosfluconazole	-0.0567524
	Sodium citrate dihydrate	-0.0566445
	Tiopronin	-0.056468
	Nepafenac	-0.0563798
	Tedizolid	-0.0563206
	Nonivamide	-0.0563096
	Danofloxacin (mesylate)	-0.0560605
	Ioversol	-0.055848
	Pyridoxine (hydrochloride)	-0.0555735
	Panobinostat	-0.0554151
	Pranlukast	-0.0553656
	L-Cysteine	-0.0553237
	Sarpogrelate (hydrochloride)	-0.0551464
	Telaprevir	-0.0550588
	Citalopram (hydrobromide)	-0.0547418
	Lacidipine	-0.0545078
	Alogliptin (Benzoate)	-0.0542196
	Cetilistat	-0.0541407
	Dirithromycin	-0.054045
	Salicylic acid	-0.0539747
	Fosfomycin (calcium)	-0.0536627
	Gatifloxacin	-0.0535557
	Fondaparinux (sodium)	-0.0534532
	Teriparatide	-0.053337
	Besifloxacin (Hydrochloride)	-0.0533081
	Talazoparib	-0.0530605
	Tinoridine hydrochloride	-0.0529111
	Sodium phenylbutyrate	-0.0529043
	i-Inositol	-0.0528978
	Gefitinib (hydrochloride)	-0.0528959
	Imidapril (hydrochloride)	-0.052776
	Nateglinide	-0.0527196
	Triclabendazole	-0.0525287
	Cinepazide (Maleate)	-0.0524079
	Biotin	-0.0522331
	Citicoline	-0.0521665
	Chlorhexidine (digluconate)	-0.0521572
	Paroxetine (hydrochloride)	-0.0519121
	Tandospirone	-0.0519002
	Escin	-0.0518475
	Piperidolate	-0.0516641
	Trospium (chloride)	-0.0516598
	Chlorthalidone	-0.0516232
	Pitolisant (hydrochloride)	-0.0511903
	Clioquinol	-0.0511638
	Trelagliptin (succinate)	-0.0511324
	Carbetocin	-0.0511023
	Cidofovir	-0.0509348
	Pipobroman	-0.050917
	Doripenem (monohydrate)	-0.0508623
	Nelfinavir (Mesylate)	-0.0508335
	Riociguat	-0.0507475
	Nitisinone	-0.0504099
	Vardenafil (hydrochloride)	-0.0502628
	Epinastine	-0.0502534
	Tofacitinib	-0.0502313
	Glecaprevir	-0.049912
	Zofenopril (calcium)	-0.0497259
	Cetylpyridinium (chloride monohydrate)	-0.0495989
	Pyrantel (tartrate)	-0.0492923
	Topiramate	-0.0489716
	Voglibose	-0.0489694
	Vitamin K1	-0.0485065
	Varenicline (Hydrochloride)	-0.0485003
	Chlorphenoxamine	-0.0483556
	Proxyphylline	-0.0482588
	Cromolyn (sodium)	-0.0481996
	Prucalopride	-0.0481704
	Cefozopran (hydrochloride)	-0.0480101
	Belotecan (hydrochloride)	-0.0478592
	D-Cycloserine	-0.0478523
	Alendronate (sodium hydrate)	-0.0478205
	Trandolapril	-0.0477023
	Eptifibatide	-0.0474772
	Almitrine mesylate	-0.0474248
	Prednisolone (disodium phosphate)	-0.0473851
	Tacrolimus (monohydrate)	-0.0472126
	Roxadustat	-0.0471184
	Dimemorfan (phosphate)	-0.0470063
	Alpelisib	-0.0469967
	Josamycin	-0.0463801
	Mitomycin C	-0.046352
	Ketoprofen	-0.0461547
	Fluvastatin (sodium)	-0.0461031
	Loperamide (hydrochloride)	-0.0460899
	Meclofenoxate (hydrochloride)	-0.0460367
	Aceglutamide	-0.0459708
	Thonzonium	-0.045925
	Iopromide	-0.0459239
	Tiamulin (fumarate)	-0.0458485
	Hydroxyfasudil (hydrochloride)	-0.0454775
	Acarbose	-0.0453443
	Mycophenolic acid	-0.0452269
	Flutamide	-0.0449681
	Sofosbuvir	-0.0449163
	Propranolol (hydrochloride)	-0.0448245
	Nebivolol (hydrochloride)	-0.0444931
	Tenoxicam	-0.0443155
	Mirabegron	-0.0443113
	Histamine (phosphate)	-0.0442686
	Piracetam	-0.0442486
	Dasatinib	-0.0442272
	Gimeracil	-0.0442226
	Dichlorisone acetate	-0.0442037
	Adiphenine(hydrochloride)	-0.0437396
	Tofacitinib (citrate)	-0.0436191
	Galanthamine (hydrobromide)	-0.0435833
	Choline Fenofibrate	-0.0427439
	Gemcitabine (Hydrochloride)	-0.0426974
	Methocarbamol	-0.0426564
	Asunaprevir	-0.0425143
	Asenapine	-0.0423358
	Lidocaine	-0.0422972
	Betamethasone	-0.0422039
	Tegafur	-0.0421119
	Carbimazole	-0.0419463
	Idoxuridine	-0.041871
	Pheniramine (Maleate)	-0.0418179
	Pipemidic acid	-0.0413423
	Inosine pranobex	-0.0411395
	Retapamulin	-0.0410216
	Imatinib (Mesylate)	-0.040641
	Tebipenem pivoxil	-0.0405804
	Chlorprothixene	-0.0404731
	Adenosine	-0.0404004
	Bucladesine (calcium salt)	-0.0403824
	Flavin Adenine Dinucleotide Disodium	-0.0402972
	Tolterodine (tartrate)	-0.0401982
	Buspirone (hydrochloride)	-0.039856
	Butylphthalide	-0.0397388
	Fluticasone (propionate)	-0.0395463
	Eletriptan (hydrobromide)	-0.0395292
	Indomethacin	-0.0395218
	Phthalylsulfacetamide	-0.0395071
	Quinapril (hydrochloride)	-0.0394433
	Emtricitabine	-0.0394214
	(S)-Timolol (Maleate)	-0.0393835
	Loteprednol Etabonate	-0.0393522
	Midecamycin	-0.0391675
	Molindone (hydrochloride)	-0.0390228
	Medetomidine (hydrochloride)	-0.0389139
	Ponatinib	-0.0388429
	Famciclovir	-0.0387811
	Drospirenone	-0.0385519
	Pargyline (hydrochloride)	-0.038392
	Pyrantel (pamoate)	-0.0383165
	Mepyramine maleate	-0.0382812
	DL-Glutamine	-0.038228
	Oxolamine (citrate)	-0.0382182
	Homatropine (Bromide)	-0.0376324
	Parecoxib (Sodium)	-0.0374435
	Brimonidine (tartrate)	-0.0373071
	Cinnarizine	-0.0369583
	Xylitol	-0.0367608
	Aripiprazole	-0.0365971
	Betaine (hydrochloride)	-0.0365674
	Metixene hydrochloride hydrate	-0.0365576
	Aminophylline	-0.0363461
	Ripasudil	-0.0361703
	4-Aminopyridine	-0.0361364
	Imidafenacin	-0.0359233
	Azilsartan (medoxomil)	-0.0358481
	Quinidine	-0.0357519
	Ajmaline	-0.0356291
	Linezolid	-0.0354419
	Spiramycin	-0.0353676
	Levoleucovorin (Calcium)	-0.0353648
	Dicloxacillin (Sodium hydrate)	-0.0348686
	Thiamine monochloride	-0.0348148
	Lornoxicam	-0.0347801
	Fertirelin	-0.0347487
	Pazopanib	-0.0346722
	Trametinib (DMSO solvate)	-0.0346049
	Felbamate	-0.0344389
	Telithromycin	-0.0344287
	Fexofenadine	-0.0344078
	Etofylline	-0.034234
	Gluconate (Calcium)	-0.0342287
	Clarithromycin	-0.03418
	Mifepristone	-0.0341517
	Vismodegib	-0.0341043
	Atropine methyl bromide	-0.0337657
	Gadoxetate (Disodium)	-0.0337624
	Abiraterone (acetate)	-0.0336468
	Naproxen (sodium)	-0.0335965
	Tucidinostat	-0.0335641
	Simvastatin	-0.0335632
	Lisinopril (dihydrate)	-0.0333984
	Sulfanilamide	-0.0333944
	Delafloxacin (meglumine)	-0.0330862
	Tazarotene	-0.0329923
	Rosiglitazone (maleate)	-0.0328243
	Obeticholic acid	-0.0328187
	Bambuterol hydrochloride	-0.032646
	Hydrocortisone	-0.032638
	Methylprednisolone succinate	-0.032482
	Flunarizine (dihydrochloride)	-0.0324505
	Faropenem sodium	-0.0324427
	Pyridostigmine (bromide)	-0.0323319
	Orlistat	-0.0321309
	Oxybutynin (chloride)	-0.0320134
	Olaparib	-0.0320065
	Hexylresorcinol	-0.0319692
	Ethoxzolamide	-0.0318746
	Clindamycin (phosphate)	-0.0314908
	Amlodipine (maleate)	-0.0314767
	Sulfathiazole (sodium)	-0.0314414
	Tenofovir (hydrate)	-0.0314034
	Daclatasvir (dihydrochloride)	-0.0312764
	Cefdinir	-0.0312757
	Olopatadine (hydrochloride)	-0.0312585
	Risedronate (sodium)	-0.0312197
	Lanatoside C	-0.030705
	Anisodamine	-0.0306546
	Isoniazid	-0.0305606
	Trimethadione	-0.030389
	Phenprocoumon	-0.0302885
	Verapamil (hydrochloride)	-0.0302594
	D-Pantothenic acid (sodium)	-0.0298325
	Trichlormethiazide	-0.0298192
	Nicergoline	-0.0298155
	Flufenamic acid	-0.0294971
	Pentostatin	-0.0294954
	Simeprevir	-0.0293528
	Carteolol hydrochloride	-0.0293308
	Prilocaine	-0.0292746
	Gallic acid	-0.0292294
	Vilazodone (Hydrochloride)	-0.0291759
	Altretamine	-0.0291246
	Acetazolamide	-0.0284026
	Pranoprofen	-0.0283765
	Gastrodenol	-0.0283431
	Suplatast (Tosilate)	-0.0281671
	Nalidixic acid	-0.0280901
	Posaconazole	-0.0278706
	Rifabutin	-0.0277721
	Dapoxetine (hydrochloride)	-0.0274792
	Rosiglitazone	-0.0273924
	Prednisolone (21-acetate)	-0.0273656
	Malotilate	-0.0273076
	Chlorpheniramine (maleate)	-0.0272094
	Cefepime (Dihydrochloride Monohydrat	-0.0271998
	Moclobemide	-0.0267606
	Ibandronate (Sodium Monohydrate)	-0.0265778
	Edoxaban (tosylate monohydrate)	-0.0259787
	Avibactam	-0.0257888
	Leflunomide	-0.0257199
	Propantheline (bromide)	-0.0253028
	Terpin (hydrate)	-0.0252483
	Mirodenafil (dihydrochloride)	-0.0250969
	Thiamine hydrochloride	-0.0250083
	Lodoxamide	-0.0246295
	Dextrose	-0.0244987
	Telbivudine	-0.0244936
	Adenine	-0.0243914
	Pidotimod	-0.0243672
	Lifitegrast	-0.0243463
	Fulvestrant	-0.0241169
	Gemfibrozil	-0.0239535
	Enzalutamide	-0.023906
	Tizanidine (hydrochloride)	-0.0238469
	Butamben	-0.023737
	Capsaicin	-0.0237132
	Liothyronine (sodium)	-0.0236377
	Umeclidinium (bromide)	-0.0235538
	Azelnidipine	-0.0234781
	Prasugrel (hydrochloride)	-0.0234778
	Cyclosporin A	-0.0230613
	Opicapone	-0.0229072
	Rasagiline (mesylate)	-0.022891
	Phenytoin	-0.0228763
	Pemetrexed	-0.0228587
	Niflumic acid	-0.0227936
	VAL-083	-0.0227748
	Alibendol	-0.0225999
	Setiptiline	-0.0223861
	Etomidate	-0.022261
	Ledipasvir	-0.0220753
	Finafloxacin	-0.0220648
	D-Panthenol	-0.0218791
	Levosulpiride	-0.0217638
	Cytisinicline	-0.0217183
	Degarelix	-0.0216917
	Sivelestat (sodium tetrahydrate)	-0.0216815
	Meropenem (trihydrate)	-0.0216089
	Betaxolol (hydrochloride)	-0.0215443
	Dutasteride	-0.0213382
	Mizoribine	-0.0211971
	Pramipexole (dihydrochloride)	-0.0211338
	Docetaxel	-0.0208307
	Ramatroban	-0.0207011
	Ouabain (Octahydrate)	-0.0205569
	Bicyclol	-0.0199721
	Miriplatin	-0.0198928
	Ranolazine (dihydrochloride)	-0.0197221
	Tetracaine	-0.0196934
	Fructose	-0.0194779
	Carbidopa	-0.0193881
	Cilostazol	-0.0193261
	Flunisolide	-0.0192325
	Telotristat ethyl	-0.0190347
	Pramiracetam	-0.0188499
	Fludarabine (phosphate)	-0.0188446
	Glafenine (hydrochloride)	-0.0187068
	Naftifine (hydrochloride)	-0.018605
	Nilotinib	-0.0185806
	Neostigmine (methyl sulfate)	-0.0183204
	Oxaceprol	-0.0182974
	Aliskiren (hemifumarate)	-0.0179446
	Leuprolide Acetate	-0.0174332
	Methicillin (sodium salt)	-0.0172779
	Bepotastine (Beslilate)	-0.0172654
	Favipiravir	-0.0172304
	Naphazoline(hydrochloride)	-0.0169854
	Lomitapide	-0.0168887
	Niacin	-0.0168867
	Furosemide (sodium)	-0.016878
	Fimasartan	-0.0165059
	Clevidipine	-0.0164204
	Sulfamonomethoxine	-0.0162201
	(±)-Bisoprolol (hemifumarate)	-0.0161543
	Fosphenytoin (disodium)	-0.0161142
	Phenelzine (sulfate)	-0.0160166
	Nintedanib	-0.0159683
	Flumethasone	-0.0158886
	Dextrorotation nimorazole phosphate e	-0.0156431
	Reserpine (hydrochloride)	-0.015638
	Vinorelbine (ditartrate)	-0.0154389
	(+)-Ketoconazole	-0.015358
	Fludarabine	-0.0151014
	Antazoline (hydrochloride)	-0.0148174
	Sulfisomidin	-0.0144168
	Etoposide	-0.0143893
	Dantrolene (sodium hemiheptahydrate)	-0.0143306
	Cyproheptadine (hydrochloride)	-0.0142299
	Acetylleucine	-0.0141267
	Succinylsulfathiazole	-0.0139167
	Cabozatinib	-0.0137947
	Sulfacetamide (Sodium)	-0.0137613
	Salbutamol (hemisulfate)	-0.0137323
	Etripamil	-0.0137112
	AZD7545	-0.0136638
	Sivelestat	-0.0136302
	Chlorquinaldol	-0.0133595
	Tolcapone	-0.0132959
	Cevimeline (hydrochloride)	-0.0131869
	Folic acid	-0.0131811
	Edaravone	-0.0131095
	Ivacaftor	-0.0130744
	Mosapride (citrate)	-0.0130354
	Loxoprofen	-0.0129012
	S-(+)-Ketoprofen	-0.0122612
	Allantoin	-0.0122223
	Risperidone	-0.0121873
	Tetrahydrobiopterin	-0.0121867
	Nortriptyline (hydrochloride)	-0.0119353
	Lomefloxacin (hydrochloride)	-0.011677
	Trimebutine (maleate)	-0.0116254
	Dropropizine	-0.011494
	Benazepril (hydrochloride)	-0.0113342
	Citicoline sodium salt	-0.0112397
	Aspirin	-0.01093
	Trazodone (hydrochloride)	-0.0109101
	Chlorcyclizine (hydrochloride)	-0.0107793
	Pemetrexed (disodium hemipenta hydr	-0.0107404
	Atracurium (besylate)	-0.0107205
	Stibogluconate (sodium)	-0.0106883
	Zafirlukast	-0.0106399
	Ruxolitinib	-0.010628
	Benorilate	-0.0106225
	Lovastatin	-0.010487
	Ronidazole	-0.0104611
	Sofalcone	-0.0104319
	Tadalafil	-0.0100524
	Zalcitabine	-0.0100042
	Cefixime	-0.00979572
	Butenafine (Hydrochloride)	-0.00972892
	Bentiromide	-0.00972367
	Ethynodiol (diacetate)	-0.00971408
	L-Ornithine	-0.00968323
	Colchicine	-0.0096364
	Amantadine (hydrochloride)	-0.00946509
	Salsalate	-0.00925152
	Dydrogesterone	-0.00906681
	Midostaurin	-0.00894786
	Desvenlafaxine (succinate hydrate)	-0.00893269
	Camphor	-0.00856012
	Lenalidomide	-0.00842702
	Natamycin	-0.00811816
	Ribavirin	-0.00806132
	Milnacipran ((1S-cis) hydrochloride)	-0.00806126
	Probucol	-0.00792378
	Benfluorex hydrochloride	-0.00787918
	Phenytoin (sodium)	-0.00778461
	Ornidazole	-0.00772916
	Clofazimine	-0.00764512
	Telotristat etiprate	-0.00733783
	Sulfamerazine	-0.00722236
	Azaperone	-0.00701682
	Oxybenzone	-0.00695759
	Micafungin (sodium)	-0.00667519
	Prothionamide	-0.0065805
	6-Thioguanine	-0.00656249
	Diethylstilbestrol	-0.00655504
	Oxybutynin	-0.00643496
	Hydroxyurea	-0.00638597
	Ipratropium (bromide)	-0.00613541
	Chlorocresol	-0.00605612
	Naftifuryl	-0.00605037
	Benserazide hydrochloride (Synonyms:	-0.00589773
	Valsartan	-0.00570859
	Nilvadipine	-0.00562658
	Riluzole hydrochloride	-0.00547825
	Propoxycaine (hydrochloride)	-0.00546293
	Sulfacarbamide	-0.00539096
	Thio-TEPA	-0.00531427
	Esomeprazole magnesium	-0.00513182
	DL-Arginine	-0.00499593
	Diosmin	-0.00484548
	Ambroxol	-0.00459508
	Nimorazole	-0.00458057
	Triamcinolone hexacetonide	-0.00429854
	Limaprost	-0.00373225
	Felypressin	-0.00367538
	Fluoxetine (hydrochloride)	-0.00339
	Etravirine	-0.00337396
	Amifostine	-0.00325872
	Dimetridazole	-0.00321129
	Vincamine	-0.00318939
	Diclofenac	-0.00272517
	Didanosine	-0.00249883
	Methacholine (chloride)	-0.00218201
	Binimetinib	-0.00176531
	Afatinib (dimaleate)	-0.00160509
	Clomiphene (citrate)	-0.00158481
	Moexipril (hydrochloride)	-0.00152132
	Acetohexamide	-0.00147949
	Aminohippurate (sodium)	-0.00142649
	Dienogest	-0.00136807
	ChenodeoxycholicAcid	-0.00131192
	Lumefantrine	-0.00125508
	Efinaconazole	-0.000973078
	Ramelteon	-0.000928327
	Flecanaide	-0.000851224
	Methylprednisolone	-0.000808131
	Fusidic acid (sodium salt)	-0.000765092
	Cefadroxil	-0.000753854
	Dronedarone (Hydrochloride)	-0.000727119
	Eslicarbazepine (acetate)	-0.000540588
	Larotrectinib	-0.000296709
	Tamoxifen (Citrate)	-0.0002341
	Atorvastatin (hemicalcium salt)	-0.000226594
	Ceftaroline fosamil	0
	Evans Blue	0
	Tafenoquine (Succinate)	0
	Tigecycline (tetramesylate)	0
	Mequitazine	0.000736154
	Lusutrombopag	0.000765874
	L-5-Hydroxytryptophan	0.000947477
	Ambrisentan	0.000948467
	Terbutaline (sulfate)	0.000948545
	Carprofen	0.00100653
	Pamidronic acid	0.00108824
	Tamoxifen	0.00110781
	Ginsenoside Rg3	0.00142721
	Nicorandil	0.00145777
	Meloxicam	0.00149496
	Flucytosine	0.00186235
	Valdecoxib	0.00189496
	Thiamine nitrate	0.00238659
	Escitalopram (oxalate)	0.00240905
	Methylthiouracil	0.00284853
	Amphotericin B	0.00291092
	Milnacipran (hydrochloride)	0.00323736
	Carmofur	0.00334332
	Sulindac	0.00359593
	Moxonidine	0.00377855
	Procarbazine (Hydrochloride)	0.00410915
	Paritaprevir	0.00473401
	Ceritinib	0.00474301
	Mebhydrolin (napadisylate)	0.00474832
	Anagrelide	0.00475608
	Lofexidine	0.00482896
	Dinoprost (tromethamine salt)	0.00488333
	5-Aminolevulinic acid (hydrochloride)	0.00493245
	Regorafenib (Hydrochloride)	0.00507492
	Naloxegol (oxalate)	0.00532705
	Vernakalant (Hydrochloride)	0.00561012
	Oxyclozanide	0.00568255
	Piroctone olamine	0.00569328
	Apixaban	0.00594841
	Etomidate (hydrochloride)	0.00652539
	Dolasetron (Mesylate hydrate)	0.00654955
	Tropicamide	0.00661241
	Levocarnitine propionate (hydrochloride	0.00663268
	Paclitaxel	0.00704378
	Zidovudine	0.00710533
	Cyproheptadine (hydrochloride sesquih	0.00723981
	Bacampicillin (hydrochloride)	0.00729784
	Betrixaban	0.00740823
	Lincomycin (hydrochloride hydrate)	0.00745317
	Betaxolol	0.00751203
	Pitavastatin (Calcium)	0.00774933
	Decamethonium (Bromide)	0.00786853
	Toloxatone	0.00802506
	Perphenazine	0.00813492
	Xylometazoline (hydrochloride)	0.00852594
	Meticrane	0.00861618
	Anastrozole	0.00869773
	Levodropropizine	0.00870407
	Docosahexaenoic Acid	0.00876917
	Isosorbide	0.00886613
	Ribociclib	0.00897118
	Eliglustat	0.00901236
	Dabigatran etexilate	0.00912863
	Naproxen	0.00932634
	Pirmenol (hydrochloride)	0.00934547
	Terbinafine hydrochloride	0.00981868
	Oxytocin (acetate)	0.0100448
	Morinidazole (R enantiomer)	0.0101289
	Ibutilide (fumarate)	0.010184
	Estradiol	0.0102627
	Olanzapine	0.010774
	Trametinib	0.0108229
	Guaiacol	0.0108355
	Ozenoxacin	0.0111578
	Articaine (hydrochloride)	0.0113304
	Pemetrexed(disodium)	0.0113594
	Lenalidomide (hemihydrate)	0.0115192
	Ospemifene	0.0115322
	Ranitidine (hydrochloride)	0.0115688
	Omeprazole	0.0118277
	Ticagrelor	0.0119126
	Diethylcarbamazine (citrate)	0.0122754
	Rilpivirine	0.0125349
	Methimazole	0.0126152
	Brompheniramine (maleate)	0.0127063
	Sacubitril hemicalcium salt	0.0129689
	Cysteamine hydrochloride	0.0129944
	Bilastine	0.0130185
	Canagliflozin	0.0131519
	Tofogliflozin (hydrate)	0.0134054
	Chlormezanone	0.0135001
	Estradiol (cypionate)	0.0136816
	Cephalexin	0.01372
	Dichlorphenamide	0.013877
	Tipiracil (hydrochloride)	0.0139594
	Guanethidine (sulfate)	0.0140717
	Amoxicillin (sodium)	0.0141655
	Dolutegravir	0.0144583
	Clorprenaline hydrochloride	0.0147481
	Balofloxacin	0.0150489
	Eplerenone	0.0150724
	Monocrotaline	0.0151534
	Bosentan (hydrate)	0.0154311
	Dihydroergotoxine (mesylate)	0.0155128
	Cloperastine fendizoate	0.0155201
	Sulfameter	0.0156448
	Framycetin	0.0156695
	Silibinin	0.0158967
	Hydrocortisone buteprate	0.0159185
	Morinidazole	0.0160042
	Erythromycin Ethylsuccinate	0.0161512
	Bisoctrizole	0.0163904
	Udenafil	0.0163932
	Vancomycin (hydrochloride)	0.016531
	Tegaserod (maleate)	0.0165853
	Nifurtimox	0.0168076
	Parecoxib	0.0175026
	Cefotaxime (sodium salt)	0.0175674
	Oxeladin (citrate)	0.0176179
	Sulpiride	0.0177686
	Bucladesine (sodium salt)	0.0177711
	Perindopril (erbumine)	0.0178046
	Bisacodyl	0.0179997
	Urapidil	0.0180047
	Sacubitril	0.0181605
	Amorolfine (hydrochloride)	0.018243
	Iguratimod	0.0185197
	Acrivastine	0.01859
	Norethindrone acetate	0.0187529
	Temocapril (hydrochloride)	0.0187762
	Carbinoxamine maleate salt	0.0189985
	Tenofovir (Disoproxil)	0.0190781
	Dixyrazine	0.0192169
	Fluconazole	0.0196707
	Alectinib	0.0198706
	Glycerol phenylbutyrate	0.0201001
	Glimepiride	0.02011
	Methylbenactyzium Bromide	0.0202203
	Baricitinib (phosphate)	0.0202502
	Metergoline	0.0203475
	Cefoperazone	0.0206445
	Phenoxybenzamine (hydrochloride)	0.0209403
	Pazopanib (Hydrochloride)	0.0210765
	Voriconazole	0.0211418
	Levobetaxolol (hydrochloride)	0.0211708
	Prednisone	0.0212057
	Ertugliflozin	0.0214127
	Ethamsylate	0.0214542
	Olmesartan (medoxomil)	0.0218308
	Dehydrocholic acid	0.0218345
	Miltefosine	0.0218471
	Diacerein	0.0218472
	Esmolol (hydrochloride)	0.021941
	Mitotane	0.0221516
	Ropivacaine hydrochloride	0.0225859
	Atropine	0.0229236
	Fluralaner	0.0233639
	Dronedarone	0.0238571
	Docusate (Sodium)	0.0238585
	Metoclopramide	0.0238725
	Troxipide	0.0240245
	Cefmetazole(sodium)	0.0240353
	Menadione bisulfite (sodium)	0.0246946
	Tipranavir	0.0247573
	Pralatrexate	0.025021
	Citric acid (trilithium salt tetrahydrate)	0.0253832
	Tolbutamide	0.0255812
	Racecadotril	0.025752
	Enasidenib (mesylate)	0.0257667
	Prasugrel	0.0259191
	Vilazodone	0.0261963
	Gadodiamide	0.026212
	Imipramine (hydrochloride)	0.0263102
	Protoporphyrin IX	0.0266229
	Velpatasvir	0.0270896
	Avanafil	0.0271817
	Menaquinone-4	0.0271924
	Canagliflozin (hemihydrate)	0.0273231
	D-Mannitol	0.0273652
	Fursultiamine	0.0274523
	L-Arginine	0.0275237
	Clofibrate	0.0277088
	Bexarotene	0.0278005
	Acetohydroxamic acid	0.0279063
	Diphenhydramine	0.0280365
	Mebhydrolin	0.0281072
	Sitafloxacin (hydrate)	0.0281118
	Metyrapone	0.0281701
	Rufinamide	0.0282824
	Dipyridamole	0.0283929
	Prostaglandin E2	0.0284407
	Chloroxine	0.0285052
	Relugolix	0.0286714
	Ertugliflozin L-pyroglutamic acid	0.0286942
	Safinamide	0.0287256
	Imrecoxib	0.0289572
	Terbinafine	0.0290757
	Trihexyphenidyl (hydrochloride)	0.0291141
	Diatrizoic acid	0.0303422
	Hydrocortisone cypionate	0.0303589
	Fesoterodine (fumarate)	0.0315138
	Sugammadex (sodium)	0.031703
	Carbazochrome (sodium sulfonate)	0.0317046
	Fenofibrate	0.0317822
	Vorinostat	0.0319091
	Desoximetasone	0.0321561
	Disulfiram	0.0324368
	Betahistine (dihydrochloride)	0.0325109
	Glibenclamide	0.0326839
	Tiagabine (hydrochloride)	0.0327948
	Baricitinib	0.0331619
	Dexmedetomidine (hydrochloride)	0.0333291
	Estrone	0.0334885
	Duloxetine (hydrochloride)	0.033494
	Pinaverium bromide	0.0339021
	Pentoxifylline	0.033938
	Tricaprilin	0.0341988
	Idelalisib	0.0349339
	Ezetimibe	0.0350594
	Vemurafenib	0.0352974
	Vilanterol (trifenatate)	0.0353036
	Procyclidine (hydrochloride)	0.0353725
	Labetalol (hydrochloride)	0.0355512
	Proguanil	0.0357499
	Atrasentan (hydrochloride)	0.0359172
	Axitinib	0.0367595
	Promazine (hydrochloride)	0.03707
	Etidronic acid	0.0371021
	Memantine (hydrochloride)	0.0371623
	Deoxycholic acid	0.0372401
	Tavaborole	0.037317
	Sulfaphenazole	0.0373808
	Piperonyl butoxide	0.0382324
	Floxuridine	0.0383643
	Pivmecillinam (hydrochloride)	0.0385767
	Sulfadoxine	0.0389738
	Piperacillin (sodium)	0.0391316
	Peramivir (trihydrate)	0.0395389
	β-Carotene	0.0396396
	Sodium copper chlorophyllin A	0.0397679
	Zileuton	0.0401027
	Dabigatran etexilate (mesylate)	0.0403637
	Cyclandelate	0.0405028
	Ticarcillin (disodium)	0.0407099
	Talipexole dihydrochloride	0.040773
	Nitrofurazone	0.0408643
	Tolvaptan	0.0412989
	Cysteamine	0.0419931
	Niraparib	0.0420348
	Asenapine (hydrochloride)	0.0421682
	Hydroxyfasudil	0.0422573
	Netupitant	0.042405
	Vorapaxar	0.0426209
	Mometasone furoate	0.0426902
	Budesonide	0.0427871
	Sorafenib (Tosylate)	0.0428333
	Fadrozole	0.0429741
	Sildenafil	0.0436719
	Alpha-Estradiol	0.0444383
	Lansoprazole	0.0446228
	Dacomitinib	0.0446304
	Scopolamine (hydrobromide)	0.0447231
	Solifenacin	0.0448511
	Iohexol	0.0451772
	Rocuronium (Bromide)	0.0452513
	Novobiocin (Sodium)	0.0453473
	Ofloxacin	0.0454197
	Oxethazaine	0.0455379
	Cladribine	0.0455602
	Decitabine	0.0455892
	Phenylbutazone	0.0456773
	Doxazosin (mesylate)	0.0457952
	Fumaric acid	0.0458043
	Treprostinil (sodium)	0.045926
	Grazoprevir potassium salt	0.0459867
	Diloxanide furoate	0.0463888
	Mitiglinide (Calcium)	0.0464322
	Pindolol	0.0466572
	Cortisone (acetate)	0.0466648
	Gadobutrol	0.0469495
	Tenofovir alafenamide	0.0470897
	Lercanidipine (hydrochloride)	0.04718
	Elagolix sodium	0.0477243
	Manidipine (dihydrochloride)	0.0478089
	Agomelatine (hydrochloride)	0.0478201
	Candesartan	0.048018
	Regadenoson	0.0480563
	Gadodiamide (hydrate)	0.0482827
	Cilastatin	0.0486381
	Tetrabenazine	0.0487928
	Sucralfate	0.0491196
	Rosuvastatin (Calcium)	0.0492433
	Nicotinamide	0.0494577
	Eperisone (Hydrochloride)	0.0496234
	Blonanserin	0.0501131
	Erythromycin	0.0501422
	Metoprolol (Succinate)	0.0507597
	Stiripentol	0.0511006
	Gabexate (mesylate)	0.0512049
	Mefenamic acid	0.0514197
	Lidocaine (hydrochloride)	0.0518582
	Ceftazidime	0.0518935
	Venetoclax	0.0521027
	Reserpine	0.052238
	Atenolol	0.0522488
	Pravastatin (sodium)	0.052309
	Metoclopramide (hydrochloride hydrate	0.052339
	Cloxacillin (sodium monohydrate)	0.0523432
	Sulbactam	0.0532864
	Granisetron (Hydrochloride)	0.0539717
	Irinotecan (hydrochloride)	0.0540194
	Efavirenz	0.0543488
	Cholic acid	0.0543743
	Spectinomycin (dihydrochloride)	0.0544576
	Valproic acid	0.0546262
	Ketorolac (tromethamine salt)	0.0546708
	Carmustine	0.0548897
	Vinblastine (sulfate)	0.0551939
	Darunavir	0.0552659
	Praziquantel	0.0559571
	Caffeic acid	0.056118
	Selexipag	0.0565985
	Melphalan	0.056998
	Moroxydine (hydrochloride)	0.0571486
	Fenspiride (hudrochloride)	0.0573319
	Grazoprevir	0.0574127
	Nitrendipine	0.0580181
	Lapatinib (ditosylate)	0.0580823
	Larotrectinib sulfate	0.0581527
	Tocofersolan	0.0581762
	Terconazole	0.0582777
	Lactulose	0.0583824
	Amiloride hydrochloride dihydrate	0.0587083
	Acetylspiramycin	0.0590028
	Cefprozil	0.0590327
	Bromisoval	0.0591193
	Ursodiol	0.0594829
	Dolutegravir (sodium)	0.0599657
	Meclizine (dihydrochloride)	0.0603241
	Ombitasvir	0.0603617
	Etodolac	0.0603784
	Dolasetron	0.0612895
	Gabapentin enacarbil	0.0615159
	Drofenine (hydrochloride)	0.0617918
	Fluorescein	0.0622355
	Amlodipine	0.0623668
	Erismodegib diphosphate	0.0627943
	Trimethobenzamide hydrochloride	0.0628465
	Revefenacin	0.0630415
	Cefonicid (sodium)	0.063818
	Alfuzosin	0.0641452
	Loxapine	0.064238
	Edrophonium (chloride)	0.0648619
	Abarelix	0.0657192
	Trilostane	0.0659199
	Levosimendan	0.0660587
	(Z)-Capsaicin	0.0668137
	Pirarubicin (Hydrochloride)	0.0671299
	Dyclonine (hydrochloride)	0.0672728
	Elbasvir	0.0673301
	Vadadustat	0.0679218
	Vitamin B12	0.0682345
	Hydroxyprogesterone caproate	0.0688536
	(2S)-2-Amino-3-methyl-3-sulfanylbutan	0.0690725
	Luliconazole	0.0705914
	Rifaximin	0.0706079
	Secnidazole	0.0706712
	Dibucaine (hydrochloride)	0.0708993
	Merbromin	0.0709939
	Siponimod	0.0724672
	(-)-Menthol	0.072537
	Olprinone (Hydrochloride)	0.0727586
	Deflazacort	0.0728059
	Seratrodast	0.0731409
	Clemastine (fumarate)	0.0735096
	Amsacrine	0.0735141
	Amoxicillin (trihydrate)	0.0736904
	Gluconate (sodium)	0.0741183
	Lafutidine	0.074178
	Aceclofenac	0.0742339
	6-Acetamidohexanoic acid	0.0744906
	Melatonin	0.0746543
	Sildenafil (citrate)	0.0748312
	Acamprosate (calcium)	0.0753171
	Avibactam (sodium hydrate)	0.0755465
	L-Thyroxine	0.075686
	Valrubicin	0.0763214
	Tolmetin (sodium dihydrate)	0.076485
	Laropiprant	0.0769993
	Amitriptyline (hydrochloride)	0.0774132
	Oxacillin (sodium monohydrate)	0.0777021
	Regorafenib	0.0778273
	Alverine (citrate)	0.0780787
	Rivastigmine	0.0783533
	Azlocillin (sodium salt)	0.0786345
	Fluocinonide	0.0788716
	Sulbutiamine	0.0789817
	Nitrofurantoin	0.0790371
	Orphenadrine (citrate)	0.0793244
	Hydroquinidine	0.0795892
	Dibucaine	0.0804986
	Pasiniazid	0.0806211
	Zoledronic acid (monohydrate)	0.080692
	Temoporfin	0.0814521
	Benztropine (mesylate)	0.0826956
	Tolterodine	0.0827635
	Fudosteine	0.0828696
	Capecitabine	0.0828784
	Azilsartan	0.084325
	Clobetasol propionate	0.0847466
	Tripelennamine (hydrochloride)	0.08516
	Argipressin	0.0854622
	Sitagliptin (phosphate monohydrate)	0.0871672
	Valproic acid (sodium salt)	0.0876884
	Crisaborole	0.0884603
	Pizotifen	0.0889102
	Donepezil	0.0889677
	Amoxapine	0.0894206
	Sulfabenzamide	0.0899169
	Miglitol	0.0904286
	Ivosidenib	0.090617
	Hydrocortisone 17-butyrate	0.0906978
	Clemizole (hydrochloride)	0.0907505
	Aclacinomycin A hydrochloride	0.090904
	Piperidolate (hydrochloride)	0.0911969
	Sulfaguanidine	0.0913357
	Triflusal	0.0915929
	Ampiroxicam	0.092044
	Diphenylpyraline (hydrochloride)	0.0920774
	Iopanoic acid	0.0921393
	Icotinib	0.0926035
	Trifluridine	0.0926042
	Etofenamate	0.093178
	Valganciclovir (hydrochloride)	0.0934514
	Quinestrol	0.0940684
	Paliperidone	0.094615
	Tezacaftor	0.0949796
	Lasofoxifene (Tartrate)	0.0952458
	Haloperidol	0.0957787
	Lodenafil	0.0971242
	Toremifene (Citrate)	0.098197
	Glycine	0.0983726
	Danoprevir	0.0984181
	(R)-Lansoprazole	0.0986579
	Histamine	0.0993413
	Cinobufotalin	0.101187
	Temsirolimus	0.101542
	Deferasirox	0.102762
	Sunitinib	0.102788
	Glycopyrrolate	0.104146
	Ziprasidone (hydrochloride monohydrat	0.104318
	Solifenacin (Succinate)	0.105133
	Benactyzine hydrochloride	0.105539
	Lapatinib	0.105555
	L-(-)-α-Methyldopa (hydrate)	0.106179
	Nabumetone	0.106181
	Setiptiline (maleate)	0.106268
	Irinotecan (hydrochloride trihydrate)	0.106343
	Ethynyl Estradiol	0.10648
	3-Methyl-7-chloro-1,2,4-benzothiadiazin	0.107144
	4-(Aminomethyl)benzoic acid	0.107732
	Doxepin (Hydrochloride)	0.107846
	Azathioprine	0.10942
	Nalfurafine (hydrochloride)	0.109517
	Tauroursodeoxycholate (Sodium)	0.110342
	Roxatidine (Acetate Hydrochloride)	0.110482
	6-Mercaptopurine hydrate	0.110748
	Regorafenib (monohydrate)	0.111197
	Deoxycorticosterone (acetate)	0.111438
	Lubiprostone	0.111939
	Elvitegravir	0.112807
	Tenofovir alafenamide hemifumarate	0.112811
	Sulfamethazine	0.114239
	Permethrin	0.114388
	Daclatasvir	0.11703
	Rabeprazole (sodium)	0.118159
	Ropinirole (hydrochloride)	0.118497
	Kasugamycin (hydrochloride hydrate)	0.120981
	Desipramine hydrochloride	0.121636
	Clevudine	0.122474
	Mupirocin	0.12441
	Montelukast (sodium)	0.124937
	Mebendazole	0.125182
	Cobicistat	0.126956
	Tulobuterol hydrochloride	0.127319
	Ramipril	0.127505
	Pexidartinib	0.128348
	Sulfisoxazole	0.128414
	Amoxicillin	0.129292
	Candesartan (Cilexetil)	0.131385
	Pergolide (mesylate)	0.131596
	Ebastine	0.131613
	Broxyquinoline	0.134305
	Apronal	0.135121
	Donepezil (Hydrochloride)	0.135262
	Minoxidil	0.135812
	Idramantone	0.137855
	Pimozide	0.142589
	Selamectin	0.143797
	Iloperidone	0.145031
	Ibuprofen piconol	0.145714
	Oseltamivir (acid)	0.146569
	Glipizide	0.147103
	Raloxifene (hydrochloride)	0.148136
	Brimonidine	0.150431
	Triflupromazine (hydrochloride)	0.151406
	Estropipate	0.152279
	Phenindione	0.153806
	Arterolane	0.153828
	Ciclopirox	0.157257
	Toceranib	0.158405
	Hydralazine (hydrochloride)	0.161153
	Sulfamethoxazole	0.164658
	Triamterene	0.165513
	Hexachlorophene	0.166373
	Cefuroxime (sodium)	0.169961
	Suprofen	0.170027
	Bosentan	0.170621
	Ixazomib	0.173202
	Roflumilast	0.173611
	Eprosartan (mesylate)	0.174196
	Faropenem daloxate	0.174237
	Oxaprozin	0.179616
	Fidaxomicin	0.186282
	Meglumine	0.187192
	Itopride (hydrochloride)	0.189413
	Artemether	0.191876
	Dobutamine (hydrochloride)	0.192338
	Carbamazepine	0.198058
	Deferasirox (Fe3+ chelate)	0.200513
	Bivalirudin (TFA)	0.202769
	Bumetanide	0.204161
	Sertraline (hydrochloride)	0.208809
	Gliquidone	0.209551
	Terlipressin	0.214656
	Chlormadinone (acetate)	0.214896
	Boceprevir	0.220179
	Rivastigmine (tartrate)	0.224996
	Acipimox	0.225733
	Bufexamac	0.22779
	Dexchlorpheniramine (maleate)	0.230187
	Sodium 4-aminosalicylate dihydrate	0.238733
	Cyproterone (acetate)	0.238799
	(-)-Huperzine A	0.24299
	sn-Glycero-3-phosphocholine	0.246832
	Bifonazole	0.247775
	Isoconazole (nitrate)	0.24828
	Diflunisal	0.259329
	Decloxizine (dihydrochloride)	0.271242
	Difluprednate	0.275964
	Spironolactone	0.276459
	Pramocaine (hydrochloride)	0.280157
	Bephenium (hydroxynaphthoate)	0.281033
	Mitoxantrone (dihydrochloride)	0.2835
	Estramustine	0.283622
	Fenticonazole (Nitrate)	0.300147	effect on RLuc
	Tranilast	0.302229	selected for further validation
	10-Undecenoic acid	0.306029	selected for further validation
	Nelfinavir	0.330021	some effect on translation, selected for further validation
	Clotrimazole	0.345639	effect on RLuc
	Azithromycin	0.349025	some effect on translation, selected for further validation
	Ketoconazole	0.375186	some effect on translation, selected for further validation
	Maraviroc	0.376907	some effect on translation, selected for further validation
	Bremelanotide (Acetate)	0.403228	some effect on translation, selected for further validation
	Idebenone	0.415302	some effect on translation, selected for further validation
	Garenoxacin (Mesylate hydrate)	0.456535	selected for further validation
	Diclofenac (diethylamine)	0.467694	some effect on translation, selected for further validation
	Miconazole (nitrate)	0.528748	effect on RLuc
	Sulconazole (nitrate)	0.541749	effect on RLuc
	Ibrutinib Racemate	0.557243	some effect on translation, selected for further validation
	Sulfasalazine	0.636133	effect on RLuc
	Emetine (dihydrochloride)	0.704554	inhibitor of mammalian elongation
	Heparin (sodium salt)	0.748616	strong general effect on translation
	Oxiconazole nitrate	0.992771	effect on RLuc
	Halobetasol (propionate)	1.05296	effect on RLuc
	Benzthiazide	1.72001	strong general effect on translation
	Tioconazole	2.19167	effect on RLuc
	Sertaconazole (nitrate)	2.21727	effect on RLuc
	Econazole (nitrate)	5.06082	effect on RLuc
	Butoconazole (nitrate)	5.40833	effect on RLuc
	Methylcobalamin	N/A	drug interfering with measurement or protein synthesis (very low Fluc and Rluc measurements)
	Eravacycline (dihydrochloride)	N/A	drug interfering with measurement or protein synthesis (very low Fluc and Rluc measurements)
	Paromomycin (sulfate)	N/A	drug interfering with measurement or protein synthesis (very low Fluc and Rluc measurements)
	Aprotinin	N/A	drug interfering with measurement or protein synthesis (very low Fluc and Rluc measurements)
	Colistin (sulfate)	N/A	drug interfering with measurement or protein synthesis (very low Fluc and Rluc measurements)
	Tobramycin	N/A	drug interfering with measurement or protein synthesis (very low Fluc and Rluc measurements)
	Neomycin (sulfate)	N/A	drug interfering with measurement or protein synthesis (very low Fluc and Rluc measurements)
	Ataluren	N/A	known Fluc inhibitor
	Mitoxantrone	N/A	drug interfering with measurement or protein synthesis (very low Fluc and Rluc measurements)

## Sheet: FigS3
	Nafamostat	Decrease in −1 PRF
	Concentration (nM)	replicate 1	replicate 2	replicate 3	replicate 4	replicate 5	replicate 6		Average	S.E.M.
	10000	0.722628	0.410265	0.413045	0.412419	0.449871	0.428114		0.472724	0.0503534
	5000	0.556607	0.247289	0.28767	0.244019	0.28695	0.16604		0.298096	0.0547739
	1000	0.427239	0.140386	0.107424	0.174305	0.208611	0.166512		0.20408	0.0467325
	500	0.381546	0.101509	0.0592488	0.129433	0.217651	0.112426		0.166969	0.0479181
	100	0.346203	0.106898	0.102267	0.100993	0.183253	0.115066		0.159113	0.0395226
	50	0.190636	0.0377239	0.0590259	0.0528452	0.210845	0.122566		0.112274	0.0304891
	10	0.193901	-0.000631976	0.0388409	0.0974675	0.19262	0.0636438		0.0976402	0.0329433
	5	0.26166	0.0153885	-0.0191498	0.102589	0.147387	-0.00378108		0.0840157	0.0443395
	1	0.113084	-0.0684768	-0.137273	0.100109	0.0711862	0.0458092		0.0207398	0.041202
	Abemaciclib	Decrease in −1 PRF
	Concentration (nM)	replicate 1	replicate 2	replicate 3	replicate 4	replicate 5	replicate 6		Average	S.E.M.
	10000	0.606537	0.629377	0.358048	0.515017	0.543917	0.498888		0.525298	0.0393932
	5000	0.504501	0.62423	0.374659	0.140581	0.17617	0.0551263		0.312545	0.0917038
	1000	0.376877	0.443731	0.199389	0.168551	0.221223	0.1886		0.266395	0.0468367
	500	0.351601	0.401123	0.0940661	0.167331	0.149939	0.0973951		0.210242	0.0541993
	100	0.188773	0.310047	-0.0176055	0.168106	0.167314	0.158474		0.162518	0.0428055
	50	-0.0341984	0.222332	0.0325886	0.160256	0.150829	0.0255658		0.0928956	0.0404025
	10	0.0516269	0.1356	-0.0377408	0.0120879	0.130349	0.0419216		0.0556407	0.0275657
	5	0.145074	0.0269184	0.0405485	0.017804	0.0572213	-0.0164899		0.0451794	0.0223841
	1	-0.162582	0.100208	-0.163657	0.0598248	0.033339	-0.0447075		-0.0295956	0.046437
	Palbociclib	Decrease in −1 PRF
	Concentration (nM)	replicate 1	replicate 2	replicate 3	replicate 4	replicate 5	replicate 6		Average	S.E.M.
	10000	0.476651	0.544811	0.270094	0.383598	0.352496	0.359478		0.525298	0.0393932
	5000	0.413287	0.480362	0.210754	0.215307	0.105749	0.197056		0.312545	0.0917038
	1000	0.275339	0.379759	0.0861597	0.168865	0.155056	0.0824215		0.266395	0.0468367
	500	0.240672	0.294806	0.111605	0.122252	0.0525755	0.0840597		0.210242	0.0541993
	100	0.0956076	0.364457	0.0468511	0.100401	0.112838	0.0731964		0.162518	0.0428055
	50	0.105161	0.159775	-0.0159636	0.0154958	0.0924876	-0.062811		0.0928956	0.0404025
	10	0.107137	0.0875674	-0.0267949	0.0940537	0.0992285	-0.031194		0.0556407	0.0275657
	5	0.129287	0.0911326	0.0456758	0.0142542	-0.00401941	-0.0391782		0.0451794	0.0223841
	1	0.0210746	0.12899	-0.0387803	-0.0618666	-0.0607422	-0.0403951		-0.0295956	0.046437
	Valnemulin	Decrease in −1 PRF
	Concentration (nM)	replicate 1	replicate 2	replicate 3	replicate 4	replicate 5	replicate 6		Average	S.E.M.
	10000	0.688576	0.45084	0.542252	0.456301	0.463264	0.450093		0.525298	0.0393932
	5000	0.634526	0.347169	0.511338	0.341906	0.369325	0.261623		0.312545	0.0917038
	1000	0.511009	0.232248	0.44898	0.262838	0.256144	0.204343		0.266395	0.0468367
	500	0.421474	0.114581	0.349511	0.225326	0.256834	0.230097		0.210242	0.0541993
	100	0.429466	0.149861	0.40582	0.127341	0.241168	0.11272		0.162518	0.0428055
	50	0.302163	0.1443	0.237708	0.130666	0.0585487	0.113067		0.0928956	0.0404025
	10	0.233092	-0.0191802	0.195749	0.168149	0.185047	0.124178		0.0556407	0.0275657
	5	0.274976	-0.0639472	0.115864	0.0338341	0.0455153	0.0451792		0.0451794	0.0223841
	1	0.0723657	-0.0242075	0.137582	0.0458003	0.0844908	0.045693		-0.0295956	0.046437

## Sheet: FigS5
	Drug-treated reaction:
		−1 PRF efficiency relative to DMSO-treated reaction
		replicate 1	replicate 2	replicate 3		Average	S.E.M.
	Palbociclib	0.51628	0.665034	0.759915		0.647077	0.0709024
	Nafamostat	0.188928	0.2148	0.180546		0.194758	0.010309
	Valnemulin	0.776319	0.688369	0.745375		0.736687	0.0257579
	Abemaciclib	0.386021	0.543469	0.516873		0.482121	0.0486594
	Drug added after incubation:
		−1 PRF efficiency relative to DMSO-treated reaction
		replicate 1	replicate 2	replicate 3		Average	S.E.M.
	Palbociclib	1.06441	1.04043	1.11693		1.07392	0.0225906
	Nafamostat	1.03324	0.961325	1.01982		1.00479	0.0220767
	Valnemulin	0.994343	1.1058	1.05244		1.05086	0.0321853
	Abemaciclib	1.13865	1.09271	1.08052		1.10396	0.0177005

## Sheet: TableS5
		Renilla signal (drug-treated:DMSO-treated)
		replicate 1	replicate 2	replicate 3	replicate 4		Avg change	S.E.M.
	Nafamostat	0.45	0.43	0.46	0.79		-0.47	0.09
	Abemaciclib	0.66	0.67	0.65	0.85		-0.29	0.05
	Palbociclib	0.8	0.84	1.03	1.47		-0.04	0.15
	Valnemulin	0.64	0.67	0.65	0.93		0.28	0.07
